# Supplementary material for: Loss of the Nuclear Envelope Protein LAP1B Disrupts the Myogenic Differentiation of Patient-Derived Fibroblasts
Source: Int J Mol Sci. 2022 Nov 6;23(21):13615. doi: 10.3390/ijms232113615 (PMC9656778; doi:10.3390/ijms232113615)
Supplement: Supplementary file 1 [file ijms-23-13615-s001.zip]

Archive with 5 entries (4 files):
- ijms-1979789-supplementary/
- ijms-1979789-supplementary/Supplementary Figures-revised.pdf
- ijms-1979789-supplementary/Table S2. Condition comparison at static time points datasets.xlsx
- ijms-1979789-supplementary/Table S3. Time points comparison datasets.xlsx
- ijms-1979789-supplementary/Table S4. Time course regression analysis list.xlsx
