# Supplementary material for: Loss of the Nuclear Envelope Protein LAP1B Disrupts the Myogenic Differentiation of Patient-Derived Fibroblasts
Source: Int J Mol Sci. 2022 Nov 6;23(21):13615. doi: 10.3390/ijms232113615 (PMC9656778; doi:10.3390/ijms232113615)
Supplement: Supplementary file 1 [file ijms-23-13615-s001.zip › ijms-1979789-supplementary/Table S2. Condition comparison at static time points datasets.xlsx]

## Sheet: D0-LAP1Bdef.vs.Control
	gene_id	baseMean	log2FoldChange	lfcSE	stat	pvalue	padj	gene_name
1	ENSG00000101825	3534.26	-5.54504	0.23147	-23.9558	8.05e-127	1.41e-122	MXRA5
2	ENSG00000137801	12623.1	-6.35255	0.298892	-21.2537	3.05e-100	2.3e-96	THBS1
3	ENSG00000140092	6814.1	-3.72539	0.175382	-21.2416	3.94e-100	2.3e-96	FBLN5
4	ENSG00000253368	475.125	-7.25262	0.433465	-16.7318	7.69e-63	3.37e-59	TRNP1
5	ENSG00000172061	1101.21	-7.60599	0.499253	-15.2347	2.08e-52	7.29e-49	LRRC15
6	ENSG00000102760	438.143	-6.09536	0.406267	-15.0033	6.98e-51	2.04e-47	RGCC
7	ENSG00000071282	1020.46	-3.19001	0.218368	-14.6084	2.48e-48	6.22e-45	LMCD1
8	ENSG00000162458	448.976	-7.0538	0.495498	-14.2358	5.49e-46	1.2e-42	FBLIM1
9	ENSG00000120093	419.198	-5.99815	0.43385	-13.8254	1.79e-43	3.49e-40	HOXB3
10	ENSG00000172183	461.797	3.82444	0.279966	13.6604	1.75e-42	3.07e-39	ISG20
11	ENSG00000184347	3563.29	-3.47899	0.256508	-13.5629	6.65e-42	1.06e-38	SLIT3
12	ENSG00000143867	872.597	-3.20298	0.238827	-13.4113	5.19e-41	7.59e-38	OSR1
13	ENSG00000262655	450.852	-5.55207	0.418462	-13.2678	3.56e-40	4.8e-37	SPON1
14	ENSG00000082482	777.786	-2.87415	0.227008	-12.661	9.73e-37	1.22e-33	KCNK2
15	ENSG00000150051	158.683	-5.67463	0.462523	-12.2688	1.33e-34	1.56e-31	MKX
16	ENSG00000165152	430.057	-2.54339	0.207735	-12.2434	1.82e-34	2e-31	TMEM246
17	ENSG00000168398	422.084	-3.08923	0.259225	-11.9172	9.63e-33	9.93e-30	BDKRB2
18	ENSG00000121898	986.977	-6.0688	0.51664	-11.7467	7.35e-32	7.16e-29	CPXM2
19	ENSG00000164761	753.163	-4.02856	0.343212	-11.7378	8.16e-32	7.53e-29	TNFRSF11B
20	ENSG00000117525	146.342	-4.05438	0.346491	-11.7013	1.26e-31	1.1e-28	F3
21	ENSG00000198910	1324.48	2.73842	0.234496	11.6779	1.65e-31	1.38e-28	L1CAM
22	ENSG00000167693	375.474	-4.83016	0.413944	-11.6686	1.84e-31	1.47e-28	NXN
23	ENSG00000196611	1533.58	-4.53912	0.390602	-11.6209	3.23e-31	2.46e-28	MMP1
24	ENSG00000233608	4020.02	-4.01345	0.348556	-11.5145	1.12e-30	8.15e-28	TWIST2
25	ENSG00000006747	333.874	-5.34133	0.469956	-11.3656	6.2e-30	4.35e-27	SCIN
26	ENSG00000108821	140654	-3.51859	0.309915	-11.3534	7.14e-30	4.81e-27	COL1A1
27	ENSG00000136960	2307.48	-3.17611	0.282082	-11.2595	2.08e-29	1.35e-26	ENPP2
28	ENSG00000143320	810.368	-2.89662	0.261847	-11.0623	1.91e-28	1.2e-25	CRABP2
29	ENSG00000102524	172.563	3.58398	0.325623	11.0065	3.55e-28	2.15e-25	TNFSF13B
30	ENSG00000148082	380.029	-4.39207	0.403442	-10.8865	1.34e-27	7.82e-25	SHC3
31	ENSG00000013297	5164.05	-3.13853	0.289054	-10.8579	1.83e-27	1.03e-24	CLDN11
32	ENSG00000077942	26291.9	-2.36961	0.220383	-10.7522	5.78e-27	3.17e-24	FBLN1
33	ENSG00000243244	213.672	-4.20935	0.393361	-10.701	1.01e-26	5.35e-24	STON1
34	ENSG00000197467	139.252	-4.82263	0.453544	-10.6332	2.09e-26	1.08e-23	COL13A1
35	ENSG00000223756	225.69	-3.48912	0.329739	-10.5815	3.63e-26	1.82e-23	TSSC2
36	ENSG00000140937	2622.24	-1.90316	0.182068	-10.453	1.42e-25	6.91e-23	CDH11
37	ENSG00000101265	183.146	-5.39021	0.517728	-10.4113	2.2e-25	1.04e-22	RASSF2
38	ENSG00000120278	119.658	-6.37326	0.613381	-10.3904	2.74e-25	1.27e-22	PLEKHG1
39	ENSG00000144583	99.8087	-4.78795	0.465015	-10.2963	7.32e-25	3.29e-22	2022-03-04
40	ENSG00000160097	838.684	3.746	0.364427	10.2791	8.75e-25	3.84e-22	FNDC5
41	ENSG00000156535	2824.48	-1.96575	0.192146	-10.2305	1.45e-24	6.19e-22	CD109
42	ENSG00000176971	170.707	-3.05834	0.299398	-10.215	1.7e-24	7.09e-22	FIBIN
43	ENSG00000143196	154.43	-7.38364	0.72412	-10.1967	2.05e-24	8.36e-22	DPT
44	ENSG00000108551	100.491	-3.28941	0.32546	-10.107	5.15e-24	2.05e-21	RASD1
45	ENSG00000127241	930.168	-4.47234	0.444562	-10.0601	8.29e-24	3.23e-21	MASP1
46	ENSG00000132000	325.079	-3.44429	0.345014	-9.98302	1.81e-23	6.9e-21	PODNL1
47	ENSG00000239474	1326.08	1.9107	0.191919	9.95577	2.38e-23	8.88e-21	KLHL41
48	ENSG00000132688	255.91	2.84982	0.286413	9.95003	2.52e-23	9.21e-21	NES
49	ENSG00000274070	195.179	-3.01285	0.303347	-9.93205	3.02e-23	1.08e-20	GATSL2
50	ENSG00000161133	132.34	6.66644	0.673164	9.90315	4.03e-23	1.41e-20	USP41
51	ENSG00000072163	326.126	-2.97621	0.301966	-9.8561	6.45e-23	2.22e-20	LIMS2
52	ENSG00000041982	5404.74	-4.02793	0.409763	-9.82992	8.37e-23	2.82e-20	TNC
53	ENSG00000115183	227.624	-2.54984	0.260897	-9.77334	1.47e-22	4.85e-20	TANC1
54	ENSG00000113494	104.93	-6.52101	0.678649	-9.60882	7.34e-22	2.38e-19	PRLR
55	ENSG00000175084	182.124	2.96727	0.314551	9.43336	3.97e-21	1.27e-18	DES
56	ENSG00000110446	641.68	2.30107	0.244482	9.41203	4.87e-21	1.52e-18	SLC15A3
57	ENSG00000130303	605.073	3.96361	0.421966	9.39321	5.82e-21	1.79e-18	BST2
58	ENSG00000169213	154.921	-2.60905	0.278027	-9.38415	6.34e-21	1.92e-18	RAB3B
59	ENSG00000182179	2791.35	1.82963	0.195838	9.34259	9.4e-21	2.79e-18	UBA7
60	ENSG00000182752	1074.36	-2.67307	0.286814	-9.31985	1.17e-20	3.41e-18	PAPPA
62	ENSG00000170545	201.132	-3.01185	0.323537	-9.30914	1.29e-20	3.67e-18	SMAGP
61	ENSG00000115884	310.844	-2.16286	0.232358	-9.30832	1.3e-20	3.67e-18	SDC1
63	ENSG00000188001	528.44	1.77298	0.191292	9.26849	1.89e-20	5.26e-18	TPRG1
64	ENSG00000185507	143.215	4.97101	0.540037	9.20494	3.42e-20	9.37e-18	IRF7
65	ENSG00000182742	95.2968	-4.47202	0.490373	-9.11963	7.54e-20	2.03e-17	HOXB4
66	ENSG00000152580	513.654	-7.31475	0.803438	-9.10431	8.68e-20	2.27e-17	IGSF10
67	ENSG00000152953	73.4329	-4.00033	0.439331	-9.10552	8.59e-20	2.27e-17	STK32B
68	ENSG00000233913	151.684	-5.42796	0.598138	-9.07478	1.14e-19	2.94e-17	RPL10P9
69	ENSG00000155760	363.212	-2.53735	0.280543	-9.04442	1.5e-19	3.82e-17	FZD7
70	ENSG00000108511	232.921	-7.03898	0.779211	-9.03347	1.66e-19	4.17e-17	HOXB6
71	ENSG00000122707	2402.64	-2.44394	0.270821	-9.02416	1.81e-19	4.47e-17	RECK
72	ENSG00000178773	299.142	-5.32954	0.591296	-9.01332	2e-19	4.87e-17	CPNE7
73	ENSG00000162512	1156.48	-4.90967	0.547469	-8.96795	3.02e-19	7.26e-17	SDC3
74	ENSG00000168268	471.374	-1.94801	0.217808	-8.94369	3.76e-19	8.92e-17	NT5DC2
75	ENSG00000206297	203.318	2.02628	0.227492	8.90703	5.24e-19	1.21e-16	TAP1
76	ENSG00000226173	203.318	2.02628	0.227492	8.90703	5.24e-19	1.21e-16	TAP1
77	ENSG00000277150	189.234	-10.8534	1.21972	-8.89833	5.67e-19	1.29e-16	F8A3
78	ENSG00000138829	1709.42	-11.236	1.26593	-8.87565	6.95e-19	1.56e-16	FBN2
79	ENSG00000178184	91.8248	-4.76545	0.537533	-8.86541	7.62e-19	1.69e-16	PARD6G
80	ENSG00000170153	87.7646	-6.60748	0.745529	-8.86281	7.8e-19	1.71e-16	RNF150
81	ENSG00000262179	80.3259	3.88586	0.440151	8.82846	1.06e-18	2.3e-16	RP1-302G2.5
82	ENSG00000227816	197.184	2.09793	0.238319	8.80307	1.33e-18	2.81e-16	TAP1
83	ENSG00000230705	197.184	2.09793	0.238319	8.80307	1.33e-18	2.81e-16	TAP1
84	ENSG00000124785	1627.76	-2.11146	0.240051	-8.79585	1.42e-18	2.96e-16	NRN1
85	ENSG00000126950	700.49	-2.33326	0.265884	-8.77549	1.7e-18	3.47e-16	TMEM35A
86	ENSG00000129910	1542.68	2.26609	0.258227	8.77559	1.7e-18	3.47e-16	CDH15
87	ENSG00000129467	144.234	-3.84049	0.44006	-8.72721	2.61e-18	5.26e-16	ADCY4
88	ENSG00000145555	873.385	-1.65993	0.192076	-8.64203	5.52e-18	1.1e-15	MYO10
89	ENSG00000168874	736.13	2.20832	0.255791	8.63327	5.96e-18	1.17e-15	ATOH8
90	ENSG00000277147	271.241	1.88743	0.219307	8.60636	7.54e-18	1.47e-15	LINC00869
91	ENSG00000072954	388.923	2.14506	0.249786	8.5876	8.88e-18	1.71e-15	TMEM38A
92	ENSG00000113805	75.8786	-5.29671	0.619679	-8.5475	1.26e-17	2.4e-15	CNTN3
93	ENSG00000185885	2482.93	2.76271	0.325081	8.49852	1.92e-17	3.62e-15	IFITM1
94	ENSG00000204767	145.44	-7.69245	0.905562	-8.49467	1.98e-17	3.7e-15	FAM196B
95	ENSG00000213689	578.757	2.60265	0.30683	8.48237	2.21e-17	4.07e-15	TREX1
96	ENSG00000166592	122.987	3.68992	0.437885	8.42669	3.56e-17	6.5e-15	RRAD
97	ENSG00000169245	78.6178	5.81141	0.690365	8.41789	3.83e-17	6.93e-15	CXCL10
98	ENSG00000163412	205.49	-2.39917	0.286917	-8.36189	6.17e-17	1.1e-14	EIF4E3
99	ENSG00000145335	155.242	-10.5666	1.26552	-8.3496	6.85e-17	1.21e-14	SNCA
100	ENSG00000271601	943.344	-1.25135	0.150058	-8.3391	7.49e-17	1.31e-14	LIX1L
101	ENSG00000117069	93.7633	-4.71836	0.56702	-8.32134	8.7e-17	1.51e-14	ST6GALNAC5
102	ENSG00000166278	1341.01	2.72735	0.327858	8.31871	8.89e-17	1.53e-14	C2
103	ENSG00000138758	2255.65	-2.06494	0.249353	-8.28123	1.22e-16	2.08e-14	2022-09-11
104	ENSG00000129465	53.6873	-4.73073	0.572395	-8.26479	1.4e-16	2.36e-14	RIPK3
105	ENSG00000049323	1588.83	-2.69729	0.32692	-8.25062	1.58e-16	2.63e-14	LTBP1
106	ENSG00000103888	7774.45	-2.85882	0.346715	-8.24544	1.65e-16	2.72e-14	CEMIP
107	ENSG00000138944	354.596	-5.87802	0.713652	-8.23655	1.77e-16	2.9e-14	KIAA1644
108	ENSG00000204264	301.715	1.87076	0.22813	8.20043	2.4e-16	3.89e-14	PSMB8
109	ENSG00000206298	301.63	1.87016	0.22821	8.19492	2.51e-16	3.93e-14	PSMB8
110	ENSG00000226201	301.63	1.87016	0.22821	8.19492	2.51e-16	3.93e-14	PSMB8
111	ENSG00000230669	301.63	1.87016	0.22821	8.19492	2.51e-16	3.93e-14	PSMB8
112	ENSG00000236443	301.63	1.87016	0.22821	8.19492	2.51e-16	3.93e-14	PSMB8
113	ENSG00000055332	1162.41	1.67119	0.203969	8.19338	2.54e-16	3.94e-14	EIF2AK2
114	ENSG00000120875	1000.46	1.47457	0.18001	8.19162	2.58e-16	3.96e-14	DUSP4
115	ENSG00000120075	111.11	-7.23302	0.88347	-8.18706	2.68e-16	4.08e-14	HOXB5
116	ENSG00000260027	152.939	-10.5472	1.29521	-8.14324	3.85e-16	5.82e-14	HOXB7
117	ENSG00000130775	861.698	2.05656	0.252696	8.13849	4e-16	6e-14	THEMIS2
118	ENSG00000172348	1528.87	-2.28852	0.281509	-8.12945	4.31e-16	6.41e-14	RCAN2
119	ENSG00000277443	2013.07	-1.87248	0.231605	-8.08479	6.23e-16	9.18e-14	MARCKS
120	ENSG00000273772	78.2889	-4.7553	0.58891	-8.07476	6.76e-16	9.88e-14	SMN2
121	ENSG00000170561	98.1954	-7.05606	0.874292	-8.0706	7e-16	1.01e-13	IRX2
122	ENSG00000008517	1252.87	2.62143	0.325777	8.04672	8.5e-16	1.22e-13	IL32
123	ENSG00000120068	91.8424	-9.8122	1.22069	-8.03823	9.11e-16	1.3e-13	HOXB8
124	ENSG00000242265	307.637	2.43852	0.303752	8.028	9.91e-16	1.4e-13	PEG10
125	ENSG00000143341	514.235	-4.51063	0.562616	-8.01725	1.08e-15	1.52e-13	HMCN1
126	ENSG00000139629	325.418	-5.26103	0.656412	-8.01483	1.1e-15	1.53e-13	GALNT6
127	ENSG00000183570	143.183	-5.40726	0.675003	-8.01072	1.14e-15	1.57e-13	PCBP3
128	ENSG00000164093	109.976	-3.09029	0.385896	-8.00808	1.17e-15	1.6e-13	PITX2
129	ENSG00000131634	290.904	-2.16261	0.270234	-8.00273	1.22e-15	1.65e-13	TMEM204
130	ENSG00000115414	82478.6	-1.87147	0.23602	-7.92931	2.2e-15	2.97e-13	FN1
131	ENSG00000136999	612.772	-2.23728	0.282294	-7.92536	2.27e-15	3.05e-13	NOV
132	ENSG00000138669	46.1396	-4.11962	0.522293	-7.88756	3.08e-15	4.09e-13	PRKG2
133	ENSG00000276482	463.156	2.21613	0.282257	7.85147	4.11e-15	5.42e-13	SLC12A7
134	ENSG00000109625	714.126	-5.42774	0.691687	-7.84711	4.26e-15	5.57e-13	CPZ
135	ENSG00000186417	129.864	-7.49014	0.956235	-7.83295	4.77e-15	6.19e-13	GLDN
136	ENSG00000164920	680.89	-2.0317	0.259538	-7.82813	4.95e-15	6.38e-13	OSR2
138	ENSG00000183688	137.893	-3.64386	0.466022	-7.81907	5.32e-15	6.76e-13	FAM101B
137	ENSG00000151612	288.18	-2.9179	0.373139	-7.81989	5.29e-15	6.76e-13	ZNF827
139	ENSG00000183214	58.3628	-3.11697	0.399013	-7.8117	5.64e-15	7.12e-13	MICA
140	ENSG00000169583	48.1058	-4.86186	0.625597	-7.77155	7.75e-15	9.71e-13	CLIC3
141	ENSG00000103710	75.7505	-6.32161	0.815206	-7.75462	8.86e-15	1.1e-12	RASL12
142	ENSG00000164308	276.363	-2.81121	0.363106	-7.74212	9.78e-15	1.21e-12	ERAP2
143	ENSG00000153976	85.2905	-5.18509	0.67401	-7.69289	1.44e-14	1.76e-12	HS3ST3A1
144	ENSG00000164929	696.223	-3.15446	0.411299	-7.6695	1.73e-14	2.1e-12	BAALC
145	ENSG00000138646	287.815	3.07816	0.401518	7.66631	1.77e-14	2.14e-12	HERC5
146	ENSG00000229698	423.751	2.26254	0.295515	7.65624	1.91e-14	2.3e-12	HLA-F
147	ENSG00000111424	576.783	-2.16483	0.283974	-7.62334	2.47e-14	2.95e-12	VDR
148	ENSG00000128340	155.024	-2.80257	0.367805	-7.61972	2.54e-14	3.01e-12	RAC2
149	ENSG00000189058	683.685	-2.93071	0.385773	-7.59698	3.03e-14	3.57e-12	APOD
150	ENSG00000166428	1068.07	-26.6637	3.53385	-7.54521	4.52e-14	5.28e-12	PLD4
151	ENSG00000171724	76.5043	-9.54597	1.26664	-7.53648	4.83e-14	5.61e-12	VAT1L
153	ENSG00000182492	97.3543	-3.37564	0.448204	-7.53148	5.02e-14	5.75e-12	BGN
152	ENSG00000130635	2575.2	-1.66877	0.221562	-7.53185	5e-14	5.75e-12	COL5A1
154	ENSG00000106366	2280.07	-2.61615	0.348508	-7.50672	6.06e-14	6.9e-12	SERPINE1
155	ENSG00000283430	4379.43	-2.20532	0.294497	-7.48843	6.97e-14	7.89e-12	AL513122.2
156	ENSG00000171867	2617.5	-1.47899	0.197535	-7.48722	7.03e-14	7.91e-12	PRNP
157	ENSG00000122642	7062.79	-1.25813	0.169176	-7.43682	1.03e-13	1.15e-11	FKBP9
158	ENSG00000170549	113.045	-8.24958	1.11146	-7.4223	1.15e-13	1.28e-11	IRX1
159	ENSG00000241399	490.435	-1.84965	0.249234	-7.42135	1.16e-13	1.28e-11	CD302
160	ENSG00000087510	70.4822	-9.43008	1.27836	-7.37672	1.62e-13	1.78e-11	TFAP2C
161	ENSG00000186654	188.841	-4.18639	0.568518	-7.36369	1.79e-13	1.95e-11	PRR5
162	ENSG00000138759	262.209	-1.82093	0.248356	-7.33197	2.27e-13	2.46e-11	FRAS1
163	ENSG00000159217	38.6607	-4.09797	0.55916	-7.32881	2.32e-13	2.5e-11	IGF2BP1
164	ENSG00000223980	5551.91	2.32851	0.319819	7.28072	3.32e-13	3.55e-11	HLA-A
165	ENSG00000107796	1532.52	-1.70312	0.233975	-7.27908	3.36e-13	3.57e-11	ACTA2
166	ENSG00000135424	4859.28	2.761	0.379393	7.27743	3.4e-13	3.59e-11	ITGA7
167	ENSG00000167508	1115.98	-2.20492	0.303044	-7.2759	3.44e-13	3.61e-11	MVD
168	ENSG00000184254	161.324	-2.07919	0.28582	-7.27449	3.48e-13	3.63e-11	ALDH1A3
169	ENSG00000002745	84.4266	-4.71204	0.64821	-7.2693	3.61e-13	3.73e-11	WNT16
170	ENSG00000168394	218.934	2.00485	0.275831	7.26839	3.64e-13	3.73e-11	TAP1
171	ENSG00000232367	218.934	2.00485	0.275831	7.26839	3.64e-13	3.73e-11	TAP1
172	ENSG00000162981	88.3895	-6.23867	0.863558	-7.22438	5.03e-13	5.13e-11	FAM84A
173	ENSG00000186854	71.6049	-2.12043	0.293634	-7.22133	5.15e-13	5.22e-11	TRABD2A
174	ENSG00000154856	1756.94	-7.86133	1.08916	-7.21781	5.28e-13	5.32e-11	APCDD1
175	ENSG00000170558	533.825	-4.81143	0.667931	-7.20348	5.87e-13	5.88e-11	CDH2
176	ENSG00000128656	249.683	-1.98033	0.275227	-7.19527	6.23e-13	6.21e-11	CHN1
177	ENSG00000106624	18130.6	-2.39401	0.333114	-7.18677	6.63e-13	6.57e-11	AEBP1
178	ENSG00000165124	3046.13	-1.29313	0.180454	-7.16595	7.72e-13	7.61e-11	SVEP1
179	ENSG00000163131	541.148	2.0576	0.289134	7.11642	1.11e-12	1.09e-10	CTSS
180	ENSG00000255690	49.6835	-5.00864	0.704576	-7.10873	1.17e-12	1.14e-10	TRIL
181	ENSG00000136231	181.863	-2.48949	0.350453	-7.10363	1.22e-12	1.18e-10	IGF2BP3
182	ENSG00000187720	455.645	-3.68522	0.519492	-7.09389	1.3e-12	1.26e-10	THSD4
183	ENSG00000112033	691.518	-1.50468	0.212177	-7.09162	1.33e-12	1.27e-10	PPARD
184	ENSG00000217236	98.3296	-9.91032	1.39839	-7.08698	1.37e-12	1.31e-10	SP9
185	ENSG00000135903	55.0605	-9.07566	1.28093	-7.08521	1.39e-12	1.32e-10	PAX3
186	ENSG00000234475	225.184	-25.0238	3.53399	-7.0809	1.43e-12	1.35e-10	HSPA1A
187	ENSG00000243067	132.425	2.69845	0.38155	7.07233	1.52e-12	1.43e-10	PSMB9
188	ENSG00000275498	465.927	2.07665	0.2942	7.05864	1.68e-12	1.57e-10	PDXDC1
189	ENSG00000240118	134.209	2.70289	0.383242	7.05271	1.75e-12	1.63e-10	PSMB9
190	ENSG00000159167	41.2754	-4.59101	0.651557	-7.04621	1.84e-12	1.7e-10	STC1
191	ENSG00000240065	131.915	2.69143	0.382089	7.04397	1.87e-12	1.72e-10	PSMB9
192	ENSG00000223481	300.749	2.58757	0.367815	7.03498	1.99e-12	1.81e-10	TAP2
193	ENSG00000225967	300.749	2.58757	0.367815	7.03498	1.99e-12	1.81e-10	TAP2
195	ENSG00000113083	1634.09	-2.15022	0.306626	-7.01252	2.34e-12	2.11e-10	LOX
194	ENSG00000105329	1287.9	-1.48369	0.21158	-7.01243	2.34e-12	2.11e-10	TGFB1
197	ENSG00000064309	802.021	-1.4972	0.213681	-7.00671	2.44e-12	2.17e-10	CDON
196	ENSG00000182533	144.501	2.99894	0.427952	7.00767	2.42e-12	2.17e-10	CAV3
198	ENSG00000124191	81.8606	-8.68255	1.24185	-6.99165	2.72e-12	2.41e-10	TOX2
199	ENSG00000239836	131.504	2.71056	0.388221	6.98201	2.91e-12	2.55e-10	PSMB9
200	ENSG00000243594	131.504	2.71056	0.388221	6.98201	2.91e-12	2.55e-10	PSMB9
201	ENSG00000115232	189.882	-1.98685	0.284854	-6.97499	3.06e-12	2.67e-10	ITGA4
202	ENSG00000225968	92.1942	-7.04651	1.01041	-6.97395	3.08e-12	2.68e-10	ELFN1
203	ENSG00000107438	534.993	-2.94402	0.423601	-6.94998	3.65e-12	3.16e-10	PDLIM1
204	ENSG00000186493	56.1304	-9.10279	1.31166	-6.93989	3.92e-12	3.37e-10	C5orf38
205	ENSG00000061918	68.8699	-2.53086	0.365171	-6.93062	4.19e-12	3.58e-10	GUCY1B3
206	ENSG00000141576	159.729	-5.0316	0.728421	-6.90754	4.93e-12	4.2e-10	RNF157
207	ENSG00000107562	8264.01	-1.36855	0.198751	-6.88573	5.75e-12	4.87e-10	CXCL12
208	ENSG00000137203	71.1771	-5.74878	0.838167	-6.85876	6.95e-12	5.86e-10	TFAP2A
209	ENSG00000119280	2166.07	-1.69233	0.247079	-6.84933	7.42e-12	6.23e-10	C1orf198
210	ENSG00000235952	122.453	-24.1982	3.53414	-6.84698	7.54e-12	6.3e-10	HCG4P5
211	ENSG00000050628	70.1612	-9.42046	1.37996	-6.8266	8.69e-12	7.23e-10	PTGER3
212	ENSG00000128266	182.042	2.98946	0.439561	6.801	1.04e-11	8.59e-10	GNAZ
213	ENSG00000228299	8153.29	1.43626	0.211415	6.79355	1.09e-11	9.01e-10	HLA-C
214	ENSG00000225614	197.066	-2.05723	0.302969	-6.79025	1.12e-11	9.17e-10	ZNF469
215	ENSG00000019186	42.9257	-8.70965	1.28471	-6.77946	1.21e-11	9.84e-10	CYP24A1
216	ENSG00000244694	81.4401	-2.58029	0.380642	-6.77877	1.21e-11	9.84e-10	PTCHD4
217	ENSG00000121858	211.158	2.54647	0.375791	6.77628	1.23e-11	9.96e-10	TNFSF10
218	ENSG00000233327	147.602	-3.96805	0.586693	-6.76343	1.35e-11	1.08e-09	USP32P2
220	ENSG00000143382	2328.61	-1.77117	0.263138	-6.73095	1.69e-11	1.34e-09	ADAMTSL4
219	ENSG00000123609	155.965	2.37443	0.352691	6.73234	1.67e-11	1.34e-09	NMI
221	ENSG00000013293	73.8574	-2.43623	0.362124	-6.72762	1.72e-11	1.37e-09	SLC7A14
222	ENSG00000196937	655	1.4925	0.222297	6.714	1.89e-11	1.5e-09	FAM3C
223	ENSG00000281216	36.1619	-8.46088	1.26103	-6.70948	1.95e-11	1.54e-09	KIF26B
224	ENSG00000204941	200.588	-2.64581	0.394902	-6.69991	2.09e-11	1.63e-09	PSG5
225	ENSG00000079393	565.439	2.227	0.332731	6.69311	2.18e-11	1.7e-09	DUSP13
226	ENSG00000185745	3239.03	3.52789	0.528619	6.6738	2.49e-11	1.93e-09	IFIT1
227	ENSG00000162390	288.272	1.42806	0.214722	6.65075	2.92e-11	2.25e-09	ACOT11
228	ENSG00000052802	1958.96	-1.60758	0.241744	-6.64991	2.93e-11	2.26e-09	MSMO1
229	ENSG00000136514	454.125	2.7958	0.420672	6.64603	3.01e-11	2.31e-09	RTP4
230	ENSG00000126016	121.799	-1.93776	0.291806	-6.64057	3.12e-11	2.38e-09	AMOT
231	ENSG00000163629	398.572	-2.568	0.387817	-6.62169	3.55e-11	2.7e-09	PTPN13
232	ENSG00000135437	706.802	2.62054	0.396643	6.6068	3.93e-11	2.97e-09	RDH5
233	ENSG00000183853	2738.26	-1.1575	0.175404	-6.59905	4.14e-11	3.11e-09	KIRREL
234	ENSG00000099953	438.465	-4.59872	0.697893	-6.58943	4.42e-11	3.29e-09	MMP11
235	ENSG00000275365	438.465	-4.59872	0.697893	-6.58943	4.42e-11	3.29e-09	MMP11
237	ENSG00000143337	738.556	-2.63063	0.400023	-6.57619	4.83e-11	3.57e-09	TOR1AIP1
236	ENSG00000143028	202.233	-2.52968	0.384648	-6.57661	4.81e-11	3.57e-09	SYPL2
238	ENSG00000143995	180.864	-1.98289	0.301751	-6.57128	4.99e-11	3.68e-09	MEIS1
239	ENSG00000233369	768.068	-2.4784	0.377371	-6.56754	5.12e-11	3.75e-09	GTF2IP4
240	ENSG00000186470	515.07	1.46688	0.2242	6.54275	6.04e-11	4.41e-09	BTN3A2
241	ENSG00000228672	61.024	2.33427	0.357414	6.53099	6.53e-11	4.75e-09	PROB1
242	ENSG00000139926	1155.65	-1.25982	0.193492	-6.51093	7.47e-11	5.41e-09	FRMD6
243	ENSG00000155011	44.1821	-8.75752	1.34595	-6.50655	7.69e-11	5.55e-09	DKK2
244	ENSG00000156885	61.0813	3.05004	0.469102	6.50187	7.93e-11	5.7e-09	COX6A2
245	ENSG00000173917	122.333	-2.96469	0.457056	-6.4865	8.79e-11	6.29e-09	HOXB2
246	ENSG00000198796	227.302	-3.05269	0.470938	-6.48216	9.04e-11	6.45e-09	ALPK2
247	ENSG00000088038	255.433	-1.96459	0.303297	-6.47743	9.33e-11	6.62e-09	CNOT3
248	ENSG00000135114	457.695	4.01597	0.623461	6.44141	1.18e-10	8.37e-09	OASL
249	ENSG00000087303	574.001	-2.97526	0.462523	-6.43267	1.25e-10	8.83e-09	NID2
250	ENSG00000187955	4152.99	-1.04251	0.162278	-6.42425	1.33e-10	9.3e-09	COL14A1
251	ENSG00000182704	783.273	-1.22573	0.191053	-6.41562	1.4e-10	9.8e-09	TSKU
252	ENSG00000214872	39.7916	2.49137	0.388517	6.4125	1.43e-10	9.96e-09	SMTNL1
254	ENSG00000145934	36.2236	-8.47284	1.32216	-6.40835	1.47e-10	1.02e-08	TENM2
253	ENSG00000064666	4424.97	-1.51247	0.236026	-6.40808	1.47e-10	1.02e-08	CNN2
255	ENSG00000177989	501.435	1.9384	0.302825	6.40107	1.54e-10	1.06e-08	ODF3B
256	ENSG00000118473	273.967	-2.1078	0.329419	-6.39854	1.57e-10	1.07e-08	SGIP1
257	ENSG00000184185	50.1726	2.4721	0.386525	6.3957	1.6e-10	1.09e-08	KCNJ12
258	ENSG00000227780	45.9188	-8.81357	1.38098	-6.38209	1.75e-10	1.18e-08	ZBTB22
259	ENSG00000229253	45.9188	-8.81357	1.38098	-6.38209	1.75e-10	1.18e-08	ZBTB22
260	ENSG00000164099	275.675	-4.14675	0.65007	-6.37892	1.78e-10	1.2e-08	PRSS12
261	ENSG00000017483	1005.23	1.79541	0.281971	6.36736	1.92e-10	1.29e-08	SLC38A5
262	ENSG00000169248	27.0257	6.82649	1.07223	6.36663	1.93e-10	1.29e-08	CXCL11
263	ENSG00000178031	1406.09	-1.28575	0.202355	-6.35396	2.1e-10	1.4e-08	ADAMTSL1
264	ENSG00000101412	94.5822	1.71159	0.269413	6.35305	2.11e-10	1.4e-08	E2F1
265	ENSG00000092010	1371.44	1.15536	0.181982	6.34873	2.17e-10	1.44e-08	PSME1
266	ENSG00000232326	176.045	2.53492	0.399489	6.34542	2.22e-10	1.46e-08	TAP2
267	ENSG00000143847	241.393	1.56063	0.246016	6.34359	2.24e-10	1.47e-08	PPFIA4
268	ENSG00000154721	204.617	-1.45275	0.229052	-6.34245	2.26e-10	1.48e-08	JAM2
270	ENSG00000228435	32.2131	-22.3871	3.53504	-6.33293	2.41e-10	1.56e-08	C6orf47
269	ENSG00000133321	1188.31	2.74766	0.433884	6.33271	2.41e-10	1.56e-08	RARRES3
271	ENSG00000205978	605.13	-2.58536	0.408451	-6.32968	2.46e-10	1.59e-08	NYNRIN
272	ENSG00000170175	157.703	1.93425	0.305986	6.32137	2.59e-10	1.67e-08	CHRNB1
273	ENSG00000276561	1024.99	2.64561	0.418499	6.32166	2.59e-10	1.67e-08	IRF7
274	ENSG00000179348	30.6624	-3.71726	0.588887	-6.31235	2.75e-10	1.76e-08	GATA2
275	ENSG00000132622	60.5036	-2.07141	0.328222	-6.31101	2.77e-10	1.77e-08	HSPA12B
276	ENSG00000122641	289.383	-3.72119	0.590689	-6.29974	2.98e-10	1.89e-08	INHBA
277	ENSG00000198420	622.569	-1.61714	0.257007	-6.29219	3.13e-10	1.98e-08	TCAF1
278	ENSG00000206493	1764.46	1.16607	0.186068	6.26691	3.68e-10	2.32e-08	HLA-E
279	ENSG00000229252	1764.34	1.16632	0.186233	6.26268	3.78e-10	2.36e-08	HLA-E
280	ENSG00000230254	1764.34	1.16632	0.186233	6.26268	3.78e-10	2.36e-08	HLA-E
281	ENSG00000233904	1764.34	1.16632	0.186233	6.26268	3.78e-10	2.36e-08	HLA-E
282	ENSG00000197461	61.9802	-2.6081	0.416682	-6.25921	3.87e-10	2.41e-08	PDGFA
283	ENSG00000227656	24.8235	-7.92072	1.26629	-6.25505	3.97e-10	2.46e-08	RPL3P2
284	ENSG00000178685	630.314	1.65643	0.264914	6.25271	4.03e-10	2.49e-08	PARP10
285	ENSG00000239754	1469.65	2.45469	0.39336	6.24031	4.37e-10	2.69e-08	CFB
286	ENSG00000157601	9200.3	3.15384	0.506304	6.22915	4.69e-10	2.87e-08	MX1
287	ENSG00000184979	699.301	3.3573	0.538981	6.22898	4.69e-10	2.87e-08	USP18
288	ENSG00000229684	885.862	-1.51409	0.24322	-6.22517	4.81e-10	2.93e-08	TUBB
290	ENSG00000232421	885.734	-1.51384	0.243304	-6.22201	4.91e-10	2.95e-08	TUBB
291	ENSG00000232575	885.734	-1.51384	0.243304	-6.22201	4.91e-10	2.95e-08	TUBB
292	ENSG00000235067	885.734	-1.51384	0.243304	-6.22201	4.91e-10	2.95e-08	TUBB
289	ENSG00000183160	2998.3	-1.22327	0.196611	-6.22178	4.92e-10	2.95e-08	TMEM119
293	ENSG00000224156	885.606	-1.51359	0.243321	-6.22052	4.95e-10	2.97e-08	TUBB
294	ENSG00000196230	885.946	-1.51329	0.24348	-6.21525	5.12e-10	3.06e-08	TUBB
295	ENSG00000135525	46.151	-4.85367	0.781056	-6.21424	5.16e-10	3.07e-08	MAP7
296	ENSG00000183087	6528.34	-1.8933	0.305596	-6.19543	5.81e-10	3.44e-08	GAS6
298	ENSG00000198597	25.4163	-7.95838	1.2858	-6.18944	6.04e-10	3.55e-08	ZNF536
297	ENSG00000111885	1243.28	-1.20633	0.194885	-6.18996	6.02e-10	3.55e-08	MAN1A1
299	ENSG00000070614	2867.54	-1.03373	0.167033	-6.18878	6.06e-10	3.56e-08	NDST1
300	ENSG00000171617	160.658	-2.096	0.338923	-6.18429	6.24e-10	3.65e-08	ENC1
301	ENSG00000215522	54.6419	2.73062	0.441742	6.18148	6.35e-10	3.69e-08	DDR1
302	ENSG00000234078	54.6419	2.73062	0.441742	6.18148	6.35e-10	3.69e-08	DDR1
303	ENSG00000172893	2149.06	-1.56161	0.253066	-6.17077	6.8e-10	3.93e-08	DHCR7
304	ENSG00000115594	2757.74	-1.36587	0.221405	-6.16908	6.87e-10	3.96e-08	IL1R1
305	ENSG00000166482	8074.58	-3.11804	0.506149	-6.16033	7.26e-10	4.17e-08	MFAP4
306	ENSG00000107957	2725.72	-1.15015	0.186906	-6.15361	7.57e-10	4.34e-08	SH3PXD2A
307	ENSG00000084234	7223.14	-1.33702	0.217877	-6.1366	8.43e-10	4.82e-08	APLP2
308	ENSG00000120738	284.904	-1.6355	0.267479	-6.11448	9.69e-10	5.52e-08	EGR1
309	ENSG00000204291	92.5923	-3.32231	0.544056	-6.10655	1.02e-09	5.78e-08	COL15A1
310	ENSG00000188372	179.467	2.14392	0.351125	6.10585	1.02e-09	5.78e-08	ZP3
311	ENSG00000169891	93.3735	-2.92641	0.47937	-6.1047	1.03e-09	5.81e-08	REPS2
312	ENSG00000166165	3522.87	2.89628	0.474966	6.09788	1.07e-09	6.04e-08	CKB
313	ENSG00000007312	28.4743	-8.12525	1.33294	-6.09573	1.09e-09	6.08e-08	CD79B
314	ENSG00000136040	1101.31	-1.98342	0.325357	-6.09614	1.09e-09	6.08e-08	PLXNC1
315	ENSG00000104415	189.051	-2.63619	0.432791	-6.09114	1.12e-09	6.24e-08	WISP1
316	ENSG00000184497	291.221	-1.84192	0.302564	-6.08771	1.15e-09	6.36e-08	TMEM255B
317	ENSG00000146242	476.46	-1.28025	0.210731	-6.0753	1.24e-09	6.82e-08	TPBG
318	ENSG00000283085	476.46	-1.28025	0.210731	-6.0753	1.24e-09	6.82e-08	TPBG
319	ENSG00000145423	122.146	-2.82459	0.46511	-6.07294	1.26e-09	6.9e-08	SFRP2
320	ENSG00000125430	27.2766	-3.91185	0.644387	-6.07066	1.27e-09	6.98e-08	HS3ST3B1
321	ENSG00000123496	838.176	-4.63813	0.766788	-6.04878	1.46e-09	7.97e-08	IL13RA2
322	ENSG00000196839	892.03	-2.09022	0.345971	-6.04161	1.53e-09	8.31e-08	ADA
323	ENSG00000137496	131.336	2.49196	0.413275	6.02978	1.64e-09	8.91e-08	IL18BP
324	ENSG00000124225	154.464	-2.62098	0.43473	-6.02898	1.65e-09	8.93e-08	PMEPA1
325	ENSG00000231631	373.537	1.36858	0.227193	6.02384	1.7e-09	9.19e-08	PSMB8
326	ENSG00000259316	33.1524	3.7981	0.631008	6.01911	1.75e-09	9.43e-08	CTD-2116N17.1
328	ENSG00000135111	518.617	-1.88308	0.312915	-6.01787	1.77e-09	9.47e-08	TBX3
327	ENSG00000112972	314.066	-1.4907	0.24773	-6.01745	1.77e-09	9.47e-08	HMGCS1
329	ENSG00000118515	2061.51	-2.63976	0.43962	-6.00464	1.92e-09	1.02e-07	SGK1
330	ENSG00000163431	132.869	-1.85492	0.308961	-6.00372	1.93e-09	1.02e-07	LMOD1
332	ENSG00000260517	26.7736	-3.99231	0.665672	-5.99741	2e-09	1.06e-07	RP11-426C22.5
331	ENSG00000198826	139.599	1.65688	0.276259	5.99757	2e-09	1.06e-07	ARHGAP11A
334	ENSG00000136603	145.933	-1.78566	0.297979	-5.99257	2.07e-09	1.08e-07	SKIL
333	ENSG00000185201	7809.99	2.60157	0.434018	5.99415	2.05e-09	1.08e-07	IFITM2
335	ENSG00000172594	254.672	-1.53949	0.257365	-5.98174	2.21e-09	1.16e-07	SMPDL3A
337	ENSG00000154102	28.2073	-3.29772	0.551512	-5.97942	2.24e-09	1.17e-07	C16orf74
336	ENSG00000144395	20.421	3.15368	0.527435	5.97927	2.24e-09	1.17e-07	CCDC150
338	ENSG00000116962	2730.9	-1.60419	0.268553	-5.97343	2.32e-09	1.21e-07	NID1
339	ENSG00000133816	432.206	-1.8554	0.311631	-5.95386	2.62e-09	1.35e-07	MICAL2
340	ENSG00000010932	31.5376	-4.25859	0.715556	-5.95144	2.66e-09	1.37e-07	FMO1
341	ENSG00000126709	11765.6	2.88295	0.484735	5.94747	2.72e-09	1.4e-07	IFI6
342	ENSG00000101638	169.276	1.98535	0.334012	5.94397	2.78e-09	1.43e-07	ST8SIA5
343	ENSG00000099250	1890.99	-1.21971	0.205472	-5.93615	2.92e-09	1.49e-07	NRP1
344	ENSG00000164530	494.666	-4.73804	0.799311	-5.92765	3.07e-09	1.57e-07	PI16
345	ENSG00000146674	5333.69	-2.95674	0.500526	-5.90726	3.48e-09	1.77e-07	IGFBP3
346	ENSG00000071242	1550.51	-1.44628	0.245132	-5.90001	3.63e-09	1.84e-07	RPS6KA2
348	ENSG00000185924	30.8233	-7.26773	1.23315	-5.89364	3.78e-09	1.9e-07	RTN4RL1
347	ENSG00000085511	360.079	-1.66602	0.282679	-5.89369	3.78e-09	1.9e-07	MAP3K4
349	ENSG00000206281	1492.8	2.57793	0.437802	5.88833	3.9e-09	1.96e-07	TAPBP
351	ENSG00000224552	134.363	1.83721	0.312691	5.87549	4.22e-09	2.11e-07	ABHD16A
352	ENSG00000116016	7096	-1.94102	0.330525	-5.87252	4.29e-09	2.14e-07	EPAS1
353	ENSG00000163132	142.91	-1.55422	0.265126	-5.8622	4.57e-09	2.27e-07	MSX1
354	ENSG00000134013	585.636	-1.30563	0.222988	-5.85516	4.77e-09	2.36e-07	LOXL2
355	ENSG00000230678	221.37	-3.27647	0.55992	-5.85169	4.87e-09	2.4e-07	BRD2
356	ENSG00000182670	1766.25	-1.248	0.213677	-5.84059	5.2e-09	2.56e-07	TTC3
357	ENSG00000215077	345.642	-3.38018	0.578984	-5.83811	5.28e-09	2.59e-07	BRD2
358	ENSG00000127824	517.602	1.08871	0.186542	5.83628	5.34e-09	2.61e-07	TUBA4A
359	ENSG00000196159	298.953	-1.6839	0.288589	-5.83496	5.38e-09	2.63e-07	FAT4
360	ENSG00000158122	304.961	-1.09357	0.187512	-5.83201	5.48e-09	2.67e-07	AAED1
361	ENSG00000164659	123.412	-1.67235	0.287313	-5.82064	5.86e-09	2.85e-07	KIAA1324L
362	ENSG00000158258	59.483	-2.98602	0.513587	-5.81405	6.1e-09	2.95e-07	CLSTN2
363	ENSG00000175866	372.114	-1.42855	0.245866	-5.8103	6.24e-09	3.01e-07	BAIAP2
364	ENSG00000140285	657.246	-1.25203	0.215719	-5.80398	6.48e-09	3.12e-07	FGF7
365	ENSG00000092068	1462.71	-1.15514	0.19938	-5.79369	6.89e-09	3.31e-07	SLC7A8
366	ENSG00000025708	569.71	1.97199	0.340665	5.78865	7.1e-09	3.4e-07	TYMP
367	ENSG00000134201	170.091	-1.67965	0.290755	-5.77685	7.61e-09	3.64e-07	GSTM5
368	ENSG00000187244	111.842	1.71048	0.296372	5.77139	7.86e-09	3.75e-07	BCAM
369	ENSG00000077585	517.101	-1.61271	0.279641	-5.76708	8.07e-09	3.83e-07	GPR137B
370	ENSG00000204650	39.6221	-2.39223	0.414935	-5.76532	8.15e-09	3.86e-07	CRHR1-IT1
371	ENSG00000124216	40.8145	-3.33707	0.579034	-5.76317	8.25e-09	3.9e-07	SNAI1
374	ENSG00000119946	16.2758	-7.31391	1.27181	-5.75079	8.88e-09	4.18e-07	CNNM1
372	ENSG00000042062	395.732	-3.03926	0.528561	-5.75007	8.92e-09	4.18e-07	FAM65C
373	ENSG00000058668	3475.94	-1.1744	0.204234	-5.75027	8.91e-09	4.18e-07	ATP2B4
375	ENSG00000130813	997.659	1.52451	0.265195	5.74863	9e-09	4.21e-07	C19orf66
376	ENSG00000216490	882.661	2.78145	0.484056	5.74614	9.13e-09	4.26e-07	IFI30
377	ENSG00000129152	780.107	1.91546	0.33348	5.74385	9.25e-09	4.3e-07	MYOD1
378	ENSG00000163931	3784.16	-1.3558	0.236933	-5.72229	1.05e-08	4.88e-07	TKT
379	ENSG00000107742	63.415	4.11944	0.72062	5.71652	1.09e-08	5.03e-07	SPOCK2
380	ENSG00000145730	5868.83	-1.12151	0.196455	-5.70872	1.14e-08	5.25e-07	PAM
381	ENSG00000174807	6397.09	-1.69174	0.296765	-5.70061	1.19e-08	5.49e-07	CD248
382	ENSG00000173821	5636.05	1.3507	0.237132	5.69599	1.23e-08	5.63e-07	RNF213
383	ENSG00000104435	241.577	-3.05561	0.536647	-5.69389	1.24e-08	5.67e-07	STMN2
384	ENSG00000119922	1169.13	3.80043	0.667417	5.69423	1.24e-08	5.67e-07	IFIT2
385	ENSG00000106976	3372.71	-5.52369	0.971683	-5.68466	1.31e-08	5.97e-07	DNM1
386	ENSG00000053328	18.726	-7.51809	1.32486	-5.67462	1.39e-08	6.31e-07	METTL24
387	ENSG00000154229	379.467	-1.27546	0.224919	-5.67078	1.42e-08	6.44e-07	PRKCA
388	ENSG00000176641	47.4682	-7.09957	1.25229	-5.66929	1.43e-08	6.48e-07	RNF152
389	ENSG00000149451	6189.49	-2.76669	0.489418	-5.65302	1.58e-08	7.11e-07	ADAM33
390	ENSG00000278032	5389.94	1.52826	0.271111	5.63702	1.73e-08	7.78e-07	LY6E
391	ENSG00000160932	5389.47	1.52821	0.271138	5.63628	1.74e-08	7.79e-07	LY6E
392	ENSG00000142149	81.7517	-4.45317	0.790479	-5.63351	1.77e-08	7.9e-07	HUNK
393	ENSG00000116133	2220.59	-2.23699	0.397454	-5.62831	1.82e-08	8.12e-07	DHCR24
394	ENSG00000166825	7774.52	-1.19427	0.212386	-5.62313	1.88e-08	8.35e-07	ANPEP
395	ENSG00000163171	519.795	-1.62231	0.288746	-5.61847	1.93e-08	8.55e-07	CDC42EP3
396	ENSG00000154217	54.3123	-2.46532	0.438976	-5.61608	1.95e-08	8.65e-07	PITPNC1
400	ENSG00000185022	536.356	1.32733	0.237474	5.58935	2.28e-08	9.99e-07	MAFF
401	ENSG00000102804	1478	-1.58002	0.282714	-5.58878	2.29e-08	1e-06	TSC22D1
402	ENSG00000169429	38.7173	2.80264	0.501758	5.58563	2.33e-08	1.02e-06	CXCL8
404	ENSG00000116574	19.2978	-7.56255	1.35478	-5.58212	2.38e-08	1.03e-06	RHOU
403	ENSG00000187608	2840	2.4878	0.445602	5.58301	2.36e-08	1.03e-06	ISG15
405	ENSG00000106565	579.533	-11.5059	2.06597	-5.56926	2.56e-08	1.11e-06	TMEM176B
406	ENSG00000122778	113.862	-1.59355	0.286733	-5.55759	2.74e-08	1.18e-06	KIAA1549
407	ENSG00000168487	1882.86	-1.09172	0.196429	-5.55784	2.73e-08	1.18e-06	BMP1
408	ENSG00000124249	435.962	-3.20652	0.57879	-5.54005	3.02e-08	1.3e-06	KCNK15
409	ENSG00000234487	670.641	1.99211	0.359809	5.53659	3.08e-08	1.32e-06	HLA-F
410	ENSG00000185483	229.54	-2.29011	0.413974	-5.53201	3.17e-08	1.35e-06	ROR1
411	ENSG00000151692	535.579	-2.23392	0.404401	-5.52402	3.31e-08	1.41e-06	RNF144A
412	ENSG00000206262	46.3156	-5.99937	1.08638	-5.52236	3.34e-08	1.42e-06	FOXL2NB
413	ENSG00000074416	7397.11	2.16531	0.392211	5.52077	3.38e-08	1.43e-06	MGLL
414	ENSG00000133106	244.604	2.75461	0.500033	5.50885	3.61e-08	1.53e-06	EPSTI1
416	ENSG00000163618	30.6549	-6.3855	1.161	-5.50002	3.8e-08	1.6e-06	CADPS
415	ENSG00000100739	72.3251	-2.05768	0.374051	-5.50107	3.77e-08	1.6e-06	BDKRB1
417	ENSG00000101194	151.309	-3.8654	0.702983	-5.49857	3.83e-08	1.61e-06	SLC17A9
418	ENSG00000055813	21.0241	-7.69018	1.39994	-5.49322	3.95e-08	1.65e-06	CCDC85A
419	ENSG00000107611	176.536	-1.52068	0.276823	-5.49332	3.94e-08	1.65e-06	CUBN
420	ENSG00000110436	80.9071	-2.47434	0.450627	-5.49089	4e-08	1.67e-06	SLC1A2
421	ENSG00000130702	2130.69	1.44795	0.263747	5.48993	4.02e-08	1.67e-06	LAMA5
423	ENSG00000134853	3103.17	-1.2647	0.230625	-5.48379	4.16e-08	1.73e-06	PDGFRA
424	ENSG00000132170	150.359	-1.56086	0.284766	-5.48119	4.22e-08	1.75e-06	PPARG
426	ENSG00000106538	13719.3	1.3962	0.254966	5.47602	4.35e-08	1.79e-06	RARRES2
427	ENSG00000010030	173.417	2.4207	0.443095	5.46315	4.68e-08	1.92e-06	ETV7
429	ENSG00000185742	66.2832	-2.02765	0.371327	-5.46056	4.75e-08	1.94e-06	C11orf87
428	ENSG00000235941	1598.75	1.46042	0.267417	5.4612	4.73e-08	1.94e-06	HSPA1A
430	ENSG00000112796	126.93	-1.46986	0.269403	-5.456	4.87e-08	1.99e-06	ENPP5
432	ENSG00000173406	26.5845	-5.62292	1.03097	-5.45399	4.93e-08	2e-06	DAB1
431	ENSG00000275214	1052.13	2.93043	0.537248	5.45452	4.91e-08	2e-06	IFI27
433	ENSG00000158825	26.5734	-4.59711	0.843669	-5.44895	5.07e-08	2.05e-06	CDA
434	ENSG00000068079	1588.07	2.37984	0.436958	5.44637	5.14e-08	2.08e-06	IFI35
435	ENSG00000140853	1012.47	1.02006	0.187478	5.44095	5.3e-08	2.14e-06	NLRC5
436	ENSG00000166920	17.9621	2.9644	0.545002	5.43925	5.35e-08	2.15e-06	C15orf48
437	ENSG00000178752	136.966	3.79904	0.699139	5.43389	5.51e-08	2.21e-06	ERFE
438	ENSG00000219607	56.1682	-2.01891	0.37159	-5.43317	5.54e-08	2.22e-06	PPP1R3G
439	ENSG00000171509	24.1139	-6.90796	1.27268	-5.42789	5.7e-08	2.28e-06	RXFP1
440	ENSG00000239264	4738.79	-1.19842	0.220942	-5.42412	5.82e-08	2.32e-06	TXNDC5
441	ENSG00000019549	793.21	-1.55404	0.286914	-5.41639	6.08e-08	2.42e-06	SNAI2
442	ENSG00000109265	43.8904	-3.24005	0.599371	-5.40575	6.45e-08	2.56e-06	KIAA1211
443	ENSG00000152767	1645.12	-1.7924	0.331644	-5.40461	6.5e-08	2.57e-06	FARP1
444	ENSG00000108823	1599.13	1.89571	0.35175	5.38938	7.07e-08	2.79e-06	SGCA
445	ENSG00000226025	13.2159	5.30979	0.985949	5.38546	7.23e-08	2.85e-06	LGALS17A
447	ENSG00000107331	933.671	-1.12459	0.208966	-5.38171	7.38e-08	2.89e-06	ABCA2
446	ENSG00000162645	1138.03	1.68871	0.313733	5.38263	7.34e-08	2.89e-06	GBP2
448	ENSG00000113721	18200.3	-1.42489	0.265004	-5.37686	7.58e-08	2.97e-06	PDGFRB
449	ENSG00000198948	58.097	-3.73076	0.695103	-5.3672	8e-08	3.12e-06	MFAP3L
450	ENSG00000139209	45.7069	-2.74489	0.512323	-5.35772	8.43e-08	3.28e-06	SLC38A4
452	ENSG00000169071	201.428	-2.24359	0.419329	-5.35043	8.77e-08	3.4e-06	ROR2
451	ENSG00000144130	8.00713	6.78073	1.2672	5.35094	8.75e-08	3.4e-06	NT5DC4
455	ENSG00000118257	735.775	-3.43698	0.642703	-5.34769	8.91e-08	3.43e-06	NRP2
454	ENSG00000189067	809.703	-1.48465	0.277591	-5.34835	8.88e-08	3.43e-06	LITAF
456	ENSG00000170775	16.6331	-7.35184	1.37601	-5.34285	9.15e-08	3.52e-06	GPR37
457	ENSG00000125726	77.1114	2.17782	0.407999	5.33781	9.41e-08	3.61e-06	CD70
458	ENSG00000112902	469.373	-2.82962	0.530382	-5.33506	9.55e-08	3.66e-06	SEMA5A
459	ENSG00000133216	71.8834	-3.90441	0.732648	-5.32917	9.87e-08	3.77e-06	EPHB2
460	ENSG00000109084	273.844	-2.01966	0.379379	-5.32359	1.02e-07	3.88e-06	TMEM97
461	ENSG00000035403	2589.91	-1.70654	0.320873	-5.31844	1.05e-07	3.98e-06	VCL
463	ENSG00000175265	1491.81	1.39817	0.263559	5.30497	1.13e-07	4.27e-06	GOLGA8A
464	ENSG00000276495	185.045	-8.39027	1.58254	-5.30178	1.15e-07	4.33e-06	APBA2
466	ENSG00000183762	607.015	-1.53663	0.29005	-5.2978	1.17e-07	4.41e-06	KREMEN1
467	ENSG00000227051	1470.97	-1.5278	0.288395	-5.29759	1.17e-07	4.41e-06	C14orf132
465	ENSG00000142494	503.018	1.0993	0.207482	5.29826	1.17e-07	4.41e-06	SLC47A1
468	ENSG00000119917	2963.71	3.06425	0.578573	5.29622	1.18e-07	4.43e-06	IFIT3
469	ENSG00000105509	39.0361	2.97913	0.562735	5.29402	1.2e-07	4.47e-06	HAS1
470	ENSG00000137965	289.942	2.51524	0.475813	5.2862	1.25e-07	4.66e-06	IFI44
471	ENSG00000115828	213.778	-1.24134	0.235139	-5.27919	1.3e-07	4.83e-06	QPCT
472	ENSG00000131435	952.866	1.30575	0.247887	5.26754	1.38e-07	5.14e-06	PDLIM4
473	ENSG00000059378	1108.94	2.23524	0.424484	5.26578	1.4e-07	5.18e-06	PARP12
474	ENSG00000231555	770.554	1.72348	0.327379	5.26447	1.41e-07	5.2e-06	HSPA1B
475	ENSG00000164649	283.475	-1.06797	0.203162	-5.25673	1.47e-07	5.41e-06	CDCA7L
476	ENSG00000039560	386.505	-1.58275	0.301175	-5.25526	1.48e-07	5.45e-06	RAI14
477	ENSG00000196116	385.201	1.72274	0.327926	5.25342	1.49e-07	5.49e-06	TDRD7
478	ENSG00000069702	1389.12	-1.47586	0.281282	-5.24691	1.55e-07	5.67e-06	TGFBR3
479	ENSG00000181072	20.4705	-6.67347	1.27234	-5.24504	1.56e-07	5.72e-06	CHRM2
480	ENSG00000172817	48.8389	-2.88832	0.551415	-5.23801	1.62e-07	5.93e-06	CYP7B1
481	ENSG00000135919	14271.2	-2.25431	0.430411	-5.23758	1.63e-07	5.93e-06	SERPINE2
482	ENSG00000135047	18717.2	1.54024	0.294157	5.23614	1.64e-07	5.97e-06	CTSL
483	ENSG00000228405	162.101	-6.7664	1.29388	-5.22953	1.7e-07	6.17e-06	RNF5
484	ENSG00000197496	773.274	-1.05562	0.201958	-5.22694	1.72e-07	6.24e-06	SLC2A10
485	ENSG00000011347	290.057	-3.69628	0.708244	-5.21894	1.8e-07	6.51e-06	SYT7
486	ENSG00000168646	240.876	-2.73996	0.525253	-5.21645	1.82e-07	6.58e-06	AXIN2
487	ENSG00000167394	651.483	1.48947	0.285679	5.21381	1.85e-07	6.66e-06	ZNF668
489	ENSG00000162817	211.927	-6.35055	1.21846	-5.21195	1.87e-07	6.7e-06	C1orf115
490	ENSG00000118523	1585.94	-2.52409	0.484604	-5.20857	1.9e-07	6.81e-06	CTGF
491	ENSG00000164418	30.4849	-8.22214	1.57941	-5.20582	1.93e-07	6.9e-06	GRIK2
492	ENSG00000145526	34.8028	-6.58868	1.26772	-5.19727	2.02e-07	7.21e-06	CDH18
493	ENSG00000104313	22.926	-7.81128	1.50372	-5.19465	2.05e-07	7.28e-06	EYA1
495	ENSG00000120820	276.837	-1.50879	0.290502	-5.19375	2.06e-07	7.3e-06	GLT8D2
496	ENSG00000140443	818.743	-1.06891	0.205847	-5.19275	2.07e-07	7.33e-06	IGF1R
497	ENSG00000074370	1000.77	-2.79329	0.537987	-5.19212	2.08e-07	7.34e-06	ATP2A3
498	ENSG00000168077	2097.88	-1.57136	0.302707	-5.19101	2.09e-07	7.36e-06	SCARA3
499	ENSG00000134343	13.604	-7.0496	1.3585	-5.18924	2.11e-07	7.42e-06	ANO3
500	ENSG00000132109	368.213	1.56917	0.302654	5.18471	2.16e-07	7.59e-06	TRIM21
501	ENSG00000262748	12.3135	-6.9062	1.33331	-5.17974	2.22e-07	7.78e-06	AC004231.7
502	ENSG00000168264	1179.08	-1.0752	0.207638	-5.17827	2.24e-07	7.82e-06	IRF2BP2
503	ENSG00000203837	105.902	1.96535	0.379847	5.17405	2.29e-07	7.99e-06	PNLIPRP3
504	ENSG00000107821	371.666	1.61759	0.313277	5.16344	2.42e-07	8.44e-06	KAZALD1
505	ENSG00000143147	135.418	-1.92358	0.372693	-5.1613	2.45e-07	8.52e-06	GPR161
506	ENSG00000171160	196.319	1.42102	0.275824	5.15192	2.58e-07	8.92e-06	MORN4
507	ENSG00000183486	1827.98	2.47937	0.481258	5.15186	2.58e-07	8.92e-06	MX2
508	ENSG00000185008	107.357	-4.2992	0.834748	-5.15029	2.6e-07	8.98e-06	ROBO2
509	ENSG00000198807	13.2751	-7.00695	1.36197	-5.14473	2.68e-07	9.23e-06	PAX9
510	ENSG00000182107	25.6116	-3.2586	0.634895	-5.1325	2.86e-07	9.81e-06	TMEM30B
511	ENSG00000223532	26411.4	2.09991	0.409125	5.13267	2.86e-07	9.81e-06	HLA-B
512	ENSG00000168062	124.751	2.02918	0.395473	5.13101	2.88e-07	9.87e-06	BATF2
513	ENSG00000165795	760.971	1.16089	0.226373	5.12824	2.92e-07	1e-05	NDRG2
514	ENSG00000165949	1445.85	2.98252	0.58183	5.1261	2.96e-07	1.01e-05	IFI27
515	ENSG00000226278	19.1241	-7.54998	1.47603	-5.11507	3.14e-07	1.07e-05	PSPHP1
516	ENSG00000172824	93.8312	-1.45929	0.286243	-5.09807	3.43e-07	1.17e-05	CES4A
518	ENSG00000104936	2062.31	1.29926	0.255071	5.09373	3.51e-07	1.19e-05	DMPK
517	ENSG00000181031	26.7041	2.57006	0.504494	5.09434	3.5e-07	1.19e-05	RPH3AL
519	ENSG00000180318	31.2876	-3.15126	0.618831	-5.09227	3.54e-07	1.2e-05	ALX1
521	ENSG00000113391	241.935	-1.21557	0.238789	-5.09056	3.57e-07	1.2e-05	FAM172A
520	ENSG00000175567	61.6178	2.03423	0.399563	5.09113	3.56e-07	1.2e-05	UCP2
522	ENSG00000234465	115.276	1.75439	0.344885	5.08689	3.64e-07	1.22e-05	PINLYP
523	ENSG00000102287	137.316	-3.29874	0.649329	-5.08023	3.77e-07	1.26e-05	GABRE
524	ENSG00000124831	1007.73	1.15922	0.228452	5.07423	3.89e-07	1.3e-05	LRRFIP1
525	ENSG00000170382	23.1817	3.62476	0.714446	5.07352	3.91e-07	1.3e-05	LRRN2
526	ENSG00000002933	455.552	-7.3321	1.44849	-5.06188	4.15e-07	1.38e-05	TMEM176A
527	ENSG00000105426	1415.35	-1.30306	0.257472	-5.06096	4.17e-07	1.39e-05	PTPRS
529	ENSG00000111859	68.9889	-3.16215	0.625546	-5.05502	4.3e-07	1.43e-05	NEDD9
530	ENSG00000176597	52.4047	-2.25306	0.445807	-5.05388	4.33e-07	1.43e-05	B3GNT5
534	ENSG00000106236	69.3284	-9.40519	1.86233	-5.05022	4.41e-07	1.45e-05	NPTX2
532	ENSG00000100344	236.782	-1.84595	0.365451	-5.05116	4.39e-07	1.45e-05	PNPLA3
533	ENSG00000123610	630.63	1.98159	0.392304	5.05116	4.39e-07	1.45e-05	TNFAIP6
531	ENSG00000099960	162.156	2.78168	0.550707	5.05111	4.39e-07	1.45e-05	SLC7A4
536	ENSG00000182580	291.444	-2.11297	0.418895	-5.04414	4.56e-07	1.49e-05	EPHB3
535	ENSG00000112343	703.492	1.02221	0.202612	5.04515	4.53e-07	1.49e-05	TRIM38
537	ENSG00000123500	77.7736	-9.57008	1.89775	-5.04287	4.59e-07	1.5e-05	COL10A1
538	ENSG00000121743	42.8633	-2.329	0.462224	-5.03867	4.69e-07	1.53e-05	GJA3
539	ENSG00000179388	21.7159	-5.38148	1.06943	-5.0321	4.85e-07	1.58e-05	EGR3
540	ENSG00000179820	2026.44	-1.01314	0.201753	-5.02168	5.12e-07	1.66e-05	MYADM
541	ENSG00000151067	185.379	-1.99801	0.397938	-5.02091	5.14e-07	1.67e-05	CACNA1C
543	ENSG00000204592	1122.12	1.29837	0.258913	5.0147	5.31e-07	1.71e-05	HLA-E
544	ENSG00000236632	1122.12	1.29837	0.258913	5.0147	5.31e-07	1.71e-05	HLA-E
542	ENSG00000277149	47.2405	2.27031	0.452666	5.01542	5.29e-07	1.71e-05	TYW1B
545	ENSG00000140450	229.491	-1.52233	0.303642	-5.01358	5.34e-07	1.72e-05	ARRDC4
546	ENSG00000225201	1121.91	1.29792	0.258957	5.01211	5.38e-07	1.73e-05	HLA-E
547	ENSG00000180776	565.249	-1.42851	0.285125	-5.01014	5.44e-07	1.74e-05	ZDHHC20
549	ENSG00000064547	34.1347	-2.09783	0.419097	-5.0056	5.57e-07	1.78e-05	LPAR2
548	ENSG00000133985	90.2945	2.3815	0.475696	5.00634	5.55e-07	1.78e-05	TTC9
550	ENSG00000101188	13.1759	-7.01258	1.40124	-5.00454	5.6e-07	1.79e-05	NTSR1
552	ENSG00000108846	61.3529	-2.41251	0.483318	-4.99155	5.99e-07	1.9e-05	ABCC3
551	ENSG00000106462	189.23	1.36835	0.274074	4.99262	5.96e-07	1.9e-05	EZH2
553	ENSG00000159251	5010.27	2.62362	0.525929	4.98854	6.08e-07	1.93e-05	ACTC1
554	ENSG00000186174	1593.43	-1.19766	0.240153	-4.98704	6.13e-07	1.94e-05	BCL9L
555	ENSG00000178498	316.033	-1.24328	0.249472	-4.98365	6.24e-07	1.97e-05	DTX3
556	ENSG00000155465	457.515	1.50102	0.30123	4.98297	6.26e-07	1.97e-05	SLC7A7
557	ENSG00000061337	47.4436	2.9309	0.588678	4.97878	6.4e-07	2.01e-05	LZTS1
558	ENSG00000173156	183.254	-1.73709	0.349046	-4.97667	6.47e-07	2.03e-05	RHOD
559	ENSG00000141526	381.048	-3.24828	0.652959	-4.97471	6.53e-07	2.05e-05	SLC16A3
562	ENSG00000204131	358.888	-2.32021	0.466602	-4.97257	6.61e-07	2.06e-05	NHSL2
561	ENSG00000137819	69.4066	-1.69811	0.341461	-4.97307	6.59e-07	2.06e-05	PAQR5
563	ENSG00000185761	229.625	-1.58651	0.319093	-4.97195	6.63e-07	2.06e-05	ADAMTSL5
564	ENSG00000142794	255.093	-1.43476	0.28871	-4.96956	6.71e-07	2.09e-05	NBPF3
565	ENSG00000108679	19392	2.07408	0.417453	4.96842	6.75e-07	2.09e-05	LGALS3BP
566	ENSG00000163013	33.6797	-3.21091	0.6467	-4.96507	6.87e-07	2.13e-05	FBXO41
567	ENSG00000184113	71.3812	2.28978	0.46258	4.95002	7.42e-07	2.3e-05	CLDN5
568	ENSG00000089127	1786.58	3.05925	0.619228	4.94043	7.8e-07	2.41e-05	OAS1
569	ENSG00000122729	1592.3	-1.21266	0.245555	-4.93845	7.87e-07	2.43e-05	ACO1
570	ENSG00000173530	144.502	-1.9937	0.403995	-4.93495	8.02e-07	2.46e-05	TNFRSF10D
571	ENSG00000213928	569.467	1.12347	0.227641	4.93524	8.01e-07	2.46e-05	IRF9
575	ENSG00000227715	337.826	-8.56042	1.73503	-4.93388	8.06e-07	2.47e-05	HLA-A
574	ENSG00000182093	260.887	-1.28274	0.260021	-4.9332	8.09e-07	2.47e-05	WRB
573	ENSG00000164674	290.96	1.33468	0.270546	4.93326	8.09e-07	2.47e-05	SYTL3
572	ENSG00000137628	255.644	2.04361	0.414179	4.93413	8.05e-07	2.47e-05	DDX60
576	ENSG00000278599	26.1789	-7.99805	1.62255	-4.92932	8.25e-07	2.51e-05	TBC1D3E
577	ENSG00000198846	42.6951	-4.04011	0.820085	-4.92645	8.37e-07	2.54e-05	TOX
578	ENSG00000121691	768.719	-1.05099	0.213452	-4.92378	8.49e-07	2.58e-05	CAT
579	ENSG00000170390	104.874	-1.70952	0.347566	-4.91855	8.72e-07	2.64e-05	DCLK2
581	ENSG00000184058	11.4238	-6.81244	1.38683	-4.91223	9e-07	2.72e-05	TBX1
584	ENSG00000229859	16.5231	-4.91414	1.00139	-4.9073	9.23e-07	2.77e-05	PGA3
583	ENSG00000107859	82.3666	1.93877	0.395025	4.90798	9.2e-07	2.77e-05	PITX3
585	ENSG00000157510	588.676	1.87313	0.381804	4.90601	9.29e-07	2.79e-05	AFAP1L1
587	ENSG00000167972	177.743	1.52884	0.312013	4.89993	9.59e-07	2.86e-05	ABCA3
588	ENSG00000181195	168.903	-1.70373	0.347773	-4.89895	9.63e-07	2.87e-05	PENK
589	ENSG00000253846	181.135	-1.58606	0.323973	-4.89566	9.8e-07	2.92e-05	PCDHGA10
590	ENSG00000240771	148.476	-2.17578	0.444524	-4.89463	9.85e-07	2.93e-05	ARHGEF25
591	ENSG00000156466	10.433	-6.67114	1.36411	-4.89049	1.01e-06	2.98e-05	GDF6
592	ENSG00000103449	44.2702	-5.66163	1.15983	-4.88143	1.05e-06	3.12e-05	SALL1
593	ENSG00000162654	228.993	3.15736	0.646935	4.88049	1.06e-06	3.13e-05	GBP4
595	ENSG00000164694	894.788	-3.69543	0.758368	-4.87286	1.1e-06	3.24e-05	FNDC1
596	ENSG00000204682	25.7839	-2.71248	0.557106	-4.86888	1.12e-06	3.3e-05	CASC10
597	ENSG00000185477	76.1327	-2.31912	0.476492	-4.86708	1.13e-06	3.33e-05	GPRIN3
598	ENSG00000136295	1600.43	-1.40409	0.288579	-4.86551	1.14e-06	3.35e-05	TTYH3
599	ENSG00000100342	2212.1	2.40565	0.494639	4.86344	1.15e-06	3.38e-05	APOL1
600	ENSG00000129226	6239.47	1.65965	0.341323	4.86241	1.16e-06	3.39e-05	CD68
601	ENSG00000113742	233.425	-1.45857	0.300028	-4.86145	1.17e-06	3.4e-05	CPEB4
602	ENSG00000168297	408.847	-1.53179	0.315159	-4.86036	1.17e-06	3.41e-05	PXK
603	ENSG00000198959	135.648	-2.24532	0.462439	-4.85538	1.2e-06	3.49e-05	TGM2
604	ENSG00000065534	800.689	-1.97798	0.407474	-4.85425	1.21e-06	3.51e-05	MYLK
606	ENSG00000101230	51.837	-2.26809	0.46765	-4.84998	1.23e-06	3.58e-05	ISM1
605	ENSG00000005513	54.0308	3.16311	0.652217	4.84977	1.24e-06	3.58e-05	SOX8
607	ENSG00000158887	167.183	1.70645	0.35212	4.84622	1.26e-06	3.64e-05	MPZ
609	ENSG00000109667	38.5759	-1.80985	0.373772	-4.84212	1.28e-06	3.7e-05	SLC2A9
610	ENSG00000060718	110.432	-3.69727	0.763805	-4.8406	1.29e-06	3.72e-05	COL11A1
611	ENSG00000118596	183.357	-1.56878	0.324274	-4.83782	1.31e-06	3.77e-05	SLC16A7
613	ENSG00000274636	427.798	-1.53224	0.317811	-4.82125	1.43e-06	4.08e-05	GLIS2
614	ENSG00000140105	3045.89	2.23405	0.463492	4.82004	1.44e-06	4.1e-05	WARS
615	ENSG00000114854	25.0079	2.97968	0.619771	4.80771	1.53e-06	4.35e-05	TNNC1
616	ENSG00000213892	19.7998	3.02994	0.630228	4.80768	1.53e-06	4.35e-05	CEACAM16
617	ENSG00000159212	38.1599	-3.05874	0.636651	-4.80443	1.55e-06	4.41e-05	CLIC6
618	ENSG00000176842	103.465	-2.55892	0.532673	-4.80392	1.56e-06	4.41e-05	IRX5
619	ENSG00000134871	1391.35	1.93032	0.402046	4.80124	1.58e-06	4.47e-05	COL4A2
620	ENSG00000282171	40.4991	-2.44462	0.511336	-4.78085	1.75e-06	4.94e-05	CRHR1-IT1
621	ENSG00000204442	24.7024	-3.93214	0.824202	-4.77084	1.83e-06	5.18e-05	FAM155A
622	ENSG00000112655	1971.15	-2.63472	0.553041	-4.76407	1.9e-06	5.34e-05	PTK7
623	ENSG00000178573	905.236	1.05079	0.220568	4.76402	1.9e-06	5.34e-05	MAF
624	ENSG00000126218	291.527	-2.04105	0.428474	-4.76353	1.9e-06	5.35e-05	F10
625	ENSG00000159263	45.1191	-3.41927	0.718197	-4.76091	1.93e-06	5.41e-05	SIM2
627	ENSG00000144285	25.8859	-4.09334	0.860143	-4.75891	1.95e-06	5.44e-05	SCN1A
628	ENSG00000130222	25.7103	2.23616	0.47029	4.75485	1.99e-06	5.55e-05	GADD45G
630	ENSG00000104731	256.758	1.08609	0.229002	4.74272	2.11e-06	5.87e-05	KLHDC4
631	ENSG00000162909	4538.94	-1.00824	0.21293	-4.73508	2.19e-06	6.09e-05	CAPN2
632	ENSG00000175745	56.0715	-2.10461	0.444759	-4.73202	2.22e-06	6.17e-05	NR2F1
633	ENSG00000165169	264.313	-1.23361	0.261056	-4.72545	2.3e-06	6.36e-05	DYNLT3
634	ENSG00000154310	86.5114	-1.99925	0.423145	-4.72475	2.3e-06	6.37e-05	TNIK
635	ENSG00000070756	12384	-1.17655	0.249039	-4.72435	2.31e-06	6.38e-05	PABPC1
636	ENSG00000272398	40.2147	4.3257	0.915988	4.72244	2.33e-06	6.43e-05	CD24
637	ENSG00000007341	223.848	1.08085	0.228918	4.72155	2.34e-06	6.44e-05	ST7L
638	ENSG00000171150	457.109	-1.26993	0.269047	-4.72009	2.36e-06	6.48e-05	SOCS5
639	ENSG00000067141	337.798	-1.64273	0.348171	-4.71819	2.38e-06	6.53e-05	NEO1
640	ENSG00000185950	1396.34	-1.34027	0.284205	-4.71586	2.41e-06	6.59e-05	IRS2
641	ENSG00000116017	120.722	-1.29716	0.275208	-4.71337	2.44e-06	6.67e-05	ARID3A
642	ENSG00000147010	959.639	-1.27963	0.271928	-4.70575	2.53e-06	6.91e-05	SH3KBP1
643	ENSG00000100065	55.9031	1.97774	0.420498	4.70334	2.56e-06	6.98e-05	CARD10
644	ENSG00000100968	894.684	-1.80759	0.384461	-4.70161	2.58e-06	7.03e-05	NFATC4
645	ENSG00000117228	530.454	2.4284	0.516583	4.70088	2.59e-06	7.04e-05	GBP1
646	ENSG00000064655	36.0707	-3.88402	0.826707	-4.69818	2.62e-06	7.13e-05	EYA2
648	ENSG00000188015	104.97	-1.64592	0.350495	-4.69597	2.65e-06	7.18e-05	S100A3
650	ENSG00000197142	178.794	2.32441	0.495235	4.69354	2.69e-06	7.24e-05	ACSL5
651	ENSG00000187123	20.9008	-6.71054	1.43242	-4.68476	2.8e-06	7.55e-05	LYPD6
652	ENSG00000258311	758.399	2.36568	0.50508	4.68378	2.82e-06	7.57e-05	RP11-644F5.10
653	ENSG00000145861	119.793	1.21458	0.25941	4.6821	2.84e-06	7.63e-05	C1QTNF2
654	ENSG00000175600	180.631	-2.399	0.512632	-4.67978	2.87e-06	7.7e-05	SUGCT
655	ENSG00000185215	3963.16	1.89281	0.404728	4.67673	2.91e-06	7.79e-05	TNFAIP2
656	ENSG00000224389	47.1981	2.69413	0.576078	4.67667	2.92e-06	7.79e-05	C4B
658	ENSG00000117602	150.271	-1.85185	0.39647	-4.67085	3e-06	7.99e-05	RCAN3
659	ENSG00000258947	1022.82	-1.63088	0.349192	-4.67045	3.01e-06	8e-05	TUBB3
660	ENSG00000104611	442.002	-1.26195	0.270224	-4.67002	3.01e-06	8e-05	SH2D4A
661	ENSG00000197885	140.056	-1.1661	0.249896	-4.66632	3.07e-06	8.14e-05	NKIRAS1
664	ENSG00000111145	1066.88	-1.3093	0.280816	-4.66246	3.12e-06	8.25e-05	ELK3
663	ENSG00000140943	3184	-1.03722	0.222436	-4.66301	3.12e-06	8.25e-05	MBTPS1
665	ENSG00000111799	5468.3	-1.17348	0.251953	-4.65753	3.2e-06	8.44e-05	COL12A1
666	ENSG00000164520	37.6089	1.94061	0.416929	4.65454	3.25e-06	8.55e-05	RAET1E
667	ENSG00000144115	471.413	1.24494	0.267626	4.65178	3.29e-06	8.65e-05	THNSL2
668	ENSG00000111186	247.555	-1.85645	0.399273	-4.64957	3.33e-06	8.72e-05	WNT5B
669	ENSG00000148468	461.984	-1.5015	0.322933	-4.64957	3.33e-06	8.72e-05	FAM171A1
670	ENSG00000244486	795.8	-2.2654	0.487509	-4.6469	3.37e-06	8.82e-05	SCARF2
671	ENSG00000172000	42.5455	2.95516	0.636105	4.64571	3.39e-06	8.86e-05	ZNF556
673	ENSG00000005884	3795.2	2.17132	0.468365	4.63596	3.55e-06	9.26e-05	ITGA3
674	ENSG00000173535	67.9506	-1.5557	0.335677	-4.63452	3.58e-06	9.31e-05	TNFRSF10C
675	ENSG00000149218	1032.54	2.07226	0.447391	4.63187	3.62e-06	9.41e-05	ENDOD1
677	ENSG00000129048	313.766	-2.37091	0.512472	-4.62641	3.72e-06	9.64e-05	ACKR4
678	ENSG00000140563	14.8568	-4.05611	0.878163	-4.61886	3.86e-06	9.98e-05	MCTP2
679	ENSG00000170689	13.6637	-7.06541	1.531	-4.61489	3.93e-06	0.000101577	HOXB9
680	ENSG00000250305	52.9781	-2.62926	0.570373	-4.60971	4.03e-06	0.000103985	KIAA1456
681	ENSG00000164402	633.697	-1.03639	0.224944	-4.60732	4.08e-06	0.000105033	2022-09-08
682	ENSG00000035664	202.4	-1.49167	0.324075	-4.60287	4.17e-06	0.000107149	DAPK2
683	ENSG00000129353	7049.32	1.30881	0.284531	4.59987	4.23e-06	0.000108544	SLC44A2
684	ENSG00000100321	207.045	-2.3824	0.518397	-4.59571	4.31e-06	0.000110568	SYNGR1
685	ENSG00000116678	281.589	-3.62967	0.790956	-4.58897	4.45e-06	0.000114033	LEPR
688	ENSG00000100908	164.754	1.19374	0.260416	4.58397	4.56e-06	0.000116283	EMC9
689	ENSG00000072682	3555.13	1.15768	0.252591	4.58321	4.58e-06	0.000116538	P4HA2
690	ENSG00000111331	4235.08	2.66247	0.580997	4.58259	4.59e-06	0.000116714	OAS3
691	ENSG00000018625	45.9379	3.11991	0.681204	4.57999	4.65e-06	0.000118005	ATP1A2
693	ENSG00000180758	117.861	1.71555	0.374905	4.57596	4.74e-06	0.000119954	GPR157
694	ENSG00000147251	312.443	-1.11759	0.244492	-4.57109	4.85e-06	0.000122599	DOCK11
696	ENSG00000144711	479.301	-1.10194	0.241179	-4.56896	4.9e-06	0.000123496	IQSEC1
697	ENSG00000280663	211.472	-1.09662	0.240123	-4.56694	4.95e-06	0.000124514	PCMTD2
698	ENSG00000175505	66.7252	-1.52229	0.333483	-4.56483	5e-06	0.000125592	CLCF1
701	ENSG00000092607	290.144	1.06469	0.233919	4.55152	5.33e-06	0.0001331	TBX15
702	ENSG00000130584	76.7081	1.38446	0.30418	4.55143	5.33e-06	0.0001331	ZBTB46
703	ENSG00000141337	220.882	-1.65478	0.363628	-4.55074	5.35e-06	0.000133157	ARSG
704	ENSG00000149294	159.079	1.42791	0.313762	4.55092	5.34e-06	0.000133157	NCAM1
705	ENSG00000175315	32.57	2.51815	0.554439	4.5418	5.58e-06	0.000138739	CST6
706	ENSG00000241978	4123.73	-1.38869	0.305846	-4.54049	5.61e-06	0.000139403	AKAP2
707	ENSG00000084636	996.66	-2.23691	0.493312	-4.53446	5.78e-06	0.000143241	COL16A1
708	ENSG00000129195	119.775	1.79755	0.396471	4.53388	5.79e-06	0.00014343	FAM64A
709	ENSG00000263155	222.566	2.19866	0.4857	4.52679	5.99e-06	0.000148123	MYZAP
710	ENSG00000225492	43.673	3.49747	0.772678	4.52642	6e-06	0.000148169	GBP1P1
711	ENSG00000183696	240.634	-2.17171	0.480391	-4.52072	6.16e-06	0.000152	UPP1
712	ENSG00000189221	76.0266	-1.38437	0.306559	-4.51583	6.31e-06	0.000155337	MAOA
713	ENSG00000244731	46.5816	2.78851	0.618068	4.51166	6.43e-06	0.0001582	C4A
714	ENSG00000134775	179.407	-1.64032	0.363959	-4.50688	6.58e-06	0.000161578	FHOD3
715	ENSG00000198759	38.7331	-3.24604	0.72035	-4.5062	6.6e-06	0.000161867	EGFL6
717	ENSG00000171246	29.893	-3.42491	0.760284	-4.50478	6.64e-06	0.000162503	NPTX1
716	ENSG00000090776	153.649	-1.64614	0.36542	-4.50479	6.64e-06	0.000162503	EFNB1
718	ENSG00000186951	775.363	-1.36463	0.303261	-4.49986	6.8e-06	0.000166072	PPARA
719	ENSG00000137942	78.8315	-1.25067	0.277963	-4.49941	6.81e-06	0.000166193	FNBP1L
720	ENSG00000132819	195.166	1.1809	0.262954	4.49089	7.09e-06	0.000172745	RBM38
721	ENSG00000132821	25.5149	-2.55745	0.569823	-4.48815	7.18e-06	0.000174739	VSTM2L
723	ENSG00000205413	319.677	2.17182	0.484626	4.48144	7.41e-06	0.000180065	SAMD9
724	ENSG00000117122	1092.45	-1.94132	0.433311	-4.4802	7.46e-06	0.000180626	MFAP2
725	ENSG00000117318	924.493	1.97905	0.441933	4.47816	7.53e-06	0.000181859	ID3
726	ENSG00000283060	924.493	1.97905	0.441933	4.47816	7.53e-06	0.000181859	ID3
727	ENSG00000231551	24.78	2.4431	0.545731	4.47675	7.58e-06	0.000182809	RP11-495P10.1
729	ENSG00000164647	399.18	-1.81784	0.406265	-4.47452	7.66e-06	0.000184299	STEAP1
728	ENSG00000132530	886.51	2.18357	0.48801	4.47443	7.66e-06	0.000184299	XAF1
730	ENSG00000273749	1243.3	-1.03271	0.230946	-4.47165	7.76e-06	0.000186454	CYFIP1
731	ENSG00000165476	984.552	-1.15361	0.258042	-4.47062	7.8e-06	0.000187096	REEP3
732	ENSG00000197380	86.0223	-2.13237	0.477182	-4.46867	7.87e-06	0.00018855	DACT3
733	ENSG00000019582	94.9321	1.86267	0.416874	4.46819	7.89e-06	0.000188722	CD74
735	ENSG00000114923	91.4044	-1.34421	0.301328	-4.46094	8.16e-06	0.000194685	SLC4A3
737	ENSG00000146072	320.933	-1.0292	0.230777	-4.45971	8.21e-06	0.000195279	TNFRSF21
739	ENSG00000085644	117.779	-1.30415	0.292649	-4.45635	8.34e-06	0.000197824	ZNF213
740	ENSG00000170962	72.8296	-2.02574	0.455093	-4.45126	8.54e-06	0.000202296	PDGFD
741	ENSG00000000971	863.683	1.23397	0.277392	4.44849	8.65e-06	0.000204651	CFH
743	ENSG00000168140	1568.22	-1.12491	0.253148	-4.4437	8.84e-06	0.000208414	VASN
744	ENSG00000274334	1568.22	-1.12491	0.253148	-4.4437	8.84e-06	0.000208414	VASN
746	ENSG00000127507	45.3648	2.49162	0.56193	4.43404	9.25e-06	0.000217402	ADGRE2
747	ENSG00000227720	15.8076	-7.27411	1.64141	-4.43162	9.35e-06	0.000218685	PPP1R11
748	ENSG00000233314	15.8076	-7.27411	1.64141	-4.43162	9.35e-06	0.000218685	PPP1R11
749	ENSG00000234058	15.8076	-7.27411	1.64141	-4.43162	9.35e-06	0.000218685	PPP1R11
750	ENSG00000237403	15.8076	-7.27411	1.64141	-4.43162	9.35e-06	0.000218685	PPP1R11
751	ENSG00000113389	54.8521	-2.69764	0.609116	-4.42877	9.48e-06	0.000221294	NPR3
752	ENSG00000177272	12.5535	-6.93371	1.57039	-4.41528	1.01e-05	0.000235244	KCNA3
753	ENSG00000134138	326.08	-1.06985	0.242368	-4.41415	1.01e-05	0.000236163	MEIS2
754	ENSG00000101856	2570.95	-1.23692	0.280321	-4.41251	1.02e-05	0.000237329	PGRMC1
755	ENSG00000167904	203.586	-1.19963	0.271855	-4.41276	1.02e-05	0.000237329	TMEM68
756	ENSG00000205220	593.745	1.03179	0.233931	4.41065	1.03e-05	0.000239059	PSMB10
757	ENSG00000118707	113.515	-1.67443	0.38009	-4.40536	1.06e-05	0.000244644	TGIF2
758	ENSG00000270188	245.963	-2.10653	0.478311	-4.4041	1.06e-05	0.000245747	MTRNR2L11
759	ENSG00000146574	796.041	1.01124	0.229725	4.40194	1.07e-05	0.000247873	CCZ1B
761	ENSG00000088882	293.64	-3.06594	0.69795	-4.39278	1.12e-05	0.000257883	CPXM1
762	ENSG00000205339	1434.16	-1.12548	0.256366	-4.39015	1.13e-05	0.00026068	IPO7
763	ENSG00000153902	18.2019	2.19879	0.50134	4.38583	1.16e-05	0.000265557	LGI4
764	ENSG00000251322	50.1159	-2.95816	0.67572	-4.37778	1.2e-05	0.000275186	SHANK3
765	ENSG00000138675	351.888	-1.45387	0.332659	-4.37044	1.24e-05	0.000284234	FGF5
767	ENSG00000142632	55.2043	1.74421	0.399877	4.36187	1.29e-05	0.000294836	ARHGEF19
768	ENSG00000234704	226.822	-5.92913	1.36085	-4.35694	1.32e-05	0.000301152	BRD2
769	ENSG00000026103	454.399	-1.12261	0.257752	-4.3554	1.33e-05	0.000302887	FAS
771	ENSG00000049130	384.004	-2.08358	0.478657	-4.35298	1.34e-05	0.000305454	KITLG
772	ENSG00000144485	75.3422	1.79461	0.412508	4.35048	1.36e-05	0.00030856	HES6
774	ENSG00000198682	873.607	-1.66479	0.382954	-4.34724	1.38e-05	0.000312342	PAPSS2
775	ENSG00000112977	2965.81	-1.46089	0.336134	-4.34615	1.39e-05	0.000313498	DAP
776	ENSG00000162631	221.976	-1.07487	0.247334	-4.34583	1.39e-05	0.000313541	NTNG1
777	ENSG00000112246	15.6045	-4.4562	1.02565	-4.34476	1.39e-05	0.000314677	SIM1
778	ENSG00000088387	288.011	1.22055	0.281225	4.34012	1.42e-05	0.000320982	DOCK9
779	ENSG00000146670	100.42	1.72063	0.396529	4.33923	1.43e-05	0.00032187	CDCA5
780	ENSG00000235657	830.899	-12.9875	2.99387	-4.33803	1.44e-05	0.000323209	HLA-A
781	ENSG00000171345	28.5416	-3.61691	0.834905	-4.33212	1.48e-05	0.000331589	KRT19
785	ENSG00000274144	12.5166	-6.93307	1.60216	-4.32733	1.51e-05	0.00033446	PRPF31
786	ENSG00000274651	12.5166	-6.93307	1.60216	-4.32733	1.51e-05	0.00033446	PRPF31
787	ENSG00000274894	12.5166	-6.93307	1.60216	-4.32733	1.51e-05	0.00033446	PRPF31
788	ENSG00000275117	12.5166	-6.93307	1.60216	-4.32733	1.51e-05	0.00033446	PRPF31
789	ENSG00000276421	12.5166	-6.93307	1.60216	-4.32733	1.51e-05	0.00033446	PRPF31
790	ENSG00000277154	12.5166	-6.93307	1.60216	-4.32733	1.51e-05	0.00033446	PRPF31
791	ENSG00000277707	12.5166	-6.93307	1.60216	-4.32733	1.51e-05	0.00033446	PRPF31
792	ENSG00000277953	12.5166	-6.93307	1.60216	-4.32733	1.51e-05	0.00033446	PRPF31
783	ENSG00000157404	155.447	-2.71595	0.627595	-4.32755	1.51e-05	0.00033446	KIT
784	ENSG00000217128	212.386	-1.1453	0.264679	-4.32714	1.51e-05	0.00033446	FNIP1
793	ENSG00000119326	80.3017	-1.27626	0.295553	-4.31821	1.57e-05	0.00034784	CTNNAL1
794	ENSG00000160867	315.19	2.69782	0.625676	4.31185	1.62e-05	0.000357562	FGFR4
796	ENSG00000237276	41.8819	1.89041	0.438893	4.30721	1.65e-05	0.000364216	ANO7L1
797	ENSG00000127124	20.0863	-4.79295	1.11323	-4.30545	1.67e-05	0.000366585	HIVEP3
798	ENSG00000162849	36.554	-2.93098	0.680796	-4.30522	1.67e-05	0.000366585	KIF26B
799	ENSG00000134909	300.657	-1.34061	0.311561	-4.3029	1.69e-05	0.000369991	ARHGAP32
800	ENSG00000169258	130.152	1.20275	0.279561	4.30228	1.69e-05	0.000370559	GPRIN1
801	ENSG00000159871	128.554	2.81857	0.655223	4.30169	1.7e-05	0.000371086	LYPD5
802	ENSG00000104290	32.2397	-5.47724	1.27352	-4.30086	1.7e-05	0.000371131	FZD3
803	ENSG00000138028	45.6791	-1.79166	0.416583	-4.30083	1.7e-05	0.000371131	CGREF1
805	ENSG00000123191	85.1419	-1.34315	0.312363	-4.29995	1.71e-05	0.000372142	ATP7B
806	ENSG00000153495	44.0679	-3.42507	0.796869	-4.29817	1.72e-05	0.00037469	TEX29
807	ENSG00000133026	1052.07	-1.66892	0.38847	-4.29615	1.74e-05	0.000377436	MYH10
808	ENSG00000177707	126.922	-1.24975	0.290911	-4.296	1.74e-05	0.000377436	NECTIN3
810	ENSG00000274471	22.263	-3.10308	0.722536	-4.29471	1.75e-05	0.000378693	RP11-228M15.1
809	ENSG00000235233	80.2841	1.17155	0.272787	4.29472	1.75e-05	0.000378693	MICA
811	ENSG00000163466	3394.93	-1.07114	0.24948	-4.29351	1.76e-05	0.000380285	ARPC2
813	ENSG00000143412	42.7974	1.44934	0.337722	4.29153	1.77e-05	0.000382746	ANXA9
814	ENSG00000126803	315.398	-2.55998	0.596937	-4.28852	1.8e-05	0.000387484	HSPA2
815	ENSG00000213185	35.3802	1.86612	0.435211	4.28785	1.8e-05	0.000388179	FAM24B
816	ENSG00000170312	22.0319	1.92359	0.448723	4.28681	1.81e-05	0.000389519	CDK1
817	ENSG00000085117	1359.49	1.64873	0.384676	4.28602	1.82e-05	0.000390038	CD82
819	ENSG00000267954	46.1882	-8.81962	2.05925	-4.28293	1.84e-05	0.000394928	AP000349.1
820	ENSG00000164236	298.64	-1.0026	0.234155	-4.2818	1.85e-05	0.000396461	ANKRD33B
822	ENSG00000077152	58.6857	2.59935	0.608876	4.26909	1.96e-05	0.000418705	UBE2T
823	ENSG00000206206	76.8963	-1.56805	0.36744	-4.2675	1.98e-05	0.000420688	DAXX
824	ENSG00000227046	76.8963	-1.56805	0.36744	-4.2675	1.98e-05	0.000420688	DAXX
825	ENSG00000188313	1399.68	1.72516	0.404343	4.26656	1.99e-05	0.000421949	PLSCR1
826	ENSG00000226384	39.4151	-2.25904	0.529538	-4.26606	1.99e-05	0.00042238	GTF2H4
827	ENSG00000158457	17.2967	2.85188	0.668626	4.26529	2e-05	0.000423334	TSPAN33
829	ENSG00000280778	13.2677	5.73289	1.3444	4.26426	2.01e-05	0.000424696	CH17-270A2.2
831	ENSG00000196666	79.6275	1.86804	0.438553	4.25957	2.05e-05	0.000432221	FAM180B
833	ENSG00000082497	22.258	-3.15108	0.740012	-4.25815	2.06e-05	0.000433453	SERTAD4
834	ENSG00000281230	22.258	-3.15108	0.740012	-4.25815	2.06e-05	0.000433453	SERTAD4
832	ENSG00000001617	212.181	-1.2861	0.302034	-4.25813	2.06e-05	0.000433453	SEMA3F
835	ENSG00000189060	1624.28	1.22317	0.287425	4.25562	2.08e-05	0.000437804	H1F0
836	ENSG00000196139	1205.25	1.14793	0.269767	4.25527	2.09e-05	0.000437969	AKR1C3
837	ENSG00000159842	414.711	-1.24842	0.293615	-4.25191	2.12e-05	0.00044407	ABR
840	ENSG00000115526	175.835	-1.4305	0.336824	-4.24704	2.17e-05	0.000452207	CHST10
839	ENSG00000037965	613.018	-1.36941	0.32242	-4.2473	2.16e-05	0.000452207	HOXC8
841	ENSG00000133789	476.456	-1.02923	0.242524	-4.24385	2.2e-05	0.000458142	SWAP70
842	ENSG00000229183	12.9219	-5.14169	1.21224	-4.24146	2.22e-05	0.000462488	PGA4
843	ENSG00000273622	199.239	-2.65113	0.625244	-4.24015	2.23e-05	0.000464657	CDC42EP5
844	ENSG00000118194	23.7793	3.9956	0.943448	4.2351	2.28e-05	0.000474647	TNNT2
845	ENSG00000049541	248.831	1.3985	0.33028	4.23427	2.29e-05	0.00047585	RFC2
847	ENSG00000170667	62.4826	2.0691	0.488743	4.23351	2.3e-05	0.000476769	RASA4B
848	ENSG00000104998	15.2631	-2.75638	0.651196	-4.2328	2.31e-05	0.000477282	IL27RA
849	ENSG00000188157	2224.68	1.43115	0.338252	4.23101	2.33e-05	0.000480517	AGRN
850	ENSG00000073146	18.268	-5.18301	1.22717	-4.22356	2.4e-05	0.000496121	MOV10L1
851	ENSG00000078098	3557.94	-1.15989	0.274708	-4.22229	2.42e-05	0.000498339	FAP
852	ENSG00000188921	315.459	-1.06436	0.252121	-4.22163	2.43e-05	0.000499212	HACD4
853	ENSG00000118816	2737.59	-1.22279	0.289674	-4.22128	2.43e-05	0.000499397	CCNI
854	ENSG00000171766	16.8429	2.62343	0.621811	4.21901	2.45e-05	0.000503851	GATM
855	ENSG00000183018	27.7605	2.74836	0.651893	4.21597	2.49e-05	0.0005101	SPNS2
856	ENSG00000143603	52.59	3.44611	0.818275	4.21143	2.54e-05	0.000519858	KCNN3
857	ENSG00000188452	80.735	-1.80301	0.428349	-4.2092	2.56e-05	0.000524394	CERKL
859	ENSG00000070882	629.526	-1.2671	0.301438	-4.20351	2.63e-05	0.000536503	OSBPL3
862	ENSG00000165175	2128.87	1.00085	0.238342	4.19921	2.68e-05	0.000544903	MID1IP1
864	ENSG00000163879	154.093	1.36617	0.325407	4.19833	2.69e-05	0.000545747	DNALI1
863	ENSG00000111665	201.123	1.71158	0.407679	4.19835	2.69e-05	0.000545747	CDCA3
865	ENSG00000181381	465.126	1.56492	0.37285	4.1972	2.7e-05	0.000547851	DDX60L
866	ENSG00000101871	203.408	-1.07815	0.256928	-4.19632	2.71e-05	0.000549333	MID1
867	ENSG00000232024	82.3296	-3.07652	0.734094	-4.1909	2.78e-05	0.000561977	LSM12P1
869	ENSG00000204179	29.019	-2.58231	0.616336	-4.18977	2.79e-05	0.000563484	PTPN20
870	ENSG00000105251	71.4512	3.16653	0.755857	4.18933	2.8e-05	0.000563933	SHD
871	ENSG00000213347	178.884	1.85541	0.443055	4.18777	2.82e-05	0.000567176	MXD3
872	ENSG00000144857	921.206	-1.51368	0.362241	-4.17866	2.93e-05	0.000589681	BOC
873	ENSG00000126749	279.644	1.03545	0.247963	4.1758	2.97e-05	0.000596461	EMG1
874	ENSG00000103064	448.172	-1.12289	0.268965	-4.17484	2.98e-05	0.000598305	SLC7A6
875	ENSG00000177374	491.538	-1.30408	0.312753	-4.16969	3.05e-05	0.000611274	HIC1
876	ENSG00000196562	389.9	-2.74296	0.65797	-4.16883	3.06e-05	0.000612904	SULF2
877	ENSG00000115641	721.603	-1.07451	0.257805	-4.16792	3.07e-05	0.00061465	FHL2
878	ENSG00000164237	402.474	-1.20472	0.289093	-4.16725	3.08e-05	0.00061576	CMBL
879	ENSG00000042781	20.6587	-2.64813	0.635857	-4.16466	3.12e-05	0.000622066	USH2A
881	ENSG00000151470	68.5717	1.33576	0.320867	4.16296	3.14e-05	0.000625338	C4orf33
880	ENSG00000080573	161.174	1.59329	0.382732	4.16295	3.14e-05	0.000625338	COL5A3
882	ENSG00000079102	235.916	-1.33527	0.320776	-4.16263	3.15e-05	0.000625494	RUNX1T1
883	ENSG00000102221	82.943	-1.66591	0.400416	-4.16044	3.18e-05	0.000630529	JADE3
884	ENSG00000167900	271.281	1.7806	0.428	4.16028	3.18e-05	0.000630529	TK1
886	ENSG00000101439	15194.1	1.16483	0.280093	4.15873	3.2e-05	0.000633411	CST3
888	ENSG00000010278	2659.86	-1.01373	0.244204	-4.15114	3.31e-05	0.000652926	CD9
890	ENSG00000065809	146.29	-1.77662	0.429295	-4.13846	3.5e-05	0.000688399	FAM107B
891	ENSG00000137834	142.239	-1.47229	0.355766	-4.13838	3.5e-05	0.000688399	SMAD6
892	ENSG00000272674	49.6869	-2.25243	0.544358	-4.13777	3.51e-05	0.000689437	PCDHB16
893	ENSG00000111450	926.412	-1.2309	0.297863	-4.13242	3.59e-05	0.000704909	STX2
894	ENSG00000125675	144.172	-2.21299	0.535762	-4.13054	3.62e-05	0.000709892	GRIA3
895	ENSG00000260001	45.1656	-3.35061	0.811525	-4.12878	3.65e-05	0.000714558	TGFBR3L
898	ENSG00000133169	19.9556	-7.61047	1.84595	-4.12279	3.74e-05	0.000730936	BEX1
899	ENSG00000128791	1839.22	-1.04178	0.252721	-4.12225	3.75e-05	0.000731858	TWSG1
900	ENSG00000141449	85.6101	-2.15143	0.52204	-4.12119	3.77e-05	0.000734402	GREB1L
902	ENSG00000173320	18.7618	-5.69458	1.38253	-4.11897	3.81e-05	0.00073988	STOX2
901	ENSG00000145945	76.9691	1.27114	0.3086	4.11906	3.8e-05	0.00073988	FAM50B
903	ENSG00000235162	2954.4	-1.24177	0.301571	-4.11769	3.83e-05	0.000743185	C12orf75
904	ENSG00000119938	354.656	-1.39244	0.338268	-4.11639	3.85e-05	0.000746554	PPP1R3C
906	ENSG00000155792	96.6297	-3.20743	0.779432	-4.11508	3.87e-05	0.000749145	DEPTOR
907	ENSG00000125648	718.293	-1.49191	0.362616	-4.1143	3.88e-05	0.000750861	SLC25A23
908	ENSG00000048471	1342.46	-1.27083	0.309265	-4.1092	3.97e-05	0.00076679	SNX29
909	ENSG00000111012	24.4268	3.32639	0.810039	4.10646	4.02e-05	0.000775067	CYP27B1
910	ENSG00000124243	118.385	-1.85793	0.452654	-4.10453	4.05e-05	0.000780708	BCAS4
911	ENSG00000163083	33.847	-3.80587	0.927334	-4.10409	4.06e-05	0.000781327	INHBB
912	ENSG00000171812	176.839	-1.24505	0.303493	-4.10241	4.09e-05	0.00078616	COL8A2
913	ENSG00000180229	177.575	-1.27733	0.311574	-4.09959	4.14e-05	0.000794928	HERC2P3
915	ENSG00000164484	715.511	-1.12103	0.273705	-4.09578	4.21e-05	0.000806378	TMEM200A
916	ENSG00000124155	451.704	-2.32791	0.569077	-4.09067	4.3e-05	0.000823448	PIGT
917	ENSG00000106123	7.85277	-6.27238	1.53418	-4.08843	4.34e-05	0.000830536	EPHB6
918	ENSG00000146530	7.98626	-6.27668	1.53569	-4.0872	4.37e-05	0.000834029	VWDE
919	ENSG00000082126	37.847	2.19754	0.538121	4.08372	4.43e-05	0.0008457	MPP4
920	ENSG00000278211	1020.51	1.6583	0.406332	4.08115	4.48e-05	0.000854186	TRIM69
921	ENSG00000153064	79.0718	1.6825	0.412465	4.07914	4.52e-05	0.000860678	BANK1
922	ENSG00000101470	47.0325	1.88432	0.462019	4.07845	4.53e-05	0.000862288	TNNC2
923	ENSG00000089327	1308.25	-1.03049	0.252717	-4.07765	4.55e-05	0.000864304	FXYD5
925	ENSG00000012660	1461.59	-1.56538	0.38402	-4.0763	4.58e-05	0.000867488	ELOVL5
926	ENSG00000272196	203.4	1.33186	0.326835	4.07501	4.6e-05	0.000871345	HIST2H2AA4
927	ENSG00000138756	218.919	-1.0635	0.261057	-4.07382	4.62e-05	0.000874869	BMP2K
928	ENSG00000102575	664.951	-4.33544	1.06516	-4.07024	4.7e-05	0.000886518	ACP5
929	ENSG00000204172	67.6452	-1.53549	0.377231	-4.07043	4.69e-05	0.000886518	AGAP9
930	ENSG00000128284	877.261	1.70548	0.419179	4.06863	4.73e-05	0.000891716	APOL3
931	ENSG00000175538	88.4156	-1.53785	0.378198	-4.06625	4.78e-05	0.000899901	KCNE3
932	ENSG00000096696	231.855	-1.18382	0.291176	-4.06564	4.79e-05	0.000901292	DSP
933	ENSG00000149591	796.625	-2.0388	0.501711	-4.0637	4.83e-05	0.000907841	TAGLN
934	ENSG00000242419	299.376	-6.59602	1.62344	-4.06298	4.85e-05	0.000909658	PCDHGC4
935	ENSG00000138448	1928.64	-1.0784	0.265488	-4.06194	4.87e-05	0.000912762	ITGAV
936	ENSG00000072657	21.161	-6.72403	1.65626	-4.05976	4.91e-05	0.000920329	TRHDE
937	ENSG00000026025	147713	-1.88436	0.464544	-4.05638	4.98e-05	0.000932752	VIM
938	ENSG00000112773	483.969	1.30369	0.321481	4.05527	5.01e-05	0.000936188	FAM46A
939	ENSG00000138670	16.9689	2.32324	0.573107	4.05377	5.04e-05	0.00094122	RASGEF1B
940	ENSG00000115902	377.138	1.01487	0.250393	4.05312	5.05e-05	0.000942818	SLC1A4
941	ENSG00000151388	223.599	-1.08064	0.266689	-4.05207	5.08e-05	0.000946074	ADAMTS12
942	ENSG00000282183	13.3994	-5.27954	1.30312	-4.05146	5.09e-05	0.000947521	GOLGA2P10
943	ENSG00000175183	131.908	-2.93086	0.723987	-4.04822	5.16e-05	0.000959699	CSRP2
944	ENSG00000157214	412.4	-2.18498	0.539792	-4.04783	5.17e-05	0.000960311	STEAP2
946	ENSG00000099260	535.324	1.85963	0.459659	4.04568	5.22e-05	0.000967116	PALMD
948	ENSG00000233328	501.511	1.47312	0.364446	4.0421	5.3e-05	0.000979937	PFN1P1
950	ENSG00000277111	268.827	-3.23272	0.800794	-4.03689	5.42e-05	0.00100044	PLEKHM1
949	ENSG00000109466	147.794	1.3967	0.345998	4.03674	5.42e-05	0.00100044	KLHL2
951	ENSG00000182836	25.3335	-5.13118	1.27132	-4.0361	5.43e-05	0.00100214	PLCXD3
952	ENSG00000125534	2353.9	-1.0319	0.255808	-4.03387	5.49e-05	0.00101063	PPDPF
953	ENSG00000123684	249.338	-1.25639	0.311793	-4.02956	5.59e-05	0.00102826	LPGAT1
954	ENSG00000122643	117.913	1.70115	0.422522	4.02618	5.67e-05	0.00104204	NT5C3A
955	ENSG00000206190	523.071	1.25586	0.312251	4.02196	5.77e-05	0.00105981	ATP10A
956	ENSG00000180914	167.847	1.82185	0.453106	4.02081	5.8e-05	0.00106388	OXTR
957	ENSG00000137672	38.0007	-3.69126	0.918311	-4.01962	5.83e-05	0.00106813	TRPC6
958	ENSG00000147155	384.865	-1.241	0.308828	-4.01844	5.86e-05	0.0010714	EBP
960	ENSG00000182983	56.1535	1.82133	0.453414	4.01691	5.9e-05	0.0010771	ZNF662
961	ENSG00000112312	110.059	1.16051	0.288952	4.01628	5.91e-05	0.00107889	GMNN
962	ENSG00000128872	173.097	-1.38989	0.346316	-4.01337	5.99e-05	0.00109039	TMOD2
964	ENSG00000110427	325.385	-2.39304	0.596332	-4.01293	6e-05	0.00109089	KIAA1549L
965	ENSG00000150782	39.7296	-4.68886	1.16851	-4.01267	6e-05	0.00109095	IL18
966	ENSG00000004846	260.564	2.03919	0.508321	4.01161	6.03e-05	0.00109381	ABCB5
967	ENSG00000138376	70.8339	2.91096	0.725641	4.01157	6.03e-05	0.00109381	BARD1
968	ENSG00000115155	37.3872	3.85417	0.961053	4.01036	6.06e-05	0.00109828	OTOF
969	ENSG00000172349	95.0773	-2.4955	0.6227	-4.00756	6.14e-05	0.00111026	IL16
970	ENSG00000160360	482.767	-1.59501	0.398076	-4.00679	6.15e-05	0.00111271	GPSM1
971	ENSG00000107201	1120.4	2.33523	0.583449	4.00247	6.27e-05	0.00113208	DDX58
973	ENSG00000102109	46.6216	-7.86861	1.96666	-4.00101	6.31e-05	0.00113676	PCSK1N
974	ENSG00000143367	342.546	1.39073	0.347913	3.99736	6.41e-05	0.00115321	TUFT1
975	ENSG00000215030	291.234	-2.59735	0.649987	-3.996	6.44e-05	0.00115868	RPL13P12
976	ENSG00000075340	14.3326	-7.13543	1.78623	-3.99469	6.48e-05	0.00116389	ADD2
977	ENSG00000180875	310.216	-2.12832	0.533482	-3.98949	6.62e-05	0.00118848	GREM2
978	ENSG00000171680	37.1234	-2.25109	0.564296	-3.9892	6.63e-05	0.00118871	PLEKHG5
980	ENSG00000181690	60.7678	-1.58076	0.396388	-3.98792	6.67e-05	0.00119273	PLAG1
979	ENSG00000180730	16.1522	3.7782	0.947379	3.98806	6.66e-05	0.00119273	SHISA2
982	ENSG00000137675	71.4869	-1.31264	0.329469	-3.98411	6.77e-05	0.00120957	MMP27
984	ENSG00000139211	112.828	-1.78465	0.448627	-3.97803	6.95e-05	0.00123836	AMIGO2
985	ENSG00000141401	588.683	1.18698	0.298876	3.9715	7.14e-05	0.00127155	IMPA2
986	ENSG00000118007	459.646	-1.03745	0.261418	-3.96855	7.23e-05	0.00128606	STAG1
987	ENSG00000133243	2112.66	-1.34485	0.339041	-3.96663	7.29e-05	0.00129513	BTBD2
990	ENSG00000169418	128.593	-1.99463	0.502905	-3.96622	7.3e-05	0.00129583	NPR1
988	ENSG00000111860	53.8233	-1.88379	0.474992	-3.96593	7.31e-05	0.00129583	CEP85L
992	ENSG00000107317	2609.82	-5.77117	1.45631	-3.96286	7.41e-05	0.00130915	PTGDS
993	ENSG00000236881	9.79655	4.18884	1.05719	3.96225	7.42e-05	0.00131114	HCG4P11
995	ENSG00000176658	8716.57	-1.21013	0.305558	-3.9604	7.48e-05	0.00131872	MYO1D
996	ENSG00000111371	3068.1	1.46217	0.369484	3.95735	7.58e-05	0.00133434	SLC38A1
997	ENSG00000227772	11.854	-6.85727	1.73339	-3.95599	7.62e-05	0.00134056	MICB
998	ENSG00000116106	82.0425	-1.84903	0.467569	-3.95456	7.67e-05	0.00134727	EPHA4
999	ENSG00000125868	5724	-1.26576	0.320104	-3.95422	7.68e-05	0.00134784	DSTN
1001	ENSG00000197822	44.5926	-1.93501	0.489809	-3.95055	7.8e-05	0.00136597	OCLN
1002	ENSG00000116183	80.2633	3.67468	0.930356	3.94976	7.82e-05	0.00136911	PAPPA2
1003	ENSG00000111696	229.266	1.59225	0.403225	3.94878	7.86e-05	0.00137334	NT5DC3
1005	ENSG00000197943	87.1996	-2.6292	0.666002	-3.94774	7.89e-05	0.00137738	PLCG2
1006	ENSG00000170989	112.671	-2.83049	0.717391	-3.94553	7.96e-05	0.00138797	S1PR1
1007	ENSG00000110031	246.715	-1.59014	0.403195	-3.94385	8.02e-05	0.00139636	LPXN
1009	ENSG00000130822	15.9305	-6.31421	1.60127	-3.94326	8.04e-05	0.00139737	PNCK
1008	ENSG00000123892	6.93927	-6.09108	1.54499	-3.94248	8.06e-05	0.00139737	RAB38
1010	ENSG00000136867	1406.76	1.09624	0.278046	3.94267	8.06e-05	0.00139737	SLC31A2
1012	ENSG00000250264	264.386	1.28133	0.324968	3.94294	8.05e-05	0.00139737	XXbac-BPG246D15.9
1011	ENSG00000196468	9.0358	3.21281	0.814795	3.94309	8.04e-05	0.00139737	FGF16
1013	ENSG00000205795	13.4771	-3.26886	0.82935	-3.94148	8.1e-05	0.00140186	CYS1
1014	ENSG00000164741	213.633	-1.37439	0.34885	-3.93976	8.16e-05	0.00141053	DLC1
1015	ENSG00000034053	53.2737	-9.02486	2.2937	-3.93463	8.33e-05	0.00143957	APBA2
1016	ENSG00000134321	4419.39	4.38608	1.11518	3.93308	8.39e-05	0.00144747	RSAD2
1017	ENSG00000133935	395.596	-1.03396	0.262959	-3.93203	8.42e-05	0.00145237	C14orf1
1018	ENSG00000149926	88.2407	2.96493	0.754389	3.93024	8.49e-05	0.00146179	FAM57B
1021	ENSG00000274933	7.33064	-6.17031	1.57028	-3.92943	8.51e-05	0.00146241	TBC1D3I
1019	ENSG00000111348	25.3239	-3.98837	1.01497	-3.92955	8.51e-05	0.00146241	ARHGDIB
1022	ENSG00000280893	46.9506	-8.84217	2.25206	-3.92626	8.63e-05	0.00148039	AC009133.23
1024	ENSG00000172915	47.5323	-1.54141	0.393038	-3.92178	8.79e-05	0.00150526	NBEA
1025	ENSG00000133110	415.617	-6.47388	1.65098	-3.92124	8.81e-05	0.00150715	POSTN
1029	ENSG00000206408	5.98546	-5.87582	1.49978	-3.91779	8.94e-05	0.00152172	GPANK1
1030	ENSG00000228605	5.98546	-5.87582	1.49978	-3.91779	8.94e-05	0.00152172	GPANK1
1028	ENSG00000155511	102.016	-2.69999	0.689103	-3.91812	8.92e-05	0.00152172	GRIA1
1027	ENSG00000105499	621.153	1.15818	0.295625	3.91775	8.94e-05	0.00152172	PLA2G4C
1032	ENSG00000158042	636.966	1.25338	0.32006	3.91609	9e-05	0.00152926	MRPL17
1034	ENSG00000075702	80.0133	1.54415	0.394499	3.91421	9.07e-05	0.00153825	WDR62
1035	ENSG00000205269	121.067	-1.40878	0.359947	-3.91386	9.08e-05	0.00153896	TMEM170B
1036	ENSG00000100934	993.812	-1.51275	0.386798	-3.91096	9.19e-05	0.00155605	SEC23A
1038	ENSG00000267669	24.6144	-2.84957	0.729064	-3.90853	9.29e-05	0.00156877	RP11-824M15.3
1037	ENSG00000115556	201.032	1.5492	0.396353	3.90864	9.28e-05	0.00156877	PLCD4
1039	ENSG00000213722	60.8491	1.95984	0.50177	3.90585	9.39e-05	0.00158475	DDAH2
1040	ENSG00000101333	56.1424	-2.03855	0.522174	-3.90397	9.46e-05	0.00159556	PLCB4
1041	ENSG00000160298	79.6008	1.12759	0.288971	3.90209	9.54e-05	0.00160647	C21orf58
1042	ENSG00000239713	230.118	1.40773	0.361197	3.89741	9.72e-05	0.00163626	APOBEC3G
1043	ENSG00000072840	1574.15	-1.20052	0.308339	-3.8935	9.88e-05	0.00166128	EVC
1044	ENSG00000099957	403.819	2.10874	0.541881	3.89152	9.96e-05	0.0016733	P2RX6
1045	ENSG00000046651	186.142	-1.08512	0.279176	-3.88687	0.000101546	0.00170404	OFD1
1046	ENSG00000282417	159.957	-1.40783	0.362276	-3.88608	0.000101878	0.00170796	HERC2P9
1048	ENSG00000138496	1288.35	1.65648	0.426511	3.88378	0.000102846	0.00172091	PARP9
1047	ENSG00000092929	47.704	2.82915	0.728427	3.88392	0.000102787	0.00172091	UNC13D
1049	ENSG00000129595	150.51	2.34706	0.604401	3.88328	0.000103055	0.00172276	EPB41L4A
1050	ENSG00000159023	82.0706	-2.31128	0.595529	-3.88106	0.000104003	0.00173696	EPB41
1051	ENSG00000139874	55.2539	-2.66623	0.68768	-3.87714	0.000105693	0.00176349	SSTR1
1052	ENSG00000168234	252.915	-1.68498	0.434636	-3.87675	0.00010586	0.0017646	TTC39C
1054	ENSG00000153993	64.643	-1.48357	0.382766	-3.87592	0.000106221	0.00176726	SEMA3D
1053	ENSG00000101017	131.542	1.47925	0.381635	3.87609	0.00010615	0.00176726	CD40
1055	ENSG00000123243	29.3791	-3.16209	0.817197	-3.86944	0.000109087	0.00181322	ITIH5
1056	ENSG00000108582	954.329	-1.67752	0.433754	-3.86745	0.000109981	0.00182634	CPD
1057	ENSG00000010438	22.7475	-6.8228	1.76432	-3.86711	0.000110132	0.00182713	PRSS3
1058	ENSG00000036672	242.799	1.29049	0.333736	3.86682	0.000110266	0.00182762	USP2
1059	ENSG00000142949	348.396	-1.40203	0.362947	-3.86292	0.000112038	0.00185481	PTPRF
1060	ENSG00000154265	104.12	-1.05738	0.273737	-3.86275	0.000112118	0.00185481	ABCA5
1061	ENSG00000121690	96.9152	1.10573	0.286336	3.86166	0.000112618	0.00186133	DEPDC7
1063	ENSG00000196155	363.765	-1.28568	0.333066	-3.86015	0.000113317	0.00186935	PLEKHG4
1062	ENSG00000145147	551.582	-1.15268	0.298599	-3.86029	0.000113253	0.00186935	SLIT2
1064	ENSG00000156804	1398.94	1.0647	0.275873	3.85938	0.000113675	0.0018735	FBXO32
1065	ENSG00000177283	382.521	1.92312	0.498586	3.85714	0.000114722	0.00188898	FZD8
1067	ENSG00000277909	24.0837	3.35507	0.871228	3.85097	0.000117652	0.0019336	SPC25
1068	ENSG00000002549	3043.36	1.59481	0.414214	3.8502	0.000118022	0.00193786	LAP3
1069	ENSG00000105559	2369.76	1.35534	0.352461	3.84535	0.000120382	0.00197303	PLEKHA4
1071	ENSG00000283186	50.4927	-8.94752	2.32822	-3.84307	0.000121504	0.00198944	TTN
1072	ENSG00000135469	169.106	1.32893	0.345865	3.84234	0.000121866	0.00199352	COQ10A
1074	ENSG00000203668	66.6008	-2.22339	0.578751	-3.84171	0.000122181	0.00199585	CHML
1075	ENSG00000166603	7.76313	-6.23906	1.62585	-3.83741	0.00012434	0.0020283	MC4R
1076	ENSG00000173402	6355.6	1.26872	0.33083	3.83496	0.000125584	0.00204669	DAG1
1078	ENSG00000119471	366.573	-1.14906	0.30011	-3.82879	0.000128773	0.00209477	HSDL2
1079	ENSG00000270885	16.0151	-6.32226	1.65151	-3.82816	0.000129104	0.00209821	RASL10B
1080	ENSG00000230985	75.7631	-3.40199	0.889519	-3.82453	0.000131024	0.00212745	VARS2
1081	ENSG00000241697	24.4677	-2.03461	0.532568	-3.82038	0.000133248	0.00216155	TMEFF1
1082	ENSG00000182636	75.8489	-2.84619	0.745073	-3.82001	0.000133448	0.00216279	NDN
1083	ENSG00000276068	59.4754	-1.6422	0.430165	-3.81762	0.000134747	0.00218182	NAIP
1084	ENSG00000198804	116809	-1.16286	0.30475	-3.81577	0.000135757	0.00219615	MT-CO1
1085	ENSG00000157613	2460.52	-1.00807	0.26423	-3.81513	0.00013611	0.00219984	CREB3L1
1086	ENSG00000114737	50.227	-1.28691	0.337376	-3.81446	0.00013648	0.00220378	CISH
1087	ENSG00000012963	208.534	1.1441	0.300148	3.81179	0.000137963	0.00222568	UBR7
1090	ENSG00000142156	50634.5	-1.24916	0.328088	-3.80741	0.000140431	0.00225978	COL6A1
1091	ENSG00000233841	536.088	2.01927	0.530391	3.80712	0.000140592	0.00225978	HLA-C
1089	ENSG00000110076	220.473	2.13341	0.560344	3.80732	0.000140482	0.00225978	NRXN2
1092	ENSG00000115041	38.6993	-3.15264	0.828188	-3.80667	0.000140848	0.00226182	KCNIP3
1093	ENSG00000180209	10.0418	3.36446	0.884148	3.80532	0.000141623	0.00227218	MYLPF
1094	ENSG00000012124	20.5876	2.23934	0.588623	3.80438	0.000142162	0.00227875	CD22
1095	ENSG00000112379	6.34714	-5.96228	1.56751	-3.80366	0.000142574	0.00228327	ARFGEF3
1096	ENSG00000170214	111.256	2.754	0.724359	3.80198	0.000143546	0.00229674	ADRA1B
1097	ENSG00000111801	697.345	1.32339	0.34838	3.7987	0.000145456	0.00232518	BTN3A3
1098	ENSG00000101096	13.4936	-7.04749	1.85544	-3.79829	0.0001457	0.00232695	NFATC2
1099	ENSG00000143333	18.1559	-3.51142	0.924619	-3.79769	0.000146051	0.00233043	RGS16
1101	ENSG00000166451	92.2275	1.33354	0.351428	3.79463	0.000147862	0.00235505	CENPN
1103	ENSG00000247627	114.16	-6.25291	1.64898	-3.79198	0.000149451	0.00237605	MTND4P12
1102	ENSG00000184156	36.9172	-2.3136	0.610128	-3.79198	0.000149448	0.00237605	KCNQ3
1104	ENSG00000167549	3280.79	1.7825	0.470745	3.78654	0.000152757	0.0024264	CORO6
1105	ENSG00000171017	68.7308	-1.38458	0.365692	-3.78619	0.000152975	0.00242767	LRRC8E
1106	ENSG00000109805	65.8978	1.96397	0.518963	3.78441	0.000154071	0.00244284	NCAPG
1107	ENSG00000136244	40.9216	-1.74239	0.460602	-3.78284	0.000155047	0.00245611	IL6
1110	ENSG00000144063	94.3063	-1.79117	0.473663	-3.78152	0.000155872	0.00245807	MALL
1111	ENSG00000153714	116.808	-1.24135	0.328247	-3.78176	0.000155723	0.00245807	LURAP1L
1109	ENSG00000108557	456.82	-1.02995	0.272301	-3.78241	0.00015532	0.00245807	RAI1
1108	ENSG00000081041	46.7631	1.5607	0.412717	3.78153	0.000155866	0.00245807	CXCL2
1112	ENSG00000223932	33.5806	1.8938	0.500715	3.78218	0.00015546	0.00245807	GPANK1
1113	ENSG00000143815	372.46	-1.1267	0.298127	-3.77927	0.000157287	0.00247815	LBR
1114	ENSG00000135740	89.4365	-1.97771	0.523871	-3.77519	0.000159886	0.00251684	SLC9A5
1115	ENSG00000225345	12.9715	-2.65798	0.704523	-3.77274	0.000161463	0.00253938	SNX18P3
1116	ENSG00000161533	544.085	-1.08201	0.287022	-3.7698	0.00016338	0.00256724	ACOX1
1117	ENSG00000086991	15.132	-2.59084	0.687408	-3.769	0.000163902	0.00257082	NOX4
1119	ENSG00000204525	5885.91	1.36266	0.361633	3.76809	0.000164504	0.00257797	HLA-C
1122	ENSG00000107984	1191.53	-1.75428	0.466512	-3.76043	0.000169621	0.00264228	DKK1
1125	ENSG00000171451	540.474	-1.08267	0.287949	-3.75993	0.000169964	0.00264228	DSEL
1126	ENSG00000262102	540.474	-1.08267	0.287949	-3.75993	0.000169964	0.00264228	DSEL
1127	ENSG00000278540	852.885	-1.03003	0.273918	-3.76037	0.00016966	0.00264228	ACACA
1121	ENSG00000007968	19.9987	2.23755	0.594952	3.76089	0.000169312	0.00264228	E2F2
1128	ENSG00000282899	19.9987	2.23755	0.594952	3.76089	0.000169312	0.00264228	E2F2
1123	ENSG00000131203	96.2212	3.27092	0.869726	3.76086	0.000169328	0.00264228	IDO1
1129	ENSG00000144668	18.3835	2.22851	0.593185	3.75685	0.000172066	0.00267259	ITGA9
1130	ENSG00000013016	519.44	-1.48422	0.395496	-3.75281	0.000174865	0.00271366	EHD3
1133	ENSG00000170345	38.3996	-1.61758	0.431181	-3.75151	0.000175773	0.00272053	FOS
1134	ENSG00000104689	36.3381	-1.88243	0.50204	-3.74957	0.000177141	0.00273929	TNFRSF10A
1135	ENSG00000198719	48.3627	1.32611	0.353745	3.74878	0.000177697	0.00274304	DLL1
1136	ENSG00000275555	48.3627	1.32611	0.353745	3.74878	0.000177697	0.00274304	DLL1
1137	ENSG00000128203	91.9001	2.04461	0.545528	3.74795	0.000178288	0.00274975	ASPHD2
1138	ENSG00000103569	11.5579	-3.55577	0.94889	-3.74729	0.000178754	0.0027545	AQP9
1139	ENSG00000253485	79.931	-1.79215	0.478444	-3.74578	0.000179832	0.00276869	PCDHGA5
1140	ENSG00000153933	42.502	-1.45943	0.389731	-3.7447	0.00018061	0.00277823	DGKE
1141	ENSG00000173597	42.7637	-2.3173	0.61926	-3.74205	0.000182522	0.00280517	SULT1B1
1142	ENSG00000121769	1591.39	-1.28109	0.342382	-3.74169	0.00018279	0.00280684	FABP3
1144	ENSG00000139364	30.9162	-5.52763	1.47968	-3.73569	0.000187205	0.0028671	TMEM132B
1147	ENSG00000111432	4.92369	-5.59612	1.49923	-3.73267	0.00018946	0.00289892	FZD10
1146	ENSG00000057657	48.9776	-1.2674	0.33956	-3.73247	0.000189613	0.00289892	PRDM1
1151	ENSG00000231543	480.568	1.87707	0.503799	3.72582	0.000194679	0.00296602	C2
1152	ENSG00000232312	31.3104	1.88454	0.50602	3.72424	0.000195901	0.00298205	GPANK1
1154	ENSG00000129219	462.687	-1.00716	0.27053	-3.72291	0.00019694	0.00299267	PLD2
1153	ENSG00000111335	3272.49	2.34537	0.629978	3.72293	0.000196924	0.00299267	OAS2
1156	ENSG00000091436	704.047	-1.08635	0.292255	-3.71714	0.000201494	0.00305657	AC013461.1
1157	ENSG00000226560	476.281	1.87299	0.504855	3.70995	0.000207302	0.00314195	C2
1158	ENSG00000144339	89.3847	2.84198	0.766127	3.70954	0.00020764	0.00314437	TMEFF2
1159	ENSG00000185760	19.4724	-2.95653	0.797159	-3.70883	0.000208221	0.00315045	KCNQ5
1160	ENSG00000088827	29.5236	3.03547	0.818523	3.70848	0.000208507	0.00315205	SIGLEC1
1161	ENSG00000129990	43.1615	3.52519	0.950842	3.70744	0.000209368	0.00316234	SYT5
1162	ENSG00000163346	2615.06	1.21158	0.326868	3.70662	0.000210047	0.00316506	PBXIP1
1164	ENSG00000206372	478.33	1.87149	0.504913	3.70656	0.000210089	0.00316506	C2
1166	ENSG00000143171	7.0769	4.00215	1.08001	3.70567	0.000210833	0.00317306	RXRG
1167	ENSG00000152292	35.1212	1.71747	0.463528	3.70521	0.000211218	0.00317388	SH2D6
1168	ENSG00000099284	120.377	-1.10049	0.297076	-3.7044	0.000211889	0.00318123	H2AFY2
1169	ENSG00000172164	394.347	1.61888	0.437119	3.70352	0.000212629	0.00318961	SNTB1
1170	ENSG00000235017	478.505	1.86982	0.505239	3.70085	0.000214876	0.00322056	C2
1172	ENSG00000143001	39.3881	1.88121	0.508792	3.6974	0.000217818	0.00325909	TMEM61
1173	ENSG00000006283	51.9255	-3.64507	0.986064	-3.69659	0.000218514	0.00326601	CACNA1G
1174	ENSG00000065361	49.4789	2.74426	0.742409	3.69643	0.000218652	0.00326601	ERBB3
1176	ENSG00000233439	46.2087	1.55637	0.421158	3.69546	0.000219491	0.00327295	PSORS1C1
1177	ENSG00000198768	83.163	-2.41738	0.654244	-3.69492	0.000219957	0.00327712	APCDD1L
1180	ENSG00000128683	36.3171	-1.81363	0.491304	-3.69145	0.000222978	0.00331367	GAD1
1181	ENSG00000278787	205.546	1.1006	0.298371	3.68871	0.000225396	0.00334678	UBR7
1182	ENSG00000167393	107.909	1.29056	0.350271	3.68448	0.000229171	0.00339995	PPP2R3B
1188	ENSG00000171241	52.5778	1.85487	0.50485	3.67409	0.000238699	0.00352342	SHCBP1
1190	ENSG00000198879	11.2798	-6.78235	1.84763	-3.67083	0.000241768	0.00356432	SFMBT2
1189	ENSG00000121577	50.856	2.33342	0.635686	3.67071	0.000241876	0.00356432	POPDC2
1192	ENSG00000162894	64.347	-3.90195	1.06395	-3.66742	0.000245014	0.0036045	FCMR
1193	ENSG00000137403	95.7221	2.55349	0.696502	3.66616	0.00024622	0.00361013	HLA-F
1199	ENSG00000215712	142.041	1.08188	0.29524	3.6644	0.000247918	0.00362593	TMEM242
1200	ENSG00000154914	7.95949	-6.28718	1.71655	-3.66269	0.000249579	0.00364718	USP43
1203	ENSG00000251046	23.1486	-2.26108	0.617904	-3.65928	0.000252923	0.00368684	ZNF969P
1204	ENSG00000173207	201.11	1.12286	0.307255	3.65449	0.00025769	0.0037532	CKS1B
1205	ENSG00000103196	749.644	-1.46651	0.401508	-3.65252	0.000259684	0.00377911	CRISPLD2
1207	ENSG00000139946	139.92	-1.27215	0.348528	-3.65008	0.000262157	0.00380877	PELI2
1208	ENSG00000106031	36.6491	-2.27216	0.623141	-3.64631	0.000266034	0.00385551	HOXA13
1210	ENSG00000180425	74.0895	1.65542	0.453949	3.64671	0.000265614	0.00385551	C11orf71
1212	ENSG00000127946	274.033	-1.35202	0.370997	-3.64428	0.000268141	0.00387964	HIP1
1213	ENSG00000123612	92.1879	2.25939	0.620775	3.63962	0.000273038	0.00394573	ACVR1C
1214	ENSG00000158125	8.33235	4.26764	1.17259	3.63951	0.000273159	0.00394573	XDH
1215	ENSG00000197852	125.919	1.43633	0.394689	3.63915	0.000273537	0.00394794	FAM212B
1216	ENSG00000173334	168.33	-1.28487	0.35343	-3.63544	0.00027751	0.00400198	TRIB1
1217	ENSG00000240747	44.315	1.83742	0.505558	3.63444	0.000278589	0.00401425	KRBOX1
1218	ENSG00000235715	245.463	1.21944	0.335579	3.63384	0.000279237	0.00402029	PSMB8
1221	ENSG00000262243	22.9708	-5.81253	1.60041	-3.63191	0.000281336	0.00404055	CES1
1222	ENSG00000091409	246.168	1.61477	0.444739	3.63083	0.000282509	0.00405408	ITGA6
1223	ENSG00000206052	61.6029	-2.18483	0.601994	-3.62933	0.00028416	0.00407444	DOK6
1224	ENSG00000121039	242.511	-2.23551	0.616207	-3.62785	0.00028579	0.00409445	RDH10
1225	ENSG00000163064	454.544	-1.02858	0.283827	-3.62396	0.000290131	0.00414986	EN1
1226	ENSG00000177409	435.287	1.8168	0.501317	3.62406	0.000290019	0.00414986	SAMD9L
1227	ENSG00000132274	1337.25	1.30953	0.361421	3.62327	0.000290899	0.00415746	TRIM22
1228	ENSG00000154451	17.5718	2.13667	0.590651	3.61748	0.000297489	0.00424818	GBP5
1230	ENSG00000136381	376.549	-1.06649	0.295025	-3.6149	0.000300461	0.00428365	IREB2
1231	ENSG00000179104	38.7103	-1.39845	0.38697	-3.61385	0.000301689	0.00429766	TMTC2
1232	ENSG00000148600	13.6805	-4.59523	1.27191	-3.61286	0.000302836	0.0043105	CDHR1
1233	ENSG00000135899	507.859	1.43198	0.396396	3.61251	0.000303249	0.00431287	SP110
1234	ENSG00000160233	30.8033	-3.66826	1.01554	-3.61212	0.000303702	0.00431581	LRRC3
1235	ENSG00000225164	214.723	-2.14443	0.593748	-3.61169	0.000304209	0.00431953	PRRC2A
1236	ENSG00000230034	39.0028	1.56594	0.433871	3.60924	0.000307099	0.00435703	PSMB8
1238	ENSG00000163682	1501.63	-2.36027	0.654538	-3.60601	0.000310947	0.00440449	RPL9
1239	ENSG00000131069	1304.7	-1.24152	0.344652	-3.60223	0.000315501	0.0044654	ACSS2
1241	ENSG00000166803	87.0469	1.13678	0.315645	3.60146	0.000316433	0.00447379	KIAA0101
1242	ENSG00000120913	2328.59	-1.38	0.383487	-3.59855	0.000319996	0.00451808	PDLIM2
1244	ENSG00000224320	822.85	-7.20663	2.0035	-3.59702	0.000321883	0.00453377	HLA-A
1245	ENSG00000229215	822.85	-7.20663	2.0035	-3.59702	0.000321883	0.00453377	HLA-A
1243	ENSG00000101057	86.681	1.85373	0.515321	3.59723	0.000321626	0.00453377	MYBL2
1246	ENSG00000010219	257.252	-1.04708	0.291223	-3.59545	0.000323836	0.00455761	DYRK4
1248	ENSG00000139880	147.768	-1.01195	0.281714	-3.59211	0.000328013	0.004609	CDH24
1252	ENSG00000167005	593.537	1.03083	0.287148	3.58991	0.00033079	0.00463444	NUDT21
1251	ENSG00000100911	377.701	1.27131	0.354142	3.58984	0.000330881	0.00463444	PSME2
1253	ENSG00000108771	712.271	1.27516	0.355639	3.58556	0.000336357	0.00470739	DHX58
1254	ENSG00000114378	86.1852	1.69553	0.473297	3.58239	0.000340469	0.00476114	HYAL1
1255	ENSG00000141622	35.6103	-7.474	2.08757	-3.58024	0.000343279	0.00479661	RNF165
1258	ENSG00000242726	31.2183	-4.33325	1.21158	-3.57654	0.000348173	0.00485645	RPP21
1261	ENSG00000182871	1242.67	-1.86309	0.521218	-3.57448	0.000350919	0.00488003	COL18A1
1260	ENSG00000127325	42.967	2.30559	0.645008	3.57451	0.000350879	0.00488003	BEST3
1262	ENSG00000156486	10.2602	-4.11289	1.1519	-3.57054	0.000356248	0.0049502	KCNS2
1264	ENSG00000176532	30.2897	-4.73367	1.32648	-3.5686	0.000358892	0.00497906	PRR15
1265	ENSG00000179750	75.9287	2.08325	0.584419	3.56464	0.000364351	0.0050508	APOBEC3B
1266	ENSG00000168016	366.287	1.56061	0.438414	3.55968	0.000371314	0.00514326	TRANK1
1271	ENSG00000147536	90.9929	1.17218	0.329659	3.55573	0.000376931	0.00520052	GINS4
1273	ENSG00000131374	1933.58	-1.08071	0.304201	-3.55261	0.000381429	0.00525431	TBC1D5
1272	ENSG00000089820	129.609	1.46574	0.412565	3.55275	0.000381222	0.00525431	ARHGAP4
1274	ENSG00000148926	9624.58	-1.43732	0.40465	-3.55201	0.000382307	0.00525815	ADM
1277	ENSG00000155189	61.1173	1.23768	0.34864	3.55002	0.000385197	0.00528959	AGPAT5
1278	ENSG00000003249	87.6108	1.43745	0.405055	3.54877	0.000387037	0.0053107	DBNDD1
1279	ENSG00000168404	153.665	1.4226	0.400957	3.54801	0.000388147	0.00532178	MLKL
1284	ENSG00000170373	27.1771	3.30016	0.931237	3.54385	0.000394328	0.00538546	CST1
1285	ENSG00000119969	71.0843	2.08516	0.588493	3.54322	0.00039528	0.00539427	HELLS
1287	ENSG00000186648	18.8509	2.12864	0.601062	3.54147	0.000397898	0.00542156	CARMIL3
1288	ENSG00000137273	89.5707	-1.35765	0.383409	-3.54099	0.000398623	0.00542721	FOXF2
1290	ENSG00000164611	399.182	1.47883	0.417748	3.54001	0.00040011	0.00543902	PTTG1
1291	ENSG00000188735	536.904	1.00842	0.284892	3.53966	0.000400646	0.00544209	TMEM120B
1292	ENSG00000157111	332.028	1.20613	0.340827	3.53885	0.00040188	0.00545461	TMEM171
1293	ENSG00000133433	44.0256	-2.45762	0.694548	-3.53845	0.000402481	0.00545518	GSTT2B
1294	ENSG00000138642	721.823	2.23395	0.631344	3.53841	0.000402544	0.00545518	HERC6
1296	ENSG00000136928	5.94945	-5.85073	1.6561	-3.53284	0.000411126	0.00556289	GABBR2
1298	ENSG00000198695	6526.06	-1.38677	0.392622	-3.53208	0.0004123	0.00557019	MT-ND6
1299	ENSG00000241779	29.8492	-4.2663	1.20901	-3.52877	0.000417498	0.00563173	RPP21
1300	ENSG00000243009	29.8492	-4.2663	1.20901	-3.52877	0.000417498	0.00563173	RPP21
1301	ENSG00000139618	59.2948	1.96215	0.556084	3.52851	0.000417899	0.00563281	BRCA2
1303	ENSG00000156076	282.683	-4.36698	1.23859	-3.52577	0.000422261	0.00568286	WIF1
1302	ENSG00000111275	263.164	1.36563	0.387306	3.52597	0.000421942	0.00568286	ALDH2
1305	ENSG00000137463	31.3074	-1.94551	0.552015	-3.52438	0.000424481	0.00570399	MGARP
1306	ENSG00000130348	154.601	1.02159	0.290032	3.52234	0.000427761	0.00574366	QRSL1
1307	ENSG00000133812	839.566	-1.06365	0.302004	-3.52197	0.00042835	0.00574717	SBF2
1308	ENSG00000136492	39.8668	2.37884	0.675535	3.52142	0.00042925	0.00575483	BRIP1
1309	ENSG00000069399	1063.29	1.09214	0.310191	3.52085	0.000430164	0.00576268	BCL3
1312	ENSG00000120324	16.0102	-2.99666	0.852357	-3.51573	0.000438548	0.00585246	PCDHB10
1315	ENSG00000228914	17.1223	-1.92508	0.547539	-3.51587	0.000438314	0.00585246	OR1H1P
1311	ENSG00000101911	96.8079	-1.16661	0.331827	-3.51571	0.000438572	0.00585246	PRPS2
1313	ENSG00000141232	1291.7	1.03852	0.295408	3.51554	0.000438868	0.00585246	TOB1
1314	ENSG00000149231	35.5178	2.08596	0.593247	3.51617	0.000437813	0.00585246	CCDC82
1316	ENSG00000183401	157.135	-1.29221	0.367605	-3.51522	0.000439385	0.00585491	CCDC159
1319	ENSG00000170421	23.6234	-2.40916	0.685707	-3.51339	0.000442426	0.00588202	KRT8
1320	ENSG00000137869	21.6401	-3.216	0.915508	-3.5128	0.000443411	0.00589065	CYP19A1
1321	ENSG00000171823	72.0612	1.06834	0.304289	3.51094	0.000446529	0.00592758	FBXL14
1322	ENSG00000197312	317.458	-1.23346	0.351374	-3.51038	0.000447467	0.00593554	DDI2
1323	ENSG00000163071	979.244	-1.17827	0.335686	-3.51002	0.000448073	0.00593909	SPATA18
1324	ENSG00000204381	412.718	-1.39929	0.398698	-3.50966	0.000448688	0.00594274	LAYN
1326	ENSG00000106333	24124.6	-1.31399	0.37457	-3.50799	0.000451514	0.00597115	PCOLCE
1327	ENSG00000164251	10.6729	-5.72874	1.63376	-3.50647	0.000454092	0.0059962	F2RL1
1328	ENSG00000169495	9.30606	-3.75361	1.07043	-3.50664	0.000453806	0.0059962	HTRA4
1331	ENSG00000141753	10401.6	-1.01884	0.291149	-3.49938	0.000466347	0.0061467	IGFBP4
1330	ENSG00000067191	675.163	1.08786	0.310881	3.49927	0.000466541	0.0061467	CACNB1
1332	ENSG00000174564	69.9307	-1.36699	0.390689	-3.49891	0.000467169	0.00615035	IL20RB
1335	ENSG00000198729	28.1042	1.48093	0.423928	3.49335	0.000477009	0.00626579	PPP1R14C
1336	ENSG00000240386	5.25103	-5.67265	1.62433	-3.4923	0.000478887	0.00628575	LCE1F
1337	ENSG00000101938	113.429	1.65753	0.474717	3.49162	0.000480107	0.00629705	CHRDL1
1339	ENSG00000188613	16.6536	-2.66362	0.763789	-3.48738	0.000487785	0.00638819	NANOS1
1338	ENSG00000187479	366.922	2.00306	0.574366	3.48743	0.000487685	0.00638819	C11orf96
1341	ENSG00000154319	21.0473	-2.43393	0.69828	-3.4856	0.000491029	0.0064211	FAM167A
1343	ENSG00000134049	189.264	-1.1361	0.326112	-3.48376	0.000494419	0.00645099	IER3IP1
1344	ENSG00000177238	137.587	2.6914	0.772553	3.48377	0.000494409	0.00645099	TRIM72
1345	ENSG00000168497	723.859	2.43175	0.698273	3.48252	0.000496721	0.0064762	SDPR
1346	ENSG00000072818	113.246	1.18815	0.341376	3.48049	0.0005005	0.00652063	ACAP1
1347	ENSG00000151090	172.233	-1.48183	0.425994	-3.47851	0.000504206	0.00656403	THRB
1348	ENSG00000100162	110.067	1.41907	0.408	3.4781	0.000504978	0.00656921	CENPM
1349	ENSG00000127083	8.89639	-3.94744	1.13531	-3.47697	0.000507118	0.00658915	OMD
1350	ENSG00000160326	210.902	-1.10365	0.317442	-3.47669	0.000507638	0.00658915	SLC2A6
1351	ENSG00000281165	210.902	-1.10365	0.317442	-3.47669	0.000507638	0.00658915	SLC2A6
1352	ENSG00000169836	8.9883	-6.45276	1.85686	-3.4751	0.000510665	0.00662354	TACR3
1353	ENSG00000073060	1037.49	-1.14891	0.330683	-3.47434	0.000512105	0.0066373	SCARB1
1355	ENSG00000130589	1593.99	1.66608	0.479869	3.47196	0.000516682	0.00668675	HELZ2
1358	ENSG00000119630	134.917	-1.69133	0.488674	-3.46106	0.000538047	0.00694786	PGF
1359	ENSG00000171940	508.153	-1.12279	0.32446	-3.4605	0.000539171	0.00695724	ZNF217
1360	ENSG00000070018	80.1388	-1.26072	0.364544	-3.45835	0.000543504	0.00700286	LRP6
1361	ENSG00000281324	80.1388	-1.26072	0.364544	-3.45835	0.000543504	0.00700286	LRP6
1362	ENSG00000138623	294.122	-1.10745	0.320613	-3.45417	0.000551989	0.00710696	SEMA7A
1363	ENSG00000151883	164.925	1.26249	0.365711	3.45215	0.000556141	0.00715517	PARP8
1366	ENSG00000163633	54.8285	-1.19443	0.346506	-3.44706	0.000566731	0.0072754	C4orf36
1367	ENSG00000153814	195.709	-1.23937	0.359601	-3.44652	0.000567863	0.0072846	JAZF1
1370	ENSG00000091490	38.1091	-2.25181	0.65393	-3.4435	0.00057424	0.00735027	SEL1L3
1371	ENSG00000178882	9.78568	-6.58399	1.91342	-3.44095	0.00057968	0.00741449	FAM101A
1372	ENSG00000163874	223.903	1.27528	0.370777	3.43948	0.000582842	0.00744951	ZC3H12A
1373	ENSG00000125968	160.675	1.59641	0.46464	3.43581	0.000590787	0.00754555	ID1
1374	ENSG00000175003	18.1109	2.74456	0.799018	3.43491	0.000592741	0.007565	SLC22A1
1377	ENSG00000196218	30.3201	2.319	0.676336	3.42878	0.000606309	0.00772131	RYR1
1378	ENSG00000196407	14.8316	2.04135	0.595585	3.42747	0.000609234	0.00775292	THEM5
1379	ENSG00000169635	44.6802	-1.21482	0.354605	-3.42585	0.000612886	0.00779374	HIC2
1380	ENSG00000259726	59.737	-1.56033	0.455598	-3.42479	0.000615286	0.00781859	CSPG4P11
1381	ENSG00000162777	154.433	-1.14508	0.334459	-3.42367	0.00061781	0.00784498	DENND2D
1382	ENSG00000184743	1010.09	-1.14737	0.335234	-3.4226	0.000620245	0.0078702	ATL3
1383	ENSG00000205683	46.4197	2.02515	0.591768	3.4222	0.000621163	0.00787614	DPF3
1384	ENSG00000111305	33.4349	2.21147	0.646812	3.41904	0.000628436	0.00796261	GSG1
1386	ENSG00000168411	233.01	1.24004	0.363051	3.4156	0.000636428	0.00805223	RFWD3
1388	ENSG00000142871	3987.14	-1.03635	0.303687	-3.41256	0.000643557	0.0081307	CYR61
1390	ENSG00000198727	18569.6	-1.41342	0.414233	-3.41213	0.000644573	0.0081322	MT-CYB
1389	ENSG00000187905	17.1402	2.12915	0.623997	3.41212	0.000644603	0.0081322	LRRC74B
1391	ENSG00000171877	89.0088	1.0774	0.316076	3.40869	0.000652761	0.00822764	FRMD5
1393	ENSG00000198018	105.904	-1.20556	0.35376	-3.40785	0.000654776	0.00824275	ENTPD7
1395	ENSG00000119698	19.9522	-2.45101	0.719514	-3.40648	0.000658063	0.00827664	PPP4R4
1394	ENSG00000020181	2288.38	-1.72848	0.507431	-3.40634	0.000658412	0.00827664	ADGRA2
1396	ENSG00000179242	13.7504	-3.19674	0.938593	-3.40588	0.00065951	0.0082845	CDH4
1398	ENSG00000160321	8.00341	-3.38003	0.992939	-3.40407	0.0006639	0.00832771	ZNF208
1404	ENSG00000004468	20.057	3.60874	1.06182	3.39865	0.000677198	0.00845822	CD38
1406	ENSG00000137309	2794.56	-1.13304	0.33351	-3.39732	0.000680482	0.00847653	HMGA1
1407	ENSG00000156587	2629.82	1.37251	0.40398	3.39747	0.000680131	0.00847653	UBE2L6
1408	ENSG00000166710	13481.4	1.64461	0.484096	3.39728	0.000680597	0.00847653	B2M
1409	ENSG00000181374	8.28486	3.22746	0.950487	3.39559	0.000684813	0.00852298	CCL13
1410	ENSG00000218052	27.6475	1.74942	0.515342	3.39467	0.000687109	0.00854549	ADAMTS7P4
1411	ENSG00000260266	39.5931	1.63514	0.481774	3.394	0.000688791	0.00856035	CTD-2311M21.2
1412	ENSG00000169174	904.182	-1.34526	0.396459	-3.3932	0.000690822	0.0085795	PCSK9
1414	ENSG00000204371	33.2818	-3.31747	0.978015	-3.39204	0.000693731	0.00860344	EHMT2
1415	ENSG00000184489	64.1371	1.22805	0.362242	3.39014	0.000698564	0.00865725	PTP4A3
1417	ENSG00000116990	277.248	1.69186	0.499409	3.38771	0.00070478	0.00872197	MYCL
1418	ENSG00000275482	3.90092	-5.26029	1.55321	-3.38671	0.000707365	0.00874778	EPHB6
1419	ENSG00000119866	8.61234	-6.39922	1.89053	-3.38488	0.000712091	0.00880002	BCL11A
1420	ENSG00000129194	32.0143	2.21783	0.655369	3.3841	0.000714123	0.00881891	SOX15
1422	ENSG00000103494	83.819	-1.24026	0.366922	-3.38016	0.000724435	0.00893368	RPGRIP1L
1423	ENSG00000184313	69.4731	1.7907	0.529875	3.37947	0.000726259	0.00894988	MROH7
1424	ENSG00000185305	106.307	-1.09666	0.325269	-3.37154	0.000747499	0.00920515	ARL15
1426	ENSG00000276155	43.853	-3.31126	0.982302	-3.37092	0.000749184	0.00921465	MAPT
1425	ENSG00000171385	41.4557	-2.0562	0.60999	-3.37087	0.000749321	0.00921465	KCND3
1427	ENSG00000196459	66.7605	-1.33309	0.395809	-3.36802	0.000757103	0.00930382	TRAPPC2
1429	ENSG00000172954	137.089	-1.4223	0.422767	-3.36426	0.00076749	0.00941826	LCLAT1
1431	ENSG00000091651	91.2448	1.1038	0.328514	3.35997	0.000779517	0.00955249	ORC6
1433	ENSG00000163558	211.343	-1.07284	0.319582	-3.35701	0.000787902	0.00963504	PRKCI
1434	ENSG00000171914	1283.98	1.22841	0.365908	3.35716	0.000787482	0.00963504	TLN2
1435	ENSG00000153904	561.744	-1.08308	0.32268	-3.3565	0.000789352	0.00964605	DDAH1
1437	ENSG00000159674	14176.5	-1.0735	0.319926	-3.35545	0.000792348	0.0096734	SPON2
1441	ENSG00000136261	236.837	-1.08515	0.324382	-3.34527	0.000822011	0.00999638	BZW2
1443	ENSG00000146250	8.2492	-3.42989	1.02536	-3.34504	0.000822703	0.00999787	PRSS35
1444	ENSG00000138698	248.991	-1.23304	0.368733	-3.34398	0.000825843	0.0100291	RAP1GDS1
1445	ENSG00000173706	2734.44	-1.10139	0.329407	-3.34356	0.000827105	0.0100374	HEG1
1446	ENSG00000206495	7.00847	-6.08856	1.82137	-3.34285	0.00082922	0.0100562	TRIM39
1448	ENSG00000270533	3.86062	-5.2493	1.57049	-3.34246	0.000830389	0.0100565	bP-21201H5.1
1447	ENSG00000187446	428.678	-1.15089	0.344324	-3.34246	0.000830397	0.0100565	CHP1
1449	ENSG00000196411	508.554	-1.74525	0.522402	-3.34081	0.000835347	0.0101095	EPHB4
1450	ENSG00000241484	9.38277	-5.54529	1.66011	-3.34031	0.000836835	0.0101205	ARHGAP8
1452	ENSG00000203805	4.3161	-5.39169	1.61566	-3.33714	0.000846453	0.0102227	PLPP4
1453	ENSG00000181472	278.084	-1.16094	0.347966	-3.33636	0.000848846	0.0102446	ZBTB2
1454	ENSG00000151414	866.164	-1.44852	0.434221	-3.3359	0.000850241	0.0102544	NEK7
1457	ENSG00000183092	4.89409	5.43602	1.63091	3.33313	0.00085876	0.0103358	BEGAIN
1459	ENSG00000197077	174.996	1.0363	0.311166	3.33037	0.000867321	0.0104245	KIAA1671
1461	ENSG00000261377	13.3477	-5.0644	1.52196	-3.32756	0.0008761	0.0105196	PDCD6IPP2
1466	ENSG00000183742	18.0208	3.44482	1.03767	3.31976	0.000900934	0.0107768	MACC1
1468	ENSG00000118113	7.39823	-4.31929	1.30127	-3.31928	0.000902504	0.0107809	MMP8
1469	ENSG00000283208	11.2884	-3.05755	0.921208	-3.31907	0.000903179	0.0107816	RP11-226E21.4
1471	ENSG00000102189	752.344	-1.31057	0.395158	-3.31658	0.000911255	0.0108632	EEA1
1472	ENSG00000109610	1460.44	-1.85095	0.558482	-3.31425	0.000918896	0.0109468	SOD3
1474	ENSG00000113657	732.97	-1.33773	0.404034	-3.31093	0.000929876	0.0110626	DPYSL3
1475	ENSG00000113161	483.229	-1.01683	0.307139	-3.31066	0.000930754	0.0110656	HMGCR
1476	ENSG00000275575	73.2974	1.4788	0.446717	3.31037	0.000931734	0.0110697	PTP4A3
1478	ENSG00000253910	114.515	-1.58521	0.479146	-3.3084	0.000938314	0.0111328	PCDHGB2
1479	ENSG00000119673	659.919	1.03753	0.313723	3.30716	0.000942476	0.0111746	ACOT2
1480	ENSG00000118407	49.2428	2.74574	0.83123	3.30323	0.000955787	0.011322	FILIP1
1488	ENSG00000102755	15.8346	-3.63196	1.10161	-3.29697	0.00097735	0.0114923	FLT1
1489	ENSG00000198836	128.731	-1.36761	0.414825	-3.29684	0.000977787	0.0114923	OPA1
1490	ENSG00000237973	81.4122	-1.23971	0.375989	-3.29719	0.000976564	0.0114923	MTCO1P12
1486	ENSG00000037280	16.1593	1.71791	0.520909	3.29791	0.000974062	0.0114923	FLT4
1491	ENSG00000271503	8.13816	3.40343	1.0322	3.29726	0.000976314	0.0114923	CCL5
1492	ENSG00000274233	8.13816	3.40343	1.0322	3.29726	0.000976314	0.0114923	CCL5
1495	ENSG00000176890	467.554	1.03085	0.312956	3.2939	0.00098808	0.0115899	TYMS
1496	ENSG00000156273	434.789	-1.27825	0.388155	-3.29313	0.000990782	0.0116139	BACH1
1497	ENSG00000103260	443.043	-1.16571	0.354053	-3.29246	0.000993154	0.0116319	METRN
1498	ENSG00000161958	34.8819	1.74777	0.530864	3.29232	0.000993649	0.0116319	FGF11
1500	ENSG00000166341	391.297	-3.48647	1.05927	-3.29137	0.00099699	0.0116596	DCHS1
1504	ENSG00000178568	7.18642	-5.13265	1.56003	-3.2901	0.00100152	0.011694	ERBB4
1503	ENSG00000165240	129.593	-1.05844	0.321743	-3.2897	0.00100295	0.011694	ATP7A
1502	ENSG00000142945	104.524	1.1139	0.338597	3.28976	0.00100272	0.011694	KIF2C
1505	ENSG00000124613	11.6333	-2.92186	0.888415	-3.28885	0.00100599	0.0117216	ZNF391
1506	ENSG00000177675	7.70609	-6.2371	1.89687	-3.2881	0.00100866	0.011745	CD163L1
1507	ENSG00000187151	5.02353	3.47672	1.05747	3.28778	0.00100981	0.0117505	ANGPTL5
1508	ENSG00000132549	561.928	-1.16755	0.355217	-3.28687	0.00101307	0.0117806	VPS13B
1510	ENSG00000185565	94.9567	-2.67853	0.816183	-3.28178	0.00103155	0.0119796	LSAMP
1511	ENSG00000272921	40.2024	2.09874	0.639797	3.28032	0.00103688	0.0120336	RP11-500M8.7
1514	ENSG00000182253	77.095	1.10365	0.336762	3.27725	0.00104824	0.0121413	SYNM
1515	ENSG00000281965	421.222	1.0087	0.308019	3.27479	0.0010574	0.0122394	RP11-958N24.1
1520	ENSG00000164002	66.3846	1.30419	0.398946	3.26909	0.00107893	0.0124392	EXO5
1522	ENSG00000164283	17.099	2.26527	0.693345	3.26716	0.00108633	0.0125164	ESM1
1524	ENSG00000206427	198.431	-2.20237	0.675144	-3.26207	0.00110601	0.012718	PRRC2A
1525	ENSG00000231825	198.431	-2.20237	0.675144	-3.26207	0.00110601	0.012718	PRRC2A
1526	ENSG00000124875	491.275	1.89107	0.58021	3.25928	0.00111696	0.0128356	CXCL6
1527	ENSG00000165244	69.8494	2.01074	0.616972	3.25905	0.00111787	0.0128376	ZNF367
1528	ENSG00000166265	38.0492	-1.89639	0.582015	-3.25833	0.00112071	0.0128617	CYYR1
1529	ENSG00000249853	17.3631	2.65988	0.816513	3.2576	0.00112358	0.0128862	HS3ST5
1531	ENSG00000227333	28.9492	-3.17589	0.975506	-3.25564	0.00113138	0.0129534	EHMT2
1532	ENSG00000236759	28.9492	-3.17589	0.975506	-3.25564	0.00113138	0.0129534	EHMT2
1530	ENSG00000152977	34.9486	1.31598	0.404225	3.25557	0.00113165	0.0129534	ZIC1
1533	ENSG00000106415	79.323	-1.51136	0.464356	-3.25475	0.00113494	0.0129825	GLCCI1
1534	ENSG00000154654	48.4435	-2.47415	0.760231	-3.25447	0.00113606	0.0129869	NCAM2
1536	ENSG00000180628	355.56	1.16907	0.359713	3.25001	0.001154	0.0131748	PCGF5
1538	ENSG00000276578	39.7561	1.48015	0.455702	3.24808	0.00116189	0.0132476	LLNLR-285B5.1
1539	ENSG00000185482	53.1126	1.64807	0.507533	3.24723	0.00116535	0.0132785	STAC3
1540	ENSG00000276550	872.806	-1.07319	0.330595	-3.24625	0.00116935	0.0133154	HERC2P2
1545	ENSG00000242335	484.873	1.82035	0.561557	3.24161	0.00118858	0.0134818	CFB
1546	ENSG00000243570	484.873	1.82035	0.561557	3.24161	0.00118858	0.0134818	CFB
1547	ENSG00000184716	5.231	5.55845	1.71545	3.24023	0.00119433	0.0135383	SERINC4
1549	ENSG00000236560	334.569	-1.18542	0.365961	-3.23919	0.00119872	0.0135707	PPP1R11
1548	ENSG00000105835	472.248	1.1025	0.340363	3.23918	0.00119873	0.0135707	NAMPT
1550	ENSG00000187741	86.5902	1.09104	0.337081	3.23672	0.00120912	0.0136795	FANCA
1551	ENSG00000197859	12.3355	2.43535	0.752512	3.23629	0.00121094	0.0136912	ADAMTSL2
1553	ENSG00000077420	605.888	-1.26774	0.39186	-3.23518	0.00121567	0.013727	APBB1IP
1554	ENSG00000122483	58.2218	-1.95054	0.603045	-3.23449	0.0012186	0.0137512	CCDC18
1555	ENSG00000183506	409.758	-1.37591	0.42549	-3.2337	0.00122196	0.0137803	PI4KAP2
1556	ENSG00000137101	74.6884	1.43469	0.443773	3.23294	0.00122522	0.0138082	CD72
1557	ENSG00000198929	4.9061	-4.58663	1.41896	-3.23239	0.00122761	0.0138262	NOS1AP
1558	ENSG00000163354	13.6843	2.45419	0.759487	3.23137	0.00123197	0.0138664	DCST2
1560	ENSG00000121904	32.3111	-2.81218	0.87043	-3.23079	0.00123447	0.0138785	CSMD2
1561	ENSG00000090924	600.136	-1.33	0.411731	-3.23026	0.00123676	0.0138936	PLEKHG2
1562	ENSG00000249072	184.732	-1.68279	0.52105	-3.22962	0.00123953	0.0139158	RP11-777B9.5
1564	ENSG00000138769	11.4099	-3.44278	1.06656	-3.22792	0.00124694	0.0139796	CDKL2
1566	ENSG00000218336	388.808	-2.35891	0.731043	-3.22678	0.00125193	0.014019	TENM3
1567	ENSG00000128512	226.257	-1.40788	0.436412	-3.22603	0.00125521	0.0140468	DOCK4
1568	ENSG00000153956	259.967	-1.08269	0.335659	-3.22555	0.00125731	0.0140524	CACNA2D1
1570	ENSG00000262139	4.38126	-5.41868	1.68009	-3.22522	0.00125875	0.0140595	ANO4
1572	ENSG00000155906	117.829	1.04333	0.323632	3.22382	0.00126491	0.0141104	RMND1
1573	ENSG00000115415	7210.99	1.32736	0.411817	3.22318	0.00126775	0.0141244	STAT1
1574	ENSG00000241534	479.904	1.81609	0.563446	3.22318	0.00126778	0.0141244	CFB
1576	ENSG00000007372	5.41538	-5.7161	1.77423	-3.22173	0.00127418	0.0141777	PAX6
1577	ENSG00000010318	106.561	1.09828	0.341015	3.22063	0.00127908	0.0142232	PHF7
1579	ENSG00000115904	509.903	-1.32551	0.411893	-3.21809	0.00129047	0.0143316	SOS1
1581	ENSG00000196950	158.541	-1.32523	0.412565	-3.21216	0.0013174	0.0146123	SLC39A10
1582	ENSG00000187098	560.813	-1.29798	0.404125	-3.21183	0.00131891	0.0146197	MITF
1583	ENSG00000242600	21.1495	-2.05525	0.639965	-3.2115	0.00132043	0.0146273	MBL1P
1584	ENSG00000105889	145.759	-1.09598	0.341424	-3.21004	0.00132718	0.0146928	STEAP1B
1587	ENSG00000177508	147.959	1.24956	0.389418	3.2088	0.0013329	0.0147283	IRX3
1591	ENSG00000177464	7.11099	-4.18767	1.30727	-3.20338	0.00135826	0.0149707	GPR4
1593	ENSG00000215328	258.912	-11.3053	3.53397	-3.19903	0.00137891	0.0151793	HSPA1A
1594	ENSG00000177465	88.8733	1.19869	0.374915	3.19724	0.00138751	0.0152643	ACOT4
1595	ENSG00000128652	95.3832	1.02899	0.321998	3.19563	0.00139526	0.01534	HOXD3
1596	ENSG00000113368	76.2083	1.15839	0.362526	3.19533	0.0013967	0.0153462	LMNB1
1601	ENSG00000095752	5.99334	-4.89627	1.53561	-3.18848	0.00143021	0.0156595	IL11
1602	ENSG00000150093	4249.86	-1.00271	0.314486	-3.18841	0.00143057	0.0156595	ITGB1
1604	ENSG00000169508	8.32726	3.34249	1.04902	3.18631	0.00144101	0.0157541	GPR183
1606	ENSG00000082146	1188.1	1.10786	0.34783	3.18507	0.00144719	0.0157921	STRADB
1607	ENSG00000132329	26.8596	2.67304	0.839154	3.1854	0.00144554	0.0157921	RAMP1
1608	ENSG00000173166	297.733	-1.21084	0.38038	-3.18324	0.00145636	0.0158823	RAPH1
1610	ENSG00000088325	290.212	1.36764	0.429715	3.18267	0.00145925	0.015894	TPX2
1613	ENSG00000214402	75.166	-5.89746	1.85382	-3.18124	0.00146645	0.0159329	LCNL1
1614	ENSG00000229176	5.05587	-5.62639	1.76856	-3.18134	0.00146596	0.0159329	SAPCD1
1616	ENSG00000184661	23.3006	1.62392	0.510954	3.17822	0.00148184	0.0160802	CDCA2
1619	ENSG00000105855	172.035	-1.33475	0.420141	-3.17691	0.00148853	0.0161267	ITGB8
1618	ENSG00000023572	65.0276	1.11326	0.350428	3.17684	0.00148888	0.0161267	GLRX2
1620	ENSG00000123485	96.0721	1.53839	0.484328	3.17635	0.0014914	0.016144	HJURP
1621	ENSG00000189398	6.15086	-4.12376	1.2986	-3.17554	0.00149557	0.0161791	OR7E12P
1622	ENSG00000160094	366.993	-1.26099	0.397426	-3.1729	0.00150927	0.0163172	ZNF362
1623	ENSG00000187243	196.805	-2.32928	0.734287	-3.17217	0.00151305	0.0163481	MAGED4B
1624	ENSG00000171522	257.305	1.18328	0.373158	3.17099	0.00151919	0.0164043	PTGER4
1625	ENSG00000154545	155.665	-2.1252	0.670374	-3.17016	0.00152354	0.0164411	MAGED4
1626	ENSG00000099889	107.386	-2.09508	0.661167	-3.16876	0.0015309	0.0164901	ARVCF
1627	ENSG00000135931	1684.41	-1.23106	0.388465	-3.16904	0.00152945	0.0164901	ARMC9
1629	ENSG00000117394	165.076	-1.32832	0.419267	-3.16819	0.00153389	0.0165121	SLC2A1
1630	ENSG00000248144	5.93635	-4.06242	1.28251	-3.16756	0.00153723	0.0165379	ADH1C
1632	ENSG00000002746	30.355	-3.06341	0.968622	-3.16264	0.00156344	0.0167685	HECW1
1633	ENSG00000019991	22.7859	-2.41338	0.762989	-3.16306	0.00156121	0.0167685	HGF
1635	ENSG00000170871	329.688	-1.7371	0.549243	-3.16271	0.00156307	0.0167685	KIAA0232
1636	ENSG00000176428	12.3159	-2.50912	0.793523	-3.162	0.00156691	0.0167851	VPS37D
1637	ENSG00000204406	335.086	-1.77065	0.559969	-3.16205	0.00156664	0.0167851	MBD5
1639	ENSG00000118242	85.2998	-1.10102	0.348527	-3.15907	0.00158276	0.0169343	MREG
1641	ENSG00000167772	65.7911	1.51455	0.479826	3.15646	0.00159697	0.0170655	ANGPTL4
1642	ENSG00000168899	2099.31	1.21451	0.384873	3.15561	0.00160165	0.0171051	VAMP5
1643	ENSG00000124614	259.204	-1.8335	0.581219	-3.15458	0.00160732	0.0171551	RPS10
1644	ENSG00000116194	115.361	2.21641	0.702804	3.15366	0.00161236	0.0171986	ANGPTL1
1645	ENSG00000139163	174.752	-1.29826	0.411842	-3.15233	0.00161975	0.0172668	ETNK1
1647	ENSG00000174527	6.46039	-3.54744	1.12603	-3.1504	0.00163049	0.0173602	MYO1H
1651	ENSG00000120162	6.04581	-4.902	1.5585	-3.14534	0.00165894	0.0176203	MOB3B
1652	ENSG00000145949	5.62308	6.27481	1.99522	3.14493	0.00166129	0.0176346	MYLK4
1653	ENSG00000175063	231.195	1.44693	0.460204	3.1441	0.00166599	0.0176738	UBE2C
1656	ENSG00000145247	54.1191	-1.00328	0.319454	-3.1406	0.00168599	0.0178536	OCIAD2
1657	ENSG00000230708	11.3486	-5.82216	1.8542	-3.13998	0.00168957	0.0178807	HLA-DPB1
1658	ENSG00000206284	95.6118	1.83387	0.584343	3.13834	0.00169908	0.0179705	WDR46
1660	ENSG00000275342	19.6776	-2.62107	0.835402	-3.1375	0.00170396	0.0180061	SGK223
1661	ENSG00000175305	22.7489	1.73337	0.553334	3.13259	0.00173272	0.0182932	CCNE2
1663	ENSG00000118292	64.0954	1.37021	0.437601	3.13118	0.00174105	0.018359	C1orf54
1664	ENSG00000145990	59.0412	-1.72442	0.550823	-3.13062	0.00174438	0.0183831	GFOD1
1665	ENSG00000172179	6.63235	-3.56149	1.13775	-3.13029	0.00174632	0.0183925	PRL
1667	ENSG00000182185	73.7837	1.62599	0.519519	3.1298	0.00174928	0.0184015	RAD51B
1668	ENSG00000091073	425.942	1.03289	0.330119	3.12884	0.00175496	0.0184502	DTX2
1670	ENSG00000183891	87.9525	1.26122	0.403361	3.12678	0.00176732	0.018558	TTC32
1671	ENSG00000239865	115.87	-7.06698	2.26053	-3.12625	0.00177054	0.0185806	RPP21
1675	ENSG00000139044	9.36945	-2.52167	0.807535	-3.12268	0.00179215	0.0187625	B4GALNT3
1677	ENSG00000091622	22.9816	1.58424	0.507459	3.1219	0.00179685	0.0187893	PITPNM3
1680	ENSG00000225864	9.69035	3.63101	1.1645	3.1181	0.00182024	0.0189998	HCG4P11
1683	ENSG00000122877	16.9552	-2.58518	0.829508	-3.11652	0.00183	0.0190677	EGR2
1685	ENSG00000186193	21.853	1.90092	0.610208	3.1152	0.00183823	0.0191307	SAPCD2
1687	ENSG00000005108	10.3795	-3.50528	1.12564	-3.11402	0.00184557	0.0191843	THSD7A
1688	ENSG00000262334	29.8853	1.5874	0.51017	3.11151	0.00186136	0.019337	RPH3AL
1691	ENSG00000065054	141.244	-1.84861	0.594591	-3.10904	0.00187694	0.0194642	SLC9A3R2
1694	ENSG00000214447	24.9998	1.81179	0.582931	3.10807	0.00188311	0.0195017	FAM187A
1695	ENSG00000115685	515.967	1.07878	0.347131	3.10771	0.00188544	0.0195063	PPP1R7
1696	ENSG00000130720	69.6482	1.41961	0.457268	3.10454	0.00190577	0.0197049	FIBCD1
1697	ENSG00000156017	85.5372	-1.23783	0.398823	-3.1037	0.00191118	0.0197492	CARNMT1
1698	ENSG00000148057	115.361	1.0798	0.348022	3.10268	0.00191779	0.0198059	IDNK
1699	ENSG00000088340	42.5844	-2.91824	0.941589	-3.09927	0.00193999	0.0200234	FER1L4
1700	ENSG00000123124	102.079	-1.08718	0.350937	-3.09793	0.00194878	0.0201023	WWP1
1701	ENSG00000165359	46.1552	-1.78324	0.575967	-3.09609	0.00196094	0.0202157	INTS6L
1702	ENSG00000255561	19.3895	-1.55374	0.501985	-3.0952	0.0019668	0.0202643	FDXACB1
1703	ENSG00000227686	106.346	-1.11049	0.358855	-3.09455	0.00197115	0.0202971	VARS
1704	ENSG00000109705	40.6035	2.85358	0.922186	3.09437	0.00197232	0.0202973	NKX3-2
1705	ENSG00000106089	173.972	-1.06991	0.345796	-3.09405	0.00197444	0.0203072	STX1A
1706	ENSG00000022567	148.498	-1.08976	0.352275	-3.09351	0.00197806	0.020331	SLC45A4
1711	ENSG00000145012	1273.9	-1.23797	0.400484	-3.09119	0.00199358	0.0204321	LPP
1712	ENSG00000253767	21.9199	-2.09033	0.676275	-3.09095	0.00199519	0.0204367	PCDHGA8
1713	ENSG00000145911	28.2904	1.76932	0.572568	3.09015	0.00200053	0.0204794	N4BP3
1714	ENSG00000008226	11.8271	2.00978	0.650481	3.08969	0.00200368	0.0204997	DLEC1
1721	ENSG00000255292	8.46302	-6.37024	2.06378	-3.08668	0.00202403	0.0206237	AP002884.2
1719	ENSG00000085662	4422.47	1.07343	0.347751	3.08679	0.00202329	0.0206237	AKR1B1
1722	ENSG00000197632	16.1192	-4.0835	1.32341	-3.08559	0.0020315	0.0206878	SERPINB2
1723	ENSG00000204438	28.4719	1.60286	0.519884	3.0831	0.00204853	0.0208491	GPANK1
1724	ENSG00000198938	53486.2	-1.47498	0.478488	-3.08258	0.00205214	0.0208737	MT-CO3
1725	ENSG00000223573	6.1907	3.54348	1.1497	3.08208	0.00205562	0.020897	TINCR
1727	ENSG00000171517	9.9457	-2.78273	0.903359	-3.08043	0.00206703	0.0209887	LPAR3
1730	ENSG00000154277	2990.89	-1.09726	0.356417	-3.07858	0.00207992	0.021083	UCHL1
1731	ENSG00000259660	48.0776	-2.63783	0.857794	-3.07513	0.0021041	0.0213157	DNM1P47
1732	ENSG00000250227	11.8325	2.37048	0.770913	3.0749	0.0021057	0.0213196	TRIM60P14
1733	ENSG00000188393	5.6839	-5.8007	1.88663	-3.07464	0.00210759	0.0213264	CLEC2A
1734	ENSG00000173542	193.593	-1.46939	0.478153	-3.07306	0.00211878	0.0214273	MOB1B
1735	ENSG00000206505	18.8954	1.58515	0.515898	3.0726	0.002122	0.0214475	HLA-A
1736	ENSG00000162552	8.31997	-3.03576	0.988454	-3.07122	0.00213186	0.0215347	WNT4
1737	ENSG00000113594	186.735	-1.70737	0.556004	-3.07078	0.00213501	0.0215457	LIFR
1738	ENSG00000118263	344.719	-1.03966	0.338572	-3.07072	0.0021354	0.0215457	KLF7
1739	ENSG00000264204	25.6864	1.68836	0.549881	3.0704	0.00213772	0.0215567	AGAP7P
1740	ENSG00000117724	138.135	1.45232	0.473075	3.06995	0.00214095	0.0215768	CENPF
1743	ENSG00000046774	8.05282	-6.29568	2.05294	-3.06666	0.00216463	0.0217761	MAGEC2
1744	ENSG00000197893	7.78212	3.52295	1.14885	3.06652	0.00216569	0.0217761	NRAP
1745	ENSG00000132763	102.173	1.41962	0.463167	3.06503	0.00217649	0.0218722	MMACHC
1748	ENSG00000152778	470.106	1.01821	0.332774	3.05977	0.00221505	0.0222215	IFIT5
1750	ENSG00000282147	10.0824	-4.22807	1.38246	-3.05836	0.00222549	0.0223007	FAM20C
1751	ENSG00000278828	15.5265	1.67121	0.546588	3.05753	0.00223172	0.0223504	HIST1H3H
1752	ENSG00000113719	2506.66	-1.12284	0.367292	-3.05707	0.00223509	0.0223713	ERGIC1
1753	ENSG00000162746	31.2742	-1.39295	0.455678	-3.05686	0.00223666	0.0223742	FCRLB
1754	ENSG00000121653	186.593	-1.23948	0.405876	-3.05385	0.00225928	0.0225877	MAPK8IP1
1755	ENSG00000189410	70.1388	-1.26932	0.415768	-3.05295	0.00226603	0.0226422	SH2D5
1756	ENSG00000054938	112.109	1.6535	0.541989	3.0508	0.00228229	0.0227788	CHRDL2
1758	ENSG00000120318	128.566	-1.57134	0.51511	-3.05049	0.00228465	0.0227894	ARAP3
1761	ENSG00000251634	15.3648	-4.22897	1.38659	-3.0499	0.00228919	0.0227957	RP11-1280N14.3
1760	ENSG00000103522	250.39	1.05851	0.34705	3.05001	0.00228834	0.0227957	IL21R
1762	ENSG00000171798	47.6434	-5.15013	1.68903	-3.04917	0.00229473	0.0228379	KNDC1
1767	ENSG00000206485	73.5387	-1.3707	0.449834	-3.04712	0.00231045	0.0229447	PPP1R18
1764	ENSG00000162636	390.757	1.04867	0.344153	3.04709	0.0023107	0.0229447	FAM102B
1763	ENSG00000102981	49.4839	1.25254	0.411015	3.04743	0.00230809	0.0229447	PARD6A
1765	ENSG00000163909	927.254	1.78403	0.58552	3.04692	0.002312	0.0229447	HEYL
1771	ENSG00000169860	12.6892	-2.60311	0.856336	-3.03982	0.0023672	0.0234394	P2RY1
1772	ENSG00000117009	28.801	-2.37721	0.782777	-3.03689	0.00239031	0.0236549	KMO
1773	ENSG00000108622	75.9075	1.34363	0.442744	3.03477	0.00240716	0.0238046	ICAM2
1776	ENSG00000119899	1254.98	-1.07972	0.355978	-3.03312	0.00242041	0.0238989	SLC17A5
1783	ENSG00000205755	9.89003	3.13367	1.03481	3.02825	0.00245977	0.0241921	CRLF2
1787	ENSG00000243710	14.7495	-2.12539	0.702258	-3.0265	0.002474	0.0242776	CFAP57
1786	ENSG00000136274	85.9305	-1.26094	0.416595	-3.02678	0.00247171	0.0242776	NACAD
1789	ENSG00000163884	46.7374	-1.07939	0.356774	-3.02542	0.00248288	0.0243375	KLF15
1792	ENSG00000274286	41.3468	3.06739	1.01467	3.02303	0.00250257	0.0244981	ADRA2B
1793	ENSG00000164176	29.1542	-3.69487	1.22283	-3.02157	0.00251469	0.0245944	EDIL3
1799	ENSG00000122335	54.296	-2.55166	0.845436	-3.01816	0.00254316	0.0247981	SERAC1
1800	ENSG00000157927	41.0149	-1.92398	0.63747	-3.01815	0.00254323	0.0247981	RADIL
1802	ENSG00000224497	9.62524	2.42552	0.803825	3.01748	0.00254889	0.0248136	RPL36P4
1805	ENSG00000092964	1856.04	-1.22256	0.40546	-3.01524	0.00256775	0.0249523	DPYSL2
1804	ENSG00000001461	438.002	-1.17165	0.388586	-3.01517	0.00256837	0.0249523	NIPAL3
1806	ENSG00000184139	5.59901	-5.76348	1.91163	-3.01496	0.00257015	0.0249558	RPL7AP28
1807	ENSG00000096155	357.309	-1.1452	0.379885	-3.0146	0.00257323	0.0249718	BAG6
1808	ENSG00000140323	108.81	-2.82375	0.937035	-3.0135	0.00258255	0.0250485	DISP2
1809	ENSG00000115271	40.6769	1.03437	0.343324	3.01281	0.00258842	0.0250915	GCA
1810	ENSG00000187583	15.0955	-2.59772	0.862324	-3.01247	0.00259133	0.0251059	PLEKHN1
1811	ENSG00000100906	555.098	1.29045	0.428428	3.01205	0.00259491	0.0251267	NFKBIA
1812	ENSG00000135916	681.442	-2.07259	0.688167	-3.01176	0.00259737	0.0251366	ITM2C
1814	ENSG00000121989	77.9162	-1.12402	0.373301	-3.01103	0.00260361	0.0251691	ACVR2A
1815	ENSG00000137959	1704.77	3.31956	1.10278	3.01016	0.0026111	0.0252276	IFI44L
1816	ENSG00000117148	11.6732	-3.76995	1.25377	-3.00688	0.00263943	0.0254734	ACTL8
1817	ENSG00000131747	157.494	1.66708	0.554397	3.00702	0.00263822	0.0254734	TOP2A
1819	ENSG00000100867	8.48756	2.35717	0.784053	3.00639	0.00264366	0.0254861	DHRS2
1820	ENSG00000152256	108.142	-1.63472	0.544059	-3.00467	0.00265865	0.0256025	PDK1
1821	ENSG00000177685	13.5384	1.94406	0.646987	3.00478	0.0026577	0.0256025	CRACR2B
1825	ENSG00000113196	5.47043	-5.74685	1.91672	-2.99827	0.00271515	0.0260893	HAND1
1826	ENSG00000206235	44.4239	2.23572	0.74615	2.99635	0.00273235	0.0262402	TAP2
1827	ENSG00000176928	21.3258	-1.69716	0.566618	-2.99524	0.00274231	0.0263214	GCNT4
1828	ENSG00000092853	19.7427	1.49812	0.500357	2.9941	0.00275255	0.0264052	CLSPN
1829	ENSG00000140479	1908.78	1.66858	0.557379	2.99362	0.00275693	0.0264328	PCSK6
1830	ENSG00000162998	15.381	-1.61613	0.539967	-2.99302	0.00276235	0.0264702	FRZB
1833	ENSG00000242715	36.5984	1.68799	0.5645	2.99025	0.00278752	0.0266678	CCDC169
1834	ENSG00000110723	17.8425	-2.67035	0.893095	-2.98999	0.00278986	0.0266756	EXPH5
1835	ENSG00000167306	78.9049	2.42587	0.811385	2.98979	0.00279169	0.0266785	MYO5B
1836	ENSG00000198786	13407.8	-1.29636	0.433741	-2.9888	0.00280078	0.0267508	MT-ND5
1838	ENSG00000115504	402.198	-1.09222	0.365529	-2.98806	0.00280751	0.0267859	EHBP1
1839	ENSG00000171970	51.7457	1.34194	0.44922	2.98725	0.00281496	0.0268278	ZNF57
1841	ENSG00000141574	2135.53	1.05123	0.352016	2.98632	0.00282356	0.0268951	SECTM1
1844	ENSG00000163710	240.965	-2.07259	0.694258	-2.98533	0.00283272	0.0269385	PCOLCE2
1849	ENSG00000108691	1449.02	1.70626	0.571979	2.98309	0.00285357	0.0270634	CCL2
1850	ENSG00000079435	79.6668	1.02561	0.343835	2.98286	0.00285569	0.0270688	LIPE
1852	ENSG00000232871	29.3665	-2.68876	0.901903	-2.9812	0.00287118	0.0271863	SEC1P
1851	ENSG00000184220	128.207	1.24617	0.418	2.98127	0.00287056	0.0271863	CMSS1
1853	ENSG00000185112	53.4381	-1.44449	0.484629	-2.98062	0.00287668	0.0272237	FAM43A
1856	ENSG00000163697	478.802	-1.17514	0.394353	-2.97992	0.00288325	0.0272271	APBB2
1858	ENSG00000078269	642.538	-1.28048	0.429981	-2.97799	0.00290143	0.0273813	SYNJ2
1860	ENSG00000204364	447.889	1.73435	0.582522	2.97732	0.00290783	0.0274149	C2
1862	ENSG00000163739	410.368	1.5687	0.527092	2.97613	0.00291908	0.0274914	CXCL1
1864	ENSG00000224608	351.052	-3.13215	1.05281	-2.97505	0.00292941	0.0275591	HLA-B
1865	ENSG00000225120	4.2408	-5.38709	1.8112	-2.97432	0.00293639	0.0275951	HCG4P7
1866	ENSG00000226517	4.2408	-5.38709	1.8112	-2.97432	0.00293639	0.0275951	HCG4P7
1868	ENSG00000233490	5.68204	-5.80227	1.95112	-2.97382	0.00294119	0.0276107	GPSM3
1871	ENSG00000141448	74.0468	-1.92127	0.646922	-2.96986	0.00297934	0.027924	GATA6
1872	ENSG00000132517	12.9881	-3.46497	1.16719	-2.96865	0.00299107	0.0280189	SLC52A1
1873	ENSG00000127564	57.2811	1.09356	0.368479	2.96777	0.00299973	0.028085	PKMYT1
1874	ENSG00000163738	71.3818	1.34529	0.453355	2.96742	0.00300308	0.0281014	MTHFD2L
1875	ENSG00000151576	97.2275	1.49178	0.502782	2.96706	0.00300666	0.0281199	QTRT2
1876	ENSG00000103723	17.8072	-2.39689	0.808135	-2.96595	0.00301747	0.028206	AP3B2
1877	ENSG00000093009	32.7334	1.7383	0.586352	2.96459	0.00303082	0.0283138	CDC45
1879	ENSG00000135451	160.997	1.63092	0.550394	2.96319	0.00304467	0.0284148	TROAP
1881	ENSG00000089195	61.1755	1.10322	0.373088	2.95699	0.00310659	0.0289464	TRMT6
1882	ENSG00000171848	396.114	1.25153	0.423241	2.95702	0.00310625	0.0289464	RRM2
1884	ENSG00000184226	39.9938	2.12098	0.717597	2.95568	0.00311982	0.0290389	PCDH9
1885	ENSG00000278326	14.6014	-3.17053	1.07291	-2.95508	0.00312589	0.0290799	PPP4R4
1886	ENSG00000115461	24541.5	1.49646	0.506513	2.95443	0.00313248	0.0291258	IGFBP5
1889	ENSG00000173947	55.7014	-1.56868	0.53132	-2.95242	0.00315296	0.0292697	PIFO
1892	ENSG00000076864	7.47226	-4.33174	1.46872	-2.94934	0.00318459	0.0295163	RAP1GAP
1894	ENSG00000164300	173.413	-1.05823	0.359135	-2.9466	0.00321289	0.0297472	SERINC5
1898	ENSG00000254827	9.87102	-2.45815	0.834373	-2.9461	0.00321804	0.0297569	SLC22A18AS
1897	ENSG00000212719	220.568	-1.01672	0.345113	-2.94606	0.00321852	0.0297569	C17orf51
1896	ENSG00000173083	99.8133	1.9225	0.652607	2.94589	0.00322031	0.0297569	HPSE
1900	ENSG00000115226	605.793	-1.05023	0.35686	-2.94297	0.00325078	0.0299872	FNDC4
1901	ENSG00000174697	37.8523	1.16542	0.395997	2.943	0.00325051	0.0299872	LEP
1903	ENSG00000198885	32.438	1.37115	0.466139	2.9415	0.00326625	0.0300982	ITPRIPL1
1904	ENSG00000254405	20.2393	-2.02185	0.687496	-2.94089	0.00327269	0.0301418	MSH5-SAPCD1
1906	ENSG00000109586	331.976	1.13681	0.386788	2.93911	0.00329155	0.0302837	GALNT7
1910	ENSG00000170458	63.0449	1.37647	0.468864	2.93575	0.00332741	0.0305495	CD14
1913	ENSG00000258484	9.35094	-4.80972	1.63995	-2.93284	0.00335877	0.030789	SPESP1
1912	ENSG00000237296	41.1368	-1.23077	0.419646	-2.93287	0.00335841	0.030789	SMG1P1
1915	ENSG00000065320	263.561	-4.00304	1.36655	-2.9293	0.00339729	0.0311096	NTN1
1916	ENSG00000250506	40.7088	-2.70461	0.923366	-2.92908	0.00339965	0.031115	CDK3
1917	ENSG00000163347	11.8955	1.96759	0.672111	2.92748	0.00341721	0.0312594	CLDN1
1918	ENSG00000138395	17.7695	-1.84788	0.631262	-2.92729	0.00341935	0.0312626	CDK15
1922	ENSG00000125247	97.8881	-1.24483	0.425514	-2.92547	0.00343933	0.0313714	TMTC4
1923	ENSG00000168679	208.506	1.39813	0.47791	2.92551	0.00343893	0.0313714	SLC16A4
1921	ENSG00000102468	26.4805	1.87487	0.640894	2.92539	0.0034402	0.0313714	HTR2A
1924	ENSG00000007237	311.529	-1.39086	0.475486	-2.92513	0.00344316	0.0313821	GAS7
1925	ENSG00000241253	123.149	1.77119	0.605763	2.92389	0.00345684	0.0314904	CFB
1926	ENSG00000282827	140.982	1.85799	0.635799	2.9223	0.00347456	0.0316354	ATRIP
1927	ENSG00000137872	16.5203	-2.03952	0.698495	-2.91987	0.00350173	0.0318663	SEMA6D
1928	ENSG00000110169	24.2166	2.96815	1.017	2.91855	0.00351668	0.0319857	HPX
1929	ENSG00000164061	26.3036	3.07715	1.0548	2.91729	0.00353083	0.0320978	BSN
1930	ENSG00000115165	17.6863	2.91744	1.00019	2.91688	0.00353555	0.0321241	CYTIP
1931	ENSG00000076382	160.55	1.43284	0.491307	2.91639	0.00354109	0.0321411	SPAG5
1934	ENSG00000179988	59.3832	1.04148	0.357323	2.91468	0.00356058	0.0322846	PSTK
1935	ENSG00000116132	2382.13	-1.21303	0.416306	-2.91379	0.00357068	0.0323594	PRRX1
1936	ENSG00000143614	721.667	-2.0234	0.694575	-2.91314	0.00357813	0.0324102	GATAD2B
1937	ENSG00000116525	280.17	1.06668	0.366202	2.9128	0.00358199	0.0324284	TRIM62
1939	ENSG00000242361	43.049	1.99619	0.685586	2.91166	0.00359514	0.0325138	HLA-DMA
1941	ENSG00000161653	20.1721	-1.57491	0.541098	-2.91058	0.00360757	0.0325835	NAGS
1940	ENSG00000133317	6.37216	2.75718	0.947296	2.91058	0.00360759	0.0325835	LGALS12
1943	ENSG00000136240	2363.8	-1.11935	0.384669	-2.90991	0.00361537	0.0326295	KDELR2
1944	ENSG00000101342	13.8537	1.89275	0.650505	2.90966	0.00361818	0.0326381	TLDC2
1946	ENSG00000139517	127.642	-1.05434	0.362532	-2.90827	0.00363433	0.03275	LNX2
1947	ENSG00000273633	37.658	-2.39994	0.825433	-2.90749	0.0036434	0.0328149	CDC42EP5
1948	ENSG00000256594	153.827	-1.04532	0.359573	-2.90712	0.00364779	0.0328376	RP11-705C15.2
1949	ENSG00000183770	11.3324	-4.30526	1.48118	-2.90665	0.00365325	0.0328699	FOXL2
1950	ENSG00000231925	147.147	-2.01178	0.692399	-2.90552	0.00366644	0.0329717	TAPBP
1951	ENSG00000095370	16.2223	-1.97597	0.680449	-2.90393	0.00368515	0.0331229	SH2D3C
1952	ENSG00000106537	5.07966	-3.74456	1.28984	-2.90313	0.00369454	0.0331612	TSPAN13
1953	ENSG00000163827	136.354	-1.51459	0.521689	-2.90324	0.00369322	0.0331612	LRRC2
1954	ENSG00000178015	106.303	1.55323	0.535027	2.90308	0.00369509	0.0331612	GPR150
1955	ENSG00000157399	20.9728	-3.72598	1.28358	-2.90281	0.00369836	0.0331736	ARSE
1958	ENSG00000183549	10.9907	-2.95486	1.01823	-2.90196	0.00370841	0.033216	ACSM5
1957	ENSG00000128487	167.169	-2.10049	0.723826	-2.90193	0.00370877	0.033216	SPECC1
1962	ENSG00000142227	5541.99	1.03156	0.355789	2.89936	0.00373927	0.0334292	EMP3
1961	ENSG00000122952	54.4888	1.46594	0.505623	2.89928	0.00374019	0.0334292	ZWINT
1964	ENSG00000134690	67.4376	1.31557	0.453927	2.89819	0.00375326	0.0335118	CDCA8
1965	ENSG00000225760	22.9176	-3.72038	1.2839	-2.89772	0.00375882	0.0335444	LINC00431
1968	ENSG00000148677	36.5259	1.81011	0.625063	2.89589	0.00378088	0.0336898	ANKRD1
1971	ENSG00000182612	208.952	-1.31076	0.452864	-2.89437	0.00379921	0.0338016	TSPAN10
1972	ENSG00000162639	48.0049	1.23874	0.428167	2.89313	0.00381421	0.0339178	HENMT1
1975	ENSG00000172548	38.5632	1.83531	0.634743	2.89142	0.003835	0.0340509	NIPAL4
1974	ENSG00000130783	6.77332	3.72805	1.28935	2.89143	0.00383494	0.0340509	CCDC62
1978	ENSG00000174371	55.1979	2.17082	0.751297	2.88942	0.00385949	0.0342164	EXO1
1979	ENSG00000166922	151.292	1.66345	0.575945	2.88821	0.00387444	0.0343316	SCG5
1980	ENSG00000108231	5.18695	-3.88521	1.34538	-2.88781	0.00387932	0.0343401	LGI1
1981	ENSG00000161981	184.173	1.07151	0.371031	2.88791	0.00387806	0.0343401	SNRNP25
1982	ENSG00000136114	404.931	1.21073	0.419351	2.88716	0.00388734	0.0343937	THSD1
1983	ENSG00000116641	603.672	-1.735	0.601123	-2.88627	0.00389839	0.0344568	DOCK7
1989	ENSG00000244207	6.57003	2.52441	0.874917	2.88532	0.00391019	0.0344926	C4A
1993	ENSG00000167081	411.199	-1.15141	0.399269	-2.88381	0.003929	0.0345797	PBX3
1995	ENSG00000266524	3.61065	-5.13815	1.78231	-2.88286	0.00394085	0.03464	GDF10
1997	ENSG00000165072	476.17	1.62879	0.565108	2.88226	0.0039484	0.0346716	MAMDC2
1998	ENSG00000112183	102.031	1.32198	0.458827	2.88121	0.00396148	0.034769	RBM24
2005	ENSG00000196208	143.47	1.00535	0.349955	2.87279	0.0040686	0.0356023	GREB1
2007	ENSG00000278845	116.289	-10.1505	3.53416	-2.87211	0.00407735	0.0356261	MRPL45
2009	ENSG00000277848	5.90999	5.73282	1.99684	2.87094	0.00409249	0.0357222	MEGF11
2012	ENSG00000160161	8.77774	-4.03825	1.40821	-2.86766	0.00413522	0.0360235	CILP2
2013	ENSG00000215421	128.321	-1.03375	0.360464	-2.86784	0.00413282	0.0360235	ZNF407
2011	ENSG00000152642	151.944	1.00626	0.350896	2.86768	0.00413496	0.0360235	GPD1L
2015	ENSG00000168702	17.7138	-4.43054	1.54706	-2.86384	0.00418541	0.0364245	LRP1B
2016	ENSG00000021826	44.2406	-1.40247	0.489793	-2.8634	0.00419121	0.0364569	CPS1
2020	ENSG00000232177	28.7678	-5.82709	2.03643	-2.86143	0.00421738	0.0366119	MTND4P24
2018	ENSG00000122547	245.33	-1.10287	0.385412	-2.86152	0.00421608	0.0366119	EEPD1
2019	ENSG00000169085	129.569	1.41645	0.494972	2.86168	0.00421396	0.0366119	C8orf46
2021	ENSG00000101115	8.85703	-2.25758	0.789678	-2.85886	0.00425171	0.0368916	SALL4
2024	ENSG00000122862	591.112	1.93626	0.677964	2.85599	0.00429024	0.0371716	SRGN
2028	ENSG00000107282	156.286	-1.04637	0.366764	-2.85298	0.00433111	0.0374324	APBA1
2029	ENSG00000221963	1279.8	1.19681	0.419481	2.85307	0.00432992	0.0374324	APOL6
2031	ENSG00000197445	8.29758	2.53087	0.887713	2.85101	0.00435813	0.0376288	C16orf47
2033	ENSG00000105255	19.6426	-3.1649	1.11043	-2.85015	0.00436991	0.0376934	FSD1
2034	ENSG00000163536	346.165	2.99736	1.05181	2.84973	0.00437568	0.0377247	SERPINI1
2035	ENSG00000133401	15.0059	-2.31485	0.812717	-2.84829	0.00439551	0.037877	PDZD2
2037	ENSG00000167842	91.6097	1.1635	0.408994	2.84479	0.00444402	0.0382574	MIS12
2038	ENSG00000164398	21.3901	-2.70775	0.952203	-2.84367	0.00445977	0.0383741	ACSL6
2039	ENSG00000102547	186.4	-1.0719	0.376984	-2.84336	0.00446404	0.0383921	CAB39L
2041	ENSG00000127399	33.0405	1.52287	0.535968	2.84135	0.00449229	0.0385972	LRRC61
2042	ENSG00000135363	110.805	-1.88715	0.664319	-2.84073	0.00450104	0.0386534	LMO2
2043	ENSG00000224200	6.49647	-5.98706	2.10962	-2.83798	0.00454005	0.0389693	FKBPL
2044	ENSG00000144218	10.938	-2.97073	1.04704	-2.83727	0.00455006	0.0390361	AFF3
2046	ENSG00000163081	3.08536	-4.93287	1.73937	-2.83601	0.00456803	0.039152	CCDC140
2045	ENSG00000104356	60.845	-1.06892	0.376904	-2.83605	0.00456755	0.039152	POP1
2049	ENSG00000173432	6.00626	-5.8821	2.075	-2.83475	0.00458616	0.0392499	SAA1
2050	ENSG00000110900	22.613	-1.71389	0.604636	-2.83459	0.00458843	0.0392501	TSPAN11
2051	ENSG00000125740	12.6476	-2.19426	0.775051	-2.83112	0.00463858	0.0396404	FOSB
2054	ENSG00000056998	13.5556	-1.61166	0.569424	-2.83034	0.0046498	0.0396976	GYG2
2055	ENSG00000282457	17.6386	-1.66633	0.588823	-2.82993	0.00465589	0.0397302	CSPG4P10
2056	ENSG00000162630	3.7445	-5.19578	1.83627	-2.82953	0.0046617	0.0397605	B3GALT2
2064	ENSG00000241889	2.95176	-4.83223	1.71103	-2.82416	0.0047404	0.0402751	RP11-435F17.3
2066	ENSG00000186451	12.5245	2.66527	0.944506	2.82187	0.00477452	0.0405257	SPATA12
2067	ENSG00000223509	50.5184	-1.67973	0.595359	-2.82137	0.00478195	0.0405691	RP11-632K20.7
2069	ENSG00000158321	310.93	1.25438	0.444909	2.81941	0.00481115	0.0407773	AUTS2
2073	ENSG00000163328	66.2307	-1.55609	0.552491	-2.81649	0.00485512	0.0410707	GPR155
2075	ENSG00000131188	45.069	-1.32154	0.469342	-2.81573	0.00486665	0.041097	PRR7
2074	ENSG00000118971	164.688	1.09164	0.387682	2.81582	0.00486526	0.041097	CCND2
2076	ENSG00000154134	483.277	1.27105	0.451353	2.81609	0.00486118	0.041097	ROBO3
2078	ENSG00000196557	30.7643	-7.2672	2.58199	-2.81457	0.00488423	0.0412175	CACNA1H
2079	ENSG00000205307	43.7609	1.27674	0.453767	2.81364	0.00489841	0.0413172	SAP25
2082	ENSG00000163947	765.028	-1.50976	0.536845	-2.81229	0.00491905	0.0414315	ARHGEF3
2085	ENSG00000131471	148.155	1.23222	0.43848	2.8102	0.00495102	0.0416408	AOC3
2087	ENSG00000138160	45.2673	1.42147	0.505915	2.8097	0.00495883	0.0416666	KIF11
2088	ENSG00000106701	39.9242	-1.49595	0.532851	-2.80746	0.00499345	0.0419373	FSD1L
2090	ENSG00000164850	235.432	-1.29573	0.46165	-2.80674	0.0050046	0.0419908	GPER1
2091	ENSG00000259429	3.86515	-4.22248	1.50489	-2.80584	0.00501863	0.0420883	UBE2Q2P2
2092	ENSG00000113361	4.72061	-3.64046	1.29762	-2.80549	0.00502397	0.042113	CDH6
2093	ENSG00000156510	3.41585	4.28545	1.52887	2.80302	0.0050627	0.0424173	HKDC1
2095	ENSG00000240764	28.3948	-1.51242	0.539683	-2.80243	0.00507195	0.0424594	PCDHGC5
2094	ENSG00000184508	85.2956	1.41514	0.504977	2.80239	0.00507256	0.0424594	HDDC3
2098	ENSG00000165480	38.8492	1.43484	0.512158	2.80156	0.00508566	0.0425082	SKA3
2099	ENSG00000162391	3.35917	4.26438	1.52262	2.80069	0.00509932	0.0426021	FAM151A
2100	ENSG00000255974	5.80942	-3.85947	1.37866	-2.79945	0.00511902	0.0427462	CYP2A6
2102	ENSG00000087586	61.6365	1.40784	0.503023	2.79875	0.00513002	0.0427974	AURKA
2104	ENSG00000178222	84.0672	1.72187	0.615607	2.79703	0.00515752	0.0429859	RNF212
2105	ENSG00000109107	277.462	-1.18095	0.422369	-2.79603	0.00517351	0.0430812	ALDOC
2106	ENSG00000151364	9.88035	1.9252	0.688555	2.796	0.00517387	0.0430812	KCTD14
2107	ENSG00000141655	64.6886	1.13882	0.407342	2.79575	0.00517795	0.0430947	TNFRSF11A
2108	ENSG00000125730	1958.45	1.2299	0.440099	2.79461	0.00519623	0.0432263	C3
2114	ENSG00000103241	55.3845	-6.54202	2.34332	-2.79177	0.00524201	0.043428	FOXF1
2117	ENSG00000258973	2.57678	-4.64362	1.66324	-2.79191	0.00523984	0.043428	RP11-934B9.3
2116	ENSG00000182013	272.461	1.31804	0.472125	2.79173	0.00524276	0.043428	PNMAL1
2121	ENSG00000146197	103.001	-2.66975	0.956766	-2.79039	0.00526451	0.0435415	SCUBE3
2123	ENSG00000177054	74.1531	-1.15355	0.41347	-2.78993	0.00527191	0.0435415	ZDHHC13
2120	ENSG00000139324	160.252	-1.00529	0.360319	-2.79	0.00527075	0.0435415	TMTC3
2126	ENSG00000197479	18.3574	-1.83585	0.658231	-2.78907	0.00528603	0.0436011	PCDHB11
2127	ENSG00000138650	35.5026	-5.36804	1.92481	-2.78887	0.00528931	0.0436076	PCDH10
2129	ENSG00000165821	99.8717	-1.55124	0.55663	-2.78685	0.00532237	0.043839	SALL2
2130	ENSG00000183807	15.8766	2.88787	1.03632	2.78666	0.00532547	0.0438438	FAM162B
2133	ENSG00000229759	2.50052	-4.60646	1.65459	-2.78405	0.00536853	0.0441362	MRPS18AP1
2136	ENSG00000198901	259.886	1.29014	0.464018	2.78037	0.00542976	0.0445769	PRC1
2138	ENSG00000124151	524.107	-1.05006	0.378028	-2.77774	0.00547392	0.0448961	NCOA3
2140	ENSG00000124788	462.626	-1.24207	0.447249	-2.77713	0.00548414	0.0449392	ATXN1
2142	ENSG00000136267	16.3515	-3.87191	1.39474	-2.77608	0.00550185	0.0450422	DGKB
2143	ENSG00000113722	3.67261	-4.14949	1.49524	-2.77513	0.00551793	0.0451318	CDX1
2144	ENSG00000138035	231.943	1.6502	0.594606	2.77528	0.00551542	0.0451318	PNPT1
2148	ENSG00000137573	8492.63	-1.96426	0.708364	-2.77295	0.00555509	0.0453511	SULF1
2149	ENSG00000130477	7.41406	3.79769	1.36971	2.77263	0.00556059	0.0453748	UNC13A
2154	ENSG00000228921	90.5259	-9.78921	3.53425	-2.76981	0.00560887	0.0456626	HCG4P5
2155	ENSG00000273686	2676.32	-4.67042	1.68632	-2.7696	0.00561257	0.0456715	B2M
2158	ENSG00000204388	22.6557	3.3353	1.20529	2.76721	0.00565385	0.0459434	HSPA1B
2162	ENSG00000135312	4.32488	-5.40833	1.95607	-2.76489	0.00569413	0.0461851	HTR1B
2166	ENSG00000104381	61.1202	2.04727	0.742326	2.75792	0.00581705	0.047095	GDAP1
2167	ENSG00000159387	65.1396	-3.97294	1.44069	-2.75767	0.00582142	0.0471086	IRX6
2168	ENSG00000206435	527.293	1.48885	0.539928	2.75749	0.00582466	0.0471131	HLA-C
2171	ENSG00000144843	112.923	1.23655	0.449102	2.75339	0.00589811	0.0476413	ADPRH
2172	ENSG00000083454	109.789	2.03478	0.739202	2.75267	0.00591106	0.0477239	P2RX5
2175	ENSG00000145332	47.8604	-1.19104	0.432856	-2.75158	0.00593091	0.0478181	KLHL8
2179	ENSG00000108091	613.613	-1.23119	0.447577	-2.75078	0.00594543	0.0478472	CCDC6
2180	ENSG00000152578	18.0257	-3.15519	1.14763	-2.74932	0.00597188	0.048038	GRIA4
2183	ENSG00000185386	24.9909	-1.25954	0.458337	-2.74806	0.00599499	0.0481577	MAPK11
2184	ENSG00000215790	79.9476	-1.8226	0.663297	-2.74778	0.006	0.0481758	SLC35E2
2186	ENSG00000162944	69.1119	-1.20627	0.439187	-2.74659	0.0060219	0.048279	RFTN2
2188	ENSG00000229715	9.67445	2.47004	0.899225	2.74686	0.00601695	0.048279	EEF1DP3
2190	ENSG00000169432	35.6684	-1.78428	0.649888	-2.74552	0.00604142	0.0483773	SCN9A
2189	ENSG00000067167	3567.99	-1.02113	0.371925	-2.74551	0.00604165	0.0483773	TRAM1
2192	ENSG00000143363	55.6011	-1.39078	0.506661	-2.74498	0.0060514	0.0484112	PRUNE1
2195	ENSG00000164107	453.875	-1.24643	0.454223	-2.74411	0.00606759	0.0484523	HAND2
2196	ENSG00000183020	302.733	-1.08996	0.39718	-2.74426	0.00606481	0.0484523	AP2A2
2193	ENSG00000104951	118.789	1.08589	0.395667	2.74445	0.00606132	0.0484523	IL4I1
2198	ENSG00000281630	13.0234	3.03842	1.10774	2.74289	0.00609007	0.0486025	MUC20
2200	ENSG00000206466	23.5711	-2.24044	0.817029	-2.74218	0.00610338	0.0486053	GABBR1
2201	ENSG00000232632	23.5711	-2.24044	0.817029	-2.74218	0.00610338	0.0486053	GABBR1
2202	ENSG00000237112	23.5711	-2.24044	0.817029	-2.74218	0.00610338	0.0486053	GABBR1
2199	ENSG00000172733	8.62904	-2.20302	0.803285	-2.74251	0.00609713	0.0486053	PURG
2203	ENSG00000203786	3.30687	-5.0183	1.83021	-2.74193	0.00610791	0.0486193	KPRP
2204	ENSG00000167194	3.68372	3.80635	1.3883	2.74174	0.00611156	0.0486263	C16orf92
2205	ENSG00000122299	523.525	-1.05526	0.38496	-2.74121	0.00612133	0.048682	ZC3H7A
2210	ENSG00000152527	199.826	-1.29178	0.471568	-2.73934	0.00615634	0.0488661	PLEKHH2
2212	ENSG00000104848	7.32251	-2.33571	0.852966	-2.73833	0.00617517	0.0489547	KCNA7
2213	ENSG00000198265	660.351	-1.32567	0.484152	-2.73813	0.00617904	0.0489632	HELZ
2214	ENSG00000119283	7.94127	-4.57086	1.66965	-2.73762	0.00618848	0.0489717	TRIM67
2215	ENSG00000128567	249.634	-1.2248	0.447379	-2.73771	0.00618682	0.0489717	PODXL
2217	ENSG00000077009	2.52704	4.46407	1.63178	2.73571	0.00622463	0.0492355	NMRK2
2218	ENSG00000126822	119.67	-1.29063	0.471849	-2.73526	0.00623309	0.0492802	PLEKHG3
2223	ENSG00000156218	141.002	1.75512	0.642223	2.73289	0.00627818	0.049525	ADAMTSL3
2224	ENSG00000165084	33.5075	-1.46848	0.537602	-2.73154	0.00630386	0.0497053	C8orf34
2225	ENSG00000131941	69.7811	1.42483	0.521651	2.73139	0.00630683	0.0497063	RHPN2
2226	ENSG00000122696	128.044	-1.1062	0.405032	-2.73115	0.0063114	0.04972	SLC25A51
2228	ENSG00000161021	359.52	-1.23741	0.453211	-2.73031	0.00632753	0.0498023	MAML1

## Sheet: D2-LAP1Bdef.vs.Control
	gene_id	baseMean	log2FoldChange	lfcSE	stat	pvalue	padj	gene_name
1	ENSG00000169174	457.21	-5.44225	0.255967	-21.2615	2.58e-100	4.48e-96	PCSK9
2	ENSG00000135919	4667.64	-4.9299	0.350835	-14.0519	7.5e-45	6.51e-41	SERPINE2
3	ENSG00000077942	13070.1	-2.37059	0.179114	-13.235	5.51e-40	3.19e-36	FBLN1
4	ENSG00000143320	571.253	-5.15674	0.405678	-12.7114	5.11e-37	1.77e-33	CRABP2
5	ENSG00000249992	3876.28	-3.41649	0.268735	-12.7132	4.99e-37	1.77e-33	TMEM158
6	ENSG00000158292	800.209	-3.92274	0.311627	-12.5879	2.46e-36	7.12e-33	GPR153
7	ENSG00000181195	262.981	-3.81602	0.306852	-12.436	1.67e-35	4.13e-32	PENK
8	ENSG00000115884	268.593	-3.12158	0.251983	-12.388	3.03e-35	6.58e-32	SDC1
9	ENSG00000136960	393.413	-3.60601	0.291461	-12.3722	3.7e-35	7.13e-32	ENPP2
10	ENSG00000189058	539.729	-3.4958	0.283213	-12.3434	5.29e-35	9.18e-32	APOD
11	ENSG00000111186	1182.4	-4.11557	0.334084	-12.319	7.16e-35	1.13e-31	WNT5B
12	ENSG00000164099	179.348	-6.42583	0.524386	-12.254	1.6e-34	2.31e-31	PRSS12
13	ENSG00000275746	364.502	-8.26032	0.679001	-12.1654	4.75e-34	6.35e-31	KLF13
14	ENSG00000138829	286.195	-5.60778	0.461752	-12.1446	6.13e-34	7.6e-31	FBN2
15	ENSG00000234704	193.278	-7.12275	0.592979	-12.0118	3.08e-33	3.57e-30	BRD2
16	ENSG00000120093	278.28	-7.88077	0.674211	-11.6889	1.45e-31	1.58e-28	HOXB3
17	ENSG00000102575	300.337	-4.9258	0.422262	-11.6652	1.92e-31	1.96e-28	ACP5
18	ENSG00000277150	159.714	-6.02612	0.51859	-11.6202	3.25e-31	3.14e-28	F8A3
19	ENSG00000196411	304.838	-3.94683	0.3401	-11.6049	3.89e-31	3.55e-28	EPHB4
20	ENSG00000140682	578.603	-3.09776	0.271512	-11.4093	3.76e-30	3.26e-27	TGFB1I1
21	ENSG00000146670	134.93	-3.01899	0.265841	-11.3564	6.89e-30	5.7e-27	CDCA5
22	ENSG00000108821	94176.1	-5.06563	0.450842	-11.2359	2.72e-29	2.14e-26	COL1A1
23	ENSG00000167693	323.899	-3.26428	0.292135	-11.1739	5.47e-29	4.13e-26	NXN
24	ENSG00000089685	427.118	-3.84882	0.347892	-11.0633	1.89e-28	1.37e-25	BIRC5
25	ENSG00000223756	188.818	-3.36552	0.306215	-10.9907	4.24e-28	2.94e-25	TSSC2
26	ENSG00000117122	398.932	-4.05891	0.369492	-10.9851	4.51e-28	3.01e-25	MFAP2
27	ENSG00000120913	1169.19	-2.39997	0.220852	-10.8668	1.66e-27	1.07e-24	PDLIM2
28	ENSG00000106366	594.181	-3.32798	0.317374	-10.486	1e-25	6.21e-23	SERPINE1
29	ENSG00000013297	488.209	-3.69825	0.352856	-10.4809	1.06e-25	6.33e-23	CLDN11
30	ENSG00000125652	609.567	-2.36412	0.227196	-10.4057	2.34e-25	1.32e-22	ALKBH7
31	ENSG00000183087	2852.92	-2.26378	0.217568	-10.4049	2.35e-25	1.32e-22	GAS6
32	ENSG00000146674	1220.68	-2.26708	0.220603	-10.2768	8.97e-25	4.87e-22	IGFBP3
33	ENSG00000041982	3713.41	-4.61721	0.452116	-10.2124	1.74e-24	9.18e-22	TNC
34	ENSG00000182742	235.284	-8.82134	0.868005	-10.1628	2.91e-24	1.48e-21	HOXB4
35	ENSG00000099260	902.237	2.01333	0.201497	9.99184	1.65e-23	8.21e-21	PALMD
36	ENSG00000125458	299.718	-2.49109	0.251708	-9.89676	4.3e-23	2.07e-20	NT5C
37	ENSG00000108511	267.17	-8.99196	0.914782	-9.82962	8.39e-23	3.94e-20	HOXB6
38	ENSG00000164107	312.605	-2.99334	0.305331	-9.8036	1.09e-22	4.96e-20	HAND2
39	ENSG00000198925	3354.67	1.42779	0.146035	9.77698	1.41e-22	6.29e-20	ATG9A
40	ENSG00000167526	19475.8	-1.72982	0.17856	-9.68764	3.4e-22	1.48e-19	RPL13
41	ENSG00000184347	1529.35	-4.35904	0.451718	-9.64992	4.92e-22	2.08e-19	SLIT3
42	ENSG00000137947	379.404	2.29157	0.2383	9.61632	6.82e-22	2.82e-19	GTF2B
43	ENSG00000112852	309.784	-7.14085	0.745629	-9.57694	1e-21	4.04e-19	PCDHB2
44	ENSG00000167157	97.0391	-4.42471	0.464828	-9.51902	1.75e-21	6.9e-19	PRRX2
45	ENSG00000184497	295.979	-4.42039	0.46703	-9.4649	2.94e-21	1.13e-18	TMEM255B
46	ENSG00000145861	220.418	-2.18033	0.232444	-9.38002	6.6e-21	2.49e-18	C1QTNF2
47	ENSG00000173917	153.762	-5.73398	0.616245	-9.30472	1.34e-20	4.96e-18	HOXB2
48	ENSG00000117399	204.854	-2.81322	0.304334	-9.24388	2.38e-20	8.6e-18	CDC20
49	ENSG00000102760	85.1018	-5.48502	0.593806	-9.23705	2.53e-20	8.98e-18	RGCC
50	ENSG00000160013	80.5723	-5.07922	0.550081	-9.23358	2.62e-20	9.09e-18	PTGIR
51	ENSG00000167815	1774.58	-1.34126	0.146725	-9.14132	6.17e-20	2.1e-17	PRDX2
52	ENSG00000101825	1799.77	-6.28436	0.689648	-9.11242	8.06e-20	2.69e-17	MXRA5
53	ENSG00000196230	767.656	-2.60284	0.286043	-9.09946	9.08e-20	2.87e-17	TUBB
54	ENSG00000229684	767.594	-2.60271	0.286151	-9.09559	9.41e-20	2.87e-17	TUBB
55	ENSG00000232421	767.594	-2.60271	0.286151	-9.09559	9.41e-20	2.87e-17	TUBB
56	ENSG00000232575	767.594	-2.60271	0.286151	-9.09559	9.41e-20	2.87e-17	TUBB
57	ENSG00000235067	767.594	-2.60271	0.286151	-9.09559	9.41e-20	2.87e-17	TUBB
58	ENSG00000224156	767.394	-2.6023	0.286194	-9.09279	9.65e-20	2.89e-17	TUBB
59	ENSG00000103024	322.138	-3.43349	0.379948	-9.03674	1.61e-19	4.75e-17	NME3
60	ENSG00000175063	327.131	-3.70413	0.410432	-9.02494	1.8e-19	5.2e-17	UBE2C
61	ENSG00000253368	194.819	-2.84985	0.319955	-8.90705	5.24e-19	1.49e-16	TRNP1
62	ENSG00000135451	170.44	-2.59347	0.292311	-8.8723	7.17e-19	2.01e-16	TROAP
63	ENSG00000154856	412.424	-7.81404	0.881888	-8.86057	7.96e-19	2.19e-16	APCDD1
64	ENSG00000100968	397.538	-3.15567	0.357323	-8.83141	1.03e-18	2.8e-16	NFATC4
65	ENSG00000143196	115.774	-5.12707	0.580996	-8.82462	1.1e-18	2.93e-16	DPT
66	ENSG00000160957	135.231	-3.15127	0.358186	-8.79785	1.39e-18	3.67e-16	RECQL4
67	ENSG00000276495	380.224	-10.9875	1.25247	-8.77269	1.74e-18	4.52e-16	APBA2
68	ENSG00000172935	348.272	-2.58081	0.294425	-8.76558	1.86e-18	4.74e-16	MRGPRF
69	ENSG00000134824	3805.74	-2.41525	0.276017	-8.75037	2.13e-18	5.35e-16	FADS2
70	ENSG00000134531	565.496	-2.7366	0.313483	-8.72965	2.55e-18	6.34e-16	EMP1
71	ENSG00000116251	905.315	-1.55951	0.179524	-8.68689	3.72e-18	9.11e-16	RPL22
73	ENSG00000237022	620.484	-2.88777	0.333021	-8.67144	4.27e-18	1.01e-15	HLA-C
72	ENSG00000179431	1060.52	-2.75894	0.318144	-8.67198	4.25e-18	1.01e-15	FJX1
74	ENSG00000130158	1378.57	-3.06798	0.356123	-8.61496	7e-18	1.64e-15	DOCK6
75	ENSG00000101265	95.2902	-3.74077	0.434636	-8.60667	7.52e-18	1.74e-15	RASSF2
76	ENSG00000136156	2755.36	-5.60749	0.651942	-8.60122	7.89e-18	1.8e-15	ITM2B
77	ENSG00000100321	255.869	-3.58185	0.416513	-8.59961	8e-18	1.8e-15	SYNGR1
78	ENSG00000103942	561.886	2.14651	0.250198	8.57926	9.55e-18	2.13e-15	HOMER2
79	ENSG00000164587	2717.31	-2.72663	0.318506	-8.56068	1.12e-17	2.47e-15	RPS14
80	ENSG00000165917	128.714	-5.66955	0.663349	-8.54686	1.26e-17	2.74e-15	RAPSN
81	ENSG00000177732	440.693	-1.93183	0.226412	-8.53236	1.43e-17	3.07e-15	SOX12
82	ENSG00000163132	101.978	-2.31457	0.272179	-8.50385	1.83e-17	3.88e-15	MSX1
83	ENSG00000127586	86.5863	-2.94036	0.346122	-8.49517	1.98e-17	4.13e-15	CHTF18
84	ENSG00000162458	179.978	-5.10327	0.601878	-8.4789	2.27e-17	4.7e-15	FBLIM1
85	ENSG00000076716	555.835	2.34398	0.27652	8.4767	2.32e-17	4.73e-15	GPC4
86	ENSG00000101194	85.5224	-6.30667	0.744958	-8.4658	2.54e-17	5.14e-15	SLC17A9
87	ENSG00000143867	168.519	-2.55511	0.302499	-8.4467	3e-17	5.98e-15	OSR1
88	ENSG00000232573	2960.46	-3.37051	0.400172	-8.42266	3.68e-17	7.26e-15	RPL3P4
89	ENSG00000125520	675.982	-1.839	0.218418	-8.41963	3.78e-17	7.37e-15	SLC2A4RG
90	ENSG00000205208	1559.55	2.37802	0.283865	8.37728	5.42e-17	1.04e-14	C4orf46
91	ENSG00000197756	2569.73	-1.29246	0.154367	-8.37262	5.64e-17	1.08e-14	RPL37A
92	ENSG00000273622	196.595	-9.14837	1.09357	-8.36563	5.98e-17	1.13e-14	CDC42EP5
93	ENSG00000121898	680.466	-5.89473	0.706398	-8.34476	7.14e-17	1.33e-14	CPXM2
94	ENSG00000260027	168.108	-8.90818	1.0692	-8.33161	7.98e-17	1.47e-14	HOXB7
95	ENSG00000196155	131.118	-2.94174	0.353723	-8.3165	9.06e-17	1.66e-14	PLEKHG4
96	ENSG00000174564	71.7947	-3.9466	0.477555	-8.26419	1.41e-16	2.54e-14	IL20RB
97	ENSG00000186919	194.118	-3.95804	0.48095	-8.22965	1.88e-16	3.36e-14	ZACN
98	ENSG00000125965	157.077	-3.73838	0.454768	-8.22041	2.03e-16	3.59e-14	GDF5
99	ENSG00000087076	178.376	-3.71514	0.452797	-8.20487	2.31e-16	4.05e-14	HSD17B14
100	ENSG00000233608	1244.68	-3.09086	0.377902	-8.17899	2.86e-16	4.97e-14	TWIST2
101	ENSG00000228405	168.639	-10.7765	1.31893	-8.17064	3.07e-16	5.27e-14	RNF5
102	ENSG00000082482	150.931	-3.53702	0.432965	-8.1693	3.1e-16	5.28e-14	KCNK2
103	ENSG00000230985	144.508	-10.553	1.29348	-8.15864	3.39e-16	5.71e-14	VARS2
104	ENSG00000160200	167.927	-2.52147	0.310147	-8.12993	4.3e-16	7.17e-14	CBS
105	ENSG00000148908	127.127	-2.84494	0.35166	-8.09005	5.96e-16	9.86e-14	RGS10
106	ENSG00000162512	460.426	-3.49978	0.432915	-8.08422	6.26e-16	1.02e-13	SDC3
107	ENSG00000170961	190.838	-3.60913	0.4501	-8.0185	1.07e-15	1.74e-13	HAS2
108	ENSG00000156381	340.139	-1.99136	0.248406	-8.01657	1.09e-15	1.75e-13	ANKRD9
109	ENSG00000110921	270.38	-1.78973	0.223678	-8.00135	1.23e-15	1.96e-13	MVK
110	ENSG00000198034	5872.22	-1.97078	0.246864	-7.98325	1.43e-15	2.25e-13	RPS4X
111	ENSG00000196611	196.077	-9.13203	1.14701	-7.96156	1.7e-15	2.66e-13	MMP1
112	ENSG00000120068	86.203	-9.81024	1.23273	-7.95816	1.75e-15	2.71e-13	HOXB8
113	ENSG00000233913	120.578	-7.02244	0.884732	-7.93736	2.07e-15	3.17e-13	RPL10P9
114	ENSG00000121064	3854.63	1.35739	0.171044	7.93587	2.09e-15	3.18e-13	SCPEP1
115	ENSG00000170549	76.1254	-9.62743	1.21764	-7.90663	2.64e-15	3.99e-13	IRX1
116	ENSG00000166825	1242.63	-3.63921	0.460967	-7.89472	2.91e-15	4.35e-13	ANPEP
117	ENSG00000167900	346.105	-2.7797	0.352615	-7.8831	3.19e-15	4.74e-13	TK1
118	ENSG00000166106	66.069	-2.58748	0.328416	-7.87867	3.31e-15	4.87e-13	ADAMTS15
119	ENSG00000205978	204.833	-5.72724	0.728213	-7.86479	3.7e-15	5.39e-13	NYNRIN
120	ENSG00000164308	106.628	-3.20497	0.408268	-7.85017	4.15e-15	6.01e-13	ERAP2
121	ENSG00000240771	120.656	-2.46049	0.313902	-7.83839	4.56e-15	6.55e-13	ARHGEF25
122	ENSG00000029534	208.78	-3.29394	0.420522	-7.83298	4.76e-15	6.78e-13	ANK1
123	ENSG00000162981	128.803	-8.55074	1.09228	-7.82837	4.94e-15	6.98e-13	FAM84A
124	ENSG00000084774	645.746	-1.60435	0.205404	-7.81067	5.69e-15	7.9e-13	CAD
125	ENSG00000162520	1136.2	1.4976	0.191721	7.81138	5.66e-15	7.9e-13	SYNC
126	ENSG00000139629	295.523	-7.17273	0.920413	-7.79294	6.55e-15	9.02e-13	GALNT6
127	ENSG00000023171	478.411	2.14505	0.275931	7.77388	7.61e-15	1.04e-12	GRAMD1B
128	ENSG00000129152	30979.4	1.6492	0.212191	7.77222	7.71e-15	1.05e-12	MYOD1
129	ENSG00000198755	1695.73	-1.75106	0.225817	-7.75436	8.88e-15	1.19e-12	RPL10A
130	ENSG00000120075	142.015	-9.56413	1.23683	-7.73275	1.05e-14	1.41e-12	HOXB5
132	ENSG00000185361	78.5396	-2.52903	0.328134	-7.70733	1.28e-14	1.69e-12	TNFAIP8L1
131	ENSG00000131471	555.386	2.22333	0.288454	7.70774	1.28e-14	1.69e-12	AOC3
133	ENSG00000132622	39.3614	-5.23233	0.68063	-7.68748	1.5e-14	1.95e-12	HSPA12B
134	ENSG00000258947	380.081	-2.66205	0.346291	-7.68732	1.5e-14	1.95e-12	TUBB3
135	ENSG00000104213	130.252	-2.48281	0.323319	-7.67913	1.6e-14	2.06e-12	PDGFRL
136	ENSG00000011465	11524.1	-1.64079	0.214125	-7.66279	1.82e-14	2.32e-12	DCN
137	ENSG00000113657	233.259	-1.94237	0.25412	-7.6435	2.11e-14	2.68e-12	DPYSL3
138	ENSG00000103202	595.738	-2.62579	0.344059	-7.6318	2.32e-14	2.91e-12	NME4
139	ENSG00000166473	582.291	-1.2031	0.158067	-7.61135	2.71e-14	3.39e-12	PKD1L2
140	ENSG00000112964	157.879	2.29697	0.302059	7.60438	2.86e-14	3.55e-12	GHR
141	ENSG00000136048	301.28	-2.81583	0.371362	-7.58245	3.39e-14	4.17e-12	DRAM1
142	ENSG00000121410	407.643	-3.26549	0.430971	-7.57705	3.53e-14	4.32e-12	A1BG
143	ENSG00000204197	110.743	-3.71196	0.490096	-7.57394	3.62e-14	4.4e-12	KIFC1
144	ENSG00000091157	252.833	1.97123	0.260889	7.55584	4.16e-14	5.02e-12	WDR7
145	ENSG00000126821	201.245	1.95159	0.258588	7.54709	4.45e-14	5.33e-12	SGPP1
146	ENSG00000140526	2032.14	2.40451	0.319628	7.52285	5.36e-14	6.37e-12	ABHD2
147	ENSG00000124766	1224.61	-2.46911	0.328283	-7.52128	5.42e-14	6.41e-12	SOX4
148	ENSG00000095015	92.5695	2.28856	0.304553	7.51446	5.71e-14	6.7e-12	MAP3K1
149	ENSG00000170561	68.7969	-7.04591	0.938149	-7.51044	5.89e-14	6.87e-12	IRX2
150	ENSG00000240972	3929.01	-1.83895	0.245187	-7.50017	6.37e-14	7.38e-12	MIF
151	ENSG00000276701	3929.69	-1.83923	0.245282	-7.49843	6.46e-14	7.43e-12	MIF
152	ENSG00000152767	762.578	-2.24581	0.299592	-7.49624	6.57e-14	7.5e-12	FARP1
153	ENSG00000170873	3659.72	1.4714	0.196593	7.48449	7.18e-14	8.15e-12	MTSS1
154	ENSG00000054148	1022.46	-2.622	0.352419	-7.44002	1.01e-13	1.13e-11	PHPT1
155	ENSG00000184254	66.5621	-4.42763	0.595701	-7.43264	1.06e-13	1.18e-11	ALDH1A3
156	ENSG00000206450	1667.24	-2.31809	0.311851	-7.43333	1.06e-13	1.18e-11	HLA-B
157	ENSG00000124191	117.653	-5.85674	0.788326	-7.42935	1.09e-13	1.21e-11	TOX2
158	ENSG00000133935	138.255	-1.71215	0.230597	-7.42485	1.13e-13	1.24e-11	C14orf1
159	ENSG00000142102	109.41	-3.97541	0.536423	-7.41096	1.25e-13	1.37e-11	PGGHG
160	ENSG00000185742	303.016	-2.80043	0.378067	-7.40725	1.29e-13	1.4e-11	C11orf87
161	ENSG00000186185	169.511	-3.50941	0.476156	-7.37031	1.7e-13	1.84e-11	KIF18B
162	ENSG00000142279	112.397	-2.63467	0.357599	-7.36766	1.74e-13	1.86e-11	WTIP
163	ENSG00000226634	116.338	-3.16419	0.429889	-7.36049	1.83e-13	1.95e-11	DDAH2
164	ENSG00000102144	21366.8	1.83663	0.249578	7.35893	1.85e-13	1.96e-11	PGK1
165	ENSG00000105048	1078.74	-3.90185	0.53051	-7.35491	1.91e-13	2.01e-11	TNNT1
166	ENSG00000103365	2323.05	1.29649	0.177306	7.31217	2.63e-13	2.75e-11	GGA2
167	ENSG00000273633	111.643	-9.2182	1.26137	-7.30808	2.71e-13	2.82e-11	CDC42EP5
168	ENSG00000005469	305.568	1.78049	0.244736	7.27515	3.46e-13	3.58e-11	CROT
169	ENSG00000167695	193.691	-2.67155	0.367578	-7.26799	3.65e-13	3.75e-11	FAM57A
170	ENSG00000239779	836.727	-1.51826	0.209117	-7.26035	3.86e-13	3.94e-11	WBP1
171	ENSG00000227715	804.592	-9.11319	1.25599	-7.2558	3.99e-13	4.05e-11	HLA-A
172	ENSG00000093009	72.8388	-3.10016	0.427988	-7.24356	4.37e-13	4.41e-11	CDC45
173	ENSG00000164530	179.733	-3.75794	0.519254	-7.23719	4.58e-13	4.6e-11	PI16
174	ENSG00000218426	2137.8	-2.57698	0.356483	-7.22889	4.87e-13	4.86e-11	RP11-475C16.1
175	ENSG00000168610	1740.18	1.31866	0.182693	7.21791	5.28e-13	5.24e-11	STAT3
176	ENSG00000282105	173.941	-24.7541	3.43448	-7.20752	5.7e-13	5.62e-11	RPL41P2
177	ENSG00000167513	96.3226	-2.88325	0.400187	-7.20477	5.81e-13	5.67e-11	CDT1
178	ENSG00000196876	296.92	-2.408	0.33422	-7.20484	5.81e-13	5.67e-11	SCN8A
179	ENSG00000180596	115.547	2.38115	0.33071	7.2001	6.02e-13	5.84e-11	HIST1H2BC
180	ENSG00000125430	53.1918	-4.36594	0.606678	-7.19648	6.18e-13	5.93e-11	HS3ST3B1
181	ENSG00000146476	449.205	1.50812	0.209562	7.19653	6.18e-13	5.93e-11	ARMT1
182	ENSG00000213064	1403.51	1.79139	0.24902	7.19376	6.3e-13	6.01e-11	SFT2D2
183	ENSG00000178773	78.1417	-9.66986	1.34704	-7.17858	7.04e-13	6.68e-11	CPNE7
185	ENSG00000236236	380.438	-2.60565	0.363198	-7.17418	7.27e-13	6.83e-11	TNXB
184	ENSG00000068650	1399.91	2.58808	0.360729	7.17458	7.25e-13	6.83e-11	ATP11A
186	ENSG00000168077	329.635	-3.47862	0.48657	-7.14927	8.72e-13	8.14e-11	SCARA3
188	ENSG00000171425	179.772	-2.26155	0.317105	-7.13185	9.9e-13	9.19e-11	ZNF581
189	ENSG00000178498	283.957	-1.7989	0.252285	-7.13041	1e-12	9.19e-11	DTX3
187	ENSG00000138435	10638.7	1.00304	0.140658	7.13109	9.96e-13	9.19e-11	CHRNA1
190	ENSG00000171680	43.7608	-3.62716	0.509375	-7.12082	1.07e-12	9.8e-11	PLEKHG5
191	ENSG00000007237	147.17	-2.42072	0.340726	-7.10461	1.21e-12	1.1e-10	GAS7
192	ENSG00000105202	479.244	-2.15607	0.303691	-7.09955	1.25e-12	1.13e-10	FBL
193	ENSG00000280548	479.244	-2.15607	0.303691	-7.09955	1.25e-12	1.13e-10	FBL
195	ENSG00000175183	62.2585	-3.44112	0.484838	-7.09747	1.27e-12	1.14e-10	CSRP2
194	ENSG00000148362	585.913	-1.36861	0.192849	-7.09682	1.28e-12	1.14e-10	C9orf142
196	ENSG00000117411	462.026	-1.89366	0.267471	-7.07987	1.44e-12	1.28e-10	B4GALT2
197	ENSG00000013810	562.143	-2.02283	0.285833	-7.07696	1.47e-12	1.3e-10	TACC3
198	ENSG00000183337	723.104	1.83634	0.259908	7.06535	1.6e-12	1.4e-10	BCOR
199	ENSG00000186493	73.8848	-9.58509	1.3572	-7.06242	1.64e-12	1.43e-10	C5orf38
200	ENSG00000142694	538.37	-3.02722	0.428738	-7.06076	1.66e-12	1.44e-10	EVA1B
201	ENSG00000046653	342.186	-2.58563	0.366557	-7.05383	1.74e-12	1.5e-10	GPM6B
202	ENSG00000223367	1077.94	-2.6091	0.370116	-7.04943	1.8e-12	1.54e-10	RPS18
203	ENSG00000235650	1077.94	-2.6091	0.370116	-7.04943	1.8e-12	1.54e-10	RPS18
204	ENSG00000231500	1078.1	-2.60933	0.370228	-7.04788	1.82e-12	1.55e-10	RPS18
205	ENSG00000226225	1077.4	-2.61122	0.370579	-7.04634	1.84e-12	1.56e-10	RPS18
207	ENSG00000235952	113.117	-24.1615	3.4346	-7.03474	2e-12	1.67e-10	HCG4P5
206	ENSG00000136040	663.718	2.48727	0.353528	7.03556	1.98e-12	1.67e-10	PLXNC1
208	ENSG00000168028	3562.51	-1.63185	0.232342	-7.02347	2.16e-12	1.81e-10	RPSA
209	ENSG00000096150	1073.14	-2.6092	0.372185	-7.01048	2.38e-12	1.97e-10	RPS18
210	ENSG00000109466	184.232	1.71669	0.245388	6.9958	2.64e-12	2.18e-10	KLHL2
211	ENSG00000149782	492.047	-1.37724	0.196928	-6.99365	2.68e-12	2.2e-10	PLCB3
213	ENSG00000183010	173.149	-2.99431	0.428346	-6.9904	2.74e-12	2.23e-10	PYCR1
212	ENSG00000100316	13107.3	-1.68455	0.24096	-6.99098	2.73e-12	2.23e-10	RPL3
214	ENSG00000137801	1842.38	-4.91476	0.703273	-6.98841	2.78e-12	2.26e-10	THBS1
215	ENSG00000065057	86.3427	-2.74214	0.393523	-6.96819	3.21e-12	2.59e-10	NTHL1
216	ENSG00000185761	95.0523	-3.9475	0.566587	-6.96716	3.23e-12	2.6e-10	ADAMTSL5
217	ENSG00000183696	160.96	-3.72755	0.535327	-6.96313	3.33e-12	2.66e-10	UPP1
219	ENSG00000229119	94.2696	-23.9096	3.43466	-6.96126	3.37e-12	2.68e-10	CTB-63M22.1
218	ENSG00000135903	52.7715	-9.0977	1.30701	-6.96068	3.39e-12	2.68e-10	PAX3
220	ENSG00000105011	198.358	-2.60911	0.375336	-6.9514	3.62e-12	2.85e-10	ASF1B
221	ENSG00000206395	130.137	-3.20974	0.462522	-6.93964	3.93e-12	3.09e-10	DDAH2
222	ENSG00000172458	431.97	1.51339	0.218298	6.93266	4.13e-12	3.23e-10	IL17D
223	ENSG00000116005	5550.01	2.4545	0.354289	6.92796	4.27e-12	3.32e-10	PCYOX1
224	ENSG00000164692	73130.1	-1.88863	0.272766	-6.92397	4.39e-12	3.4e-10	COL1A2
225	ENSG00000076344	91.2717	-3.2701	0.473047	-6.91284	4.75e-12	3.67e-10	RGS11
226	ENSG00000171848	552.556	-2.87703	0.416467	-6.90818	4.91e-12	3.77e-10	RRM2
227	ENSG00000174028	13.7151	7.67541	1.11412	6.8892	5.61e-12	4.29e-10	FAM3C2
228	ENSG00000109790	622.485	1.42629	0.207263	6.88158	5.92e-12	4.51e-10	KLHL5
229	ENSG00000149115	1376.07	-1.42117	0.207044	-6.86411	6.69e-12	5.07e-10	TNKS1BP1
230	ENSG00000171408	139.913	1.64629	0.239983	6.86005	6.88e-12	5.2e-10	PDE7B
231	ENSG00000133265	215.621	-1.4798	0.215953	-6.8524	7.26e-12	5.46e-10	HSPBP1
232	ENSG00000103966	326.602	-1.26229	0.184335	-6.8478	7.5e-12	5.61e-10	EHD4
233	ENSG00000129968	976.095	-1.80684	0.264319	-6.83583	8.15e-12	6.07e-10	ABHD17A
234	ENSG00000114391	2846.35	-1.71067	0.250341	-6.83337	8.29e-12	6.15e-10	RPL24
236	ENSG00000176890	629.189	-2.93891	0.431003	-6.81877	9.18e-12	6.75e-10	TYMS
235	ENSG00000165152	189.094	-2.69732	0.395554	-6.81908	9.16e-12	6.75e-10	TMEM246
237	ENSG00000126107	2199.77	1.50167	0.220273	6.81734	9.27e-12	6.79e-10	HECTD3
238	ENSG00000243678	1336.78	-1.63921	0.240652	-6.81153	9.66e-12	7.04e-10	NME2
239	ENSG00000101160	803.92	-1.33348	0.195965	-6.80466	1.01e-11	7.36e-10	CTSZ
240	ENSG00000087303	128.574	-2.80731	0.413105	-6.79565	1.08e-11	7.8e-10	NID2
241	ENSG00000099284	59.9326	-3.72646	0.548799	-6.7902	1.12e-11	8.03e-10	H2AFY2
242	ENSG00000127325	791.875	1.79581	0.264466	6.79033	1.12e-11	8.03e-10	BEST3
243	ENSG00000002330	310.325	-2.46875	0.364308	-6.77654	1.23e-11	8.79e-10	BAD
244	ENSG00000134222	111.398	-2.46887	0.365227	-6.75982	1.38e-11	9.83e-10	PSRC1
245	ENSG00000178184	110.014	-4.21635	0.625206	-6.74394	1.54e-11	1.09e-09	PARD6G
246	ENSG00000132879	396.508	-1.77079	0.263082	-6.73093	1.69e-11	1.19e-09	FBXO44
247	ENSG00000173207	202.892	-2.03353	0.302217	-6.72872	1.71e-11	1.2e-09	CKS1B
248	ENSG00000130528	288.22	-3.53159	0.527146	-6.69947	2.09e-11	1.46e-09	HRC
249	ENSG00000121769	528.687	-2.26454	0.338576	-6.68843	2.26e-11	1.57e-09	FABP3
250	ENSG00000169762	256.905	2.03533	0.304391	6.68657	2.28e-11	1.59e-09	TAPT1
251	ENSG00000054938	192.157	1.89714	0.283834	6.68396	2.33e-11	1.61e-09	CHRDL2
252	ENSG00000265018	26.4442	3.28116	0.491094	6.68132	2.37e-11	1.63e-09	AGAP12P
253	ENSG00000161179	124.907	-1.92382	0.288275	-6.67356	2.5e-11	1.71e-09	YDJC
254	ENSG00000155849	82.5884	3.14905	0.472725	6.66149	2.71e-11	1.85e-09	ELMO1
255	ENSG00000214262	13.9407	7.20282	1.08206	6.65657	2.8e-11	1.91e-09	ANKRD36BP1
256	ENSG00000111665	293.049	-1.97799	0.297407	-6.65081	2.91e-11	1.98e-09	CDCA3
257	ENSG00000180340	98.2892	-2.05111	0.308607	-6.64634	3e-11	2.03e-09	FZD2
258	ENSG00000155760	323.646	-1.90663	0.286987	-6.64359	3.06e-11	2.06e-09	FZD7
259	ENSG00000197747	608.957	-1.69107	0.255885	-6.60873	3.88e-11	2.6e-09	S100A10
260	ENSG00000135441	409.493	-1.48873	0.225503	-6.6018	4.06e-11	2.71e-09	BLOC1S1
261	ENSG00000164484	230.907	-1.54949	0.235182	-6.58844	4.44e-11	2.96e-09	TMEM200A
262	ENSG00000142156	37913.6	-1.80519	0.27413	-6.58517	4.54e-11	3.01e-09	COL6A1
263	ENSG00000075223	1611.2	3.34148	0.507519	6.58396	4.58e-11	3.02e-09	SEMA3C
264	ENSG00000142173	33171.6	-2.36477	0.359616	-6.57582	4.84e-11	3.18e-09	COL6A2
265	ENSG00000112276	1611.93	1.76615	0.26891	6.56782	5.11e-11	3.35e-09	BVES
266	ENSG00000164403	64.2911	-2.47269	0.376763	-6.56299	5.27e-11	3.44e-09	SHROOM1
267	ENSG00000205542	11522.8	-1.67832	0.256019	-6.55547	5.55e-11	3.61e-09	TMSB4X
268	ENSG00000136383	1215.12	1.85037	0.282309	6.55443	5.59e-11	3.62e-09	ALPK3
269	ENSG00000140092	1636.93	-2.18679	0.333692	-6.5533	5.63e-11	3.63e-09	FBLN5
270	ENSG00000157193	1023.53	1.67436	0.255546	6.55209	5.67e-11	3.65e-09	LRP8
271	ENSG00000187699	260.999	1.51669	0.231664	6.54691	5.87e-11	3.76e-09	C2orf88
272	ENSG00000177595	372.154	-1.52523	0.233037	-6.54501	5.95e-11	3.8e-09	PIDD1
273	ENSG00000225635	117.75	-2.8666	0.438331	-6.53981	6.16e-11	3.89e-09	DDAH2
274	ENSG00000228128	117.75	-2.8666	0.438331	-6.53981	6.16e-11	3.89e-09	DDAH2
275	ENSG00000233076	117.75	-2.8666	0.438331	-6.53981	6.16e-11	3.89e-09	DDAH2
276	ENSG00000142149	93.4718	-5.22718	0.80069	-6.52834	6.65e-11	4.18e-09	HUNK
277	ENSG00000034510	8705.29	-2.79759	0.42867	-6.52621	6.75e-11	4.2e-09	TMSB10
279	ENSG00000068001	292.336	-2.08978	0.320176	-6.52698	6.71e-11	4.2e-09	HYAL2
278	ENSG00000046889	138.87	2.52339	0.386649	6.52631	6.74e-11	4.2e-09	PREX2
280	ENSG00000173200	249.62	2.24391	0.34433	6.51675	7.18e-11	4.45e-09	PARP15
281	ENSG00000183214	32.3473	-3.47804	0.533763	-6.51606	7.22e-11	4.46e-09	MICA
282	ENSG00000136999	124.634	-3.25681	0.500023	-6.51332	7.35e-11	4.53e-09	NOV
283	ENSG00000145335	70.4993	-9.52028	1.46188	-6.51237	7.4e-11	4.54e-09	SNCA
285	ENSG00000125877	619.956	-2.04085	0.313583	-6.50816	7.61e-11	4.64e-09	ITPA
286	ENSG00000163191	643.402	-1.8869	0.289943	-6.50781	7.63e-11	4.64e-09	S100A11
284	ENSG00000105640	7964.28	-1.6366	0.251491	-6.50758	7.64e-11	4.64e-09	RPL18A
287	ENSG00000175130	285.809	-3.1182	0.480357	-6.49142	8.5e-11	5.14e-09	MARCKSL1
288	ENSG00000227656	32.5155	-8.39968	1.29434	-6.48956	8.61e-11	5.19e-09	RPL3P2
290	ENSG00000186340	4453.98	-1.42314	0.219418	-6.48597	8.82e-11	5.28e-09	THBS2
289	ENSG00000141219	366.949	1.82231	0.280963	6.48593	8.82e-11	5.28e-09	C17orf80
291	ENSG00000112182	52.7221	2.54662	0.392788	6.48346	8.96e-11	5.35e-09	BACH2
292	ENSG00000109625	360.019	-5.32313	0.821163	-6.48243	9.03e-11	5.37e-09	CPZ
293	ENSG00000189320	260.264	-1.7742	0.273812	-6.47963	9.19e-11	5.45e-09	FAM180A
294	ENSG00000119950	403.338	2.05767	0.318114	6.46836	9.91e-11	5.85e-09	MXI1
295	ENSG00000188070	252.846	-2.15952	0.334059	-6.46448	1.02e-10	5.98e-09	C11orf95
296	ENSG00000089327	476.5	-3.13904	0.485733	-6.46247	1.03e-10	6.04e-09	FXYD5
297	ENSG00000160972	403.003	-1.34928	0.208876	-6.45969	1.05e-10	6.13e-09	PPP1R16A
299	ENSG00000134250	8984.02	1.93923	0.300341	6.45675	1.07e-10	6.22e-09	NOTCH2
300	ENSG00000175606	1771.97	2.13583	0.330822	6.45615	1.07e-10	6.22e-09	TMEM70
298	ENSG00000105866	141.109	3.12517	0.484029	6.45657	1.07e-10	6.22e-09	SP4
303	ENSG00000227317	149.745	-2.61055	0.405051	-6.445	1.16e-10	6.62e-09	DDAH2
301	ENSG00000177374	160.11	-2.09103	0.324433	-6.44518	1.15e-10	6.62e-09	HIC1
302	ENSG00000188171	111.228	1.63	0.252904	6.44512	1.16e-10	6.62e-09	ZNF626
304	ENSG00000253846	111.55	-2.15767	0.3349	-6.44273	1.17e-10	6.7e-09	PCDHGA10
305	ENSG00000188290	65.5156	-4.54031	0.705395	-6.43655	1.22e-10	6.96e-09	HES4
306	ENSG00000175600	41.679	-2.59088	0.402639	-6.43474	1.24e-10	7.02e-09	SUGCT
307	ENSG00000214402	107.352	-7.69295	1.19624	-6.43093	1.27e-10	7.17e-09	LCNL1
308	ENSG00000166851	253.932	-2.53812	0.395445	-6.41839	1.38e-10	7.76e-09	PLK1
309	ENSG00000278270	4794.55	-2.0939	0.326531	-6.41256	1.43e-10	8.04e-09	RPS9
310	ENSG00000262771	129.849	-5.33582	0.832812	-6.40699	1.48e-10	8.31e-09	SSBP1
311	ENSG00000115641	271.362	-1.3324	0.207982	-6.40631	1.49e-10	8.32e-09	FHL2
312	ENSG00000113368	190.525	-2.25946	0.352979	-6.40112	1.54e-10	8.58e-09	LMNB1
313	ENSG00000161036	228.026	-2.08049	0.325067	-6.40019	1.55e-10	8.61e-09	LRWD1
317	ENSG00000274626	1381.77	-2.22112	0.347468	-6.3923	1.63e-10	8.88e-09	AC012314.4
319	ENSG00000277359	1381.77	-2.22112	0.347468	-6.3923	1.63e-10	8.88e-09	AC012314.12
320	ENSG00000278081	1381.77	-2.22112	0.347468	-6.3923	1.63e-10	8.88e-09	AC012314.14
316	ENSG00000274005	1381.62	-2.22095	0.347456	-6.39201	1.64e-10	8.88e-09	AC012314.2
318	ENSG00000275323	1381.62	-2.22095	0.347456	-6.39201	1.64e-10	8.88e-09	AC012314.5
315	ENSG00000161791	568.662	1.58719	0.248295	6.39239	1.63e-10	8.88e-09	FMNL3
314	ENSG00000057704	400.928	2.84639	0.445292	6.39218	1.64e-10	8.88e-09	TMCC3
321	ENSG00000064666	729.142	-2.0034	0.313497	-6.39048	1.65e-10	8.94e-09	CNN2
322	ENSG00000277079	1380.63	-2.2198	0.347856	-6.38138	1.76e-10	9.46e-09	AC012314.11
323	ENSG00000153002	47.1561	-3.16411	0.496326	-6.37508	1.83e-10	9.83e-09	CPB1
324	ENSG00000063176	260.035	-1.32981	0.208616	-6.37444	1.84e-10	9.84e-09	SPHK2
325	ENSG00000108107	9898.68	-1.47183	0.230987	-6.37191	1.87e-10	9.97e-09	RPL28
327	ENSG00000274646	1418.43	-2.18622	0.343206	-6.36999	1.89e-10	1.01e-08	RPS9
328	ENSG00000072195	481.935	-1.50636	0.236512	-6.36909	1.9e-10	1.01e-08	SPEG
326	ENSG00000136869	274.161	2.40803	0.378047	6.36967	1.89e-10	1.01e-08	TLR4
329	ENSG00000166741	1833.97	-2.93085	0.46041	-6.36574	1.94e-10	1.03e-08	NNMT
330	ENSG00000172932	623.726	-1.41423	0.222387	-6.35934	2.03e-10	1.07e-08	ANKRD13D
331	ENSG00000105552	210.592	-1.66398	0.261843	-6.35486	2.09e-10	1.09e-08	BCAT2
332	ENSG00000065485	717.149	-1.31858	0.207843	-6.34411	2.24e-10	1.17e-08	PDIA5
333	ENSG00000157654	330.727	2.20787	0.348269	6.33956	2.3e-10	1.2e-08	PALM2-AKAP2
334	ENSG00000143545	714.436	-1.33036	0.209881	-6.33863	2.32e-10	1.21e-08	RAB13
335	ENSG00000135439	80.7973	-2.08433	0.329457	-6.32656	2.51e-10	1.3e-08	AGAP2
336	ENSG00000186318	1634.78	1.3189	0.208524	6.32495	2.53e-10	1.31e-08	BACE1
337	ENSG00000189050	343.654	1.45404	0.230181	6.31694	2.67e-10	1.37e-08	RNFT1
338	ENSG00000163430	2942.68	-1.32433	0.209689	-6.31568	2.69e-10	1.38e-08	FSTL1
339	ENSG00000160360	525.539	-1.51335	0.239707	-6.31335	2.73e-10	1.4e-08	GPSM1
340	ENSG00000130787	58.819	-2.62847	0.416424	-6.31201	2.75e-10	1.41e-08	HIP1R
341	ENSG00000196218	2007.24	-3.16028	0.501207	-6.30535	2.88e-10	1.46e-08	RYR1
342	ENSG00000181350	1288.03	-1.14864	0.182203	-6.30418	2.9e-10	1.47e-08	LRRC75A
343	ENSG00000161996	195.101	-2.10852	0.334561	-6.30236	2.93e-10	1.48e-08	WDR90
345	ENSG00000141101	492.799	-1.30003	0.206337	-6.30052	2.97e-10	1.49e-08	NOB1
344	ENSG00000156976	4020.99	1.36213	0.216169	6.30121	2.95e-10	1.49e-08	EIF4A2
346	ENSG00000119403	373.919	-1.31154	0.208307	-6.29617	3.05e-10	1.53e-08	PHF19
347	ENSG00000106003	70.8311	-4.63039	0.735693	-6.29391	3.1e-10	1.55e-08	LFNG
348	ENSG00000123374	232.138	-1.62498	0.258231	-6.29273	3.12e-10	1.56e-08	CDK2
349	ENSG00000174177	152.929	-1.94603	0.309337	-6.29098	3.15e-10	1.57e-08	CTU2
350	ENSG00000180901	998.149	1.51244	0.240556	6.28727	3.23e-10	1.6e-08	KCTD2
351	ENSG00000188452	74.4989	-2.52868	0.402403	-6.28395	3.3e-10	1.63e-08	CERKL
352	ENSG00000146918	208.5	-2.51845	0.402739	-6.25331	4.02e-10	1.98e-08	NCAPG2
353	ENSG00000136542	461.809	1.33289	0.213244	6.25053	4.09e-10	2.01e-08	GALNT5
354	ENSG00000099800	567.238	-1.85307	0.296588	-6.24797	4.16e-10	2.04e-08	TIMM13
355	ENSG00000145592	7980.6	-1.41116	0.225932	-6.24597	4.21e-10	2.06e-08	RPL37
356	ENSG00000188786	202.797	1.90173	0.304613	6.2431	4.29e-10	2.09e-08	MTF1
357	ENSG00000141499	234.573	-2.40692	0.385621	-6.24168	4.33e-10	2.11e-08	WRAP53
358	ENSG00000163661	69.2912	-2.84725	0.456528	-6.23675	4.47e-10	2.17e-08	PTX3
359	ENSG00000127585	145.197	5.18547	0.832938	6.22551	4.8e-10	2.32e-08	FBXL16
360	ENSG00000103710	23.4613	-3.44037	0.553201	-6.21902	5e-10	2.41e-08	RASL12
361	ENSG00000130731	492.343	-1.52347	0.244987	-6.21855	5.02e-10	2.41e-08	METTL26
362	ENSG00000196616	72.3318	-6.69578	1.08008	-6.19936	5.67e-10	2.72e-08	ADH1B
364	ENSG00000169972	113.702	-2.1453	0.34615	-6.19761	5.73e-10	2.73e-08	PUSL1
363	ENSG00000159082	172.264	2.3838	0.384575	6.19854	5.7e-10	2.73e-08	SYNJ1
365	ENSG00000137124	294.718	-2.06843	0.334302	-6.1873	6.12e-10	2.91e-08	ALDH1B1
366	ENSG00000089472	561.799	1.39213	0.225028	6.18645	6.15e-10	2.92e-08	HEPH
367	ENSG00000181588	291.696	-1.95581	0.316533	-6.17885	6.46e-10	3.05e-08	MEX3D
368	ENSG00000023697	653.179	1.54041	0.249365	6.17734	6.52e-10	3.08e-08	DERA
369	ENSG00000170889	4791.09	-1.99294	0.322788	-6.17416	6.65e-10	3.13e-08	RPS9
371	ENSG00000182378	201.034	-3.29156	0.533307	-6.17197	6.74e-10	3.16e-08	PLCXD1
373	ENSG00000160991	217.591	-2.75308	0.446123	-6.17111	6.78e-10	3.16e-08	ORAI2
372	ENSG00000147100	1738.2	1.48264	0.24027	6.17071	6.8e-10	3.16e-08	SLC16A2
370	ENSG00000107864	117.867	1.83643	0.297554	6.17176	6.75e-10	3.16e-08	CPEB3
374	ENSG00000024422	4849.39	-1.59372	0.258711	-6.16023	7.26e-10	3.36e-08	EHD2
375	ENSG00000254772	12100	-1.334	0.216542	-6.16046	7.25e-10	3.36e-08	EEF1G
376	ENSG00000134278	816.072	1.4978	0.243212	6.15841	7.35e-10	3.39e-08	SPIRE1
377	ENSG00000131584	1086.36	-1.76524	0.286756	-6.15588	7.47e-10	3.44e-08	ACAP3
379	ENSG00000160752	1361.44	-1.76883	0.287429	-6.15399	7.56e-10	3.47e-08	FDPS
378	ENSG00000107882	947.881	1.4493	0.235514	6.15375	7.57e-10	3.47e-08	SUFU
380	ENSG00000244398	430.376	-1.94596	0.316843	-6.1417	8.16e-10	3.73e-08	RP11-466H18.1
381	ENSG00000129009	3556.48	1.46412	0.238761	6.13215	8.67e-10	3.95e-08	ISLR
382	ENSG00000108106	842.17	-1.98919	0.324703	-6.12619	9e-10	4.09e-08	UBE2S
383	ENSG00000119771	266.776	2.1927	0.358013	6.12464	9.09e-10	4.12e-08	KLHL29
384	ENSG00000143603	1883.84	1.84547	0.301558	6.11977	9.37e-10	4.24e-08	KCNN3
385	ENSG00000105486	220.701	-2.2951	0.375661	-6.10951	9.99e-10	4.51e-08	LIG1
386	ENSG00000172159	48.7627	-4.13007	0.676601	-6.10414	1.03e-09	4.65e-08	FRMD3
387	ENSG00000085999	70.452	-2.8121	0.460883	-6.10155	1.05e-09	4.71e-08	RAD54L
388	ENSG00000147155	137.027	-2.06692	0.339023	-6.09669	1.08e-09	4.85e-08	EBP
389	ENSG00000198901	297.187	-2.17438	0.357016	-6.09044	1.13e-09	5.03e-08	PRC1
390	ENSG00000161016	7992.44	-1.51822	0.249426	-6.08686	1.15e-09	5.13e-08	RPL8
392	ENSG00000160783	279.101	-1.50033	0.246655	-6.08268	1.18e-09	5.24e-08	PMF1
391	ENSG00000142541	16743.9	-1.43385	0.235737	-6.08242	1.18e-09	5.24e-08	RPL13A
393	ENSG00000088325	280.812	-1.96969	0.32395	-6.08023	1.2e-09	5.3e-08	TPX2
394	ENSG00000141084	955.584	1.29218	0.212566	6.07895	1.21e-09	5.32e-08	RANBP10
396	ENSG00000002746	40.2817	-5.85498	0.963861	-6.07451	1.24e-09	5.45e-08	HECW1
397	ENSG00000082781	1825.81	-1.31549	0.216933	-6.06405	1.33e-09	5.8e-08	ITGB5
398	ENSG00000136738	847.011	1.99057	0.328332	6.06267	1.34e-09	5.84e-08	STAM
400	ENSG00000169692	226.33	-1.56306	0.257912	-6.06044	1.36e-09	5.89e-08	AGPAT2
399	ENSG00000002587	34.7943	5.55277	0.916211	6.06058	1.36e-09	5.89e-08	HS3ST1
402	ENSG00000131747	271.444	-3.1756	0.5244	-6.05568	1.4e-09	6.04e-08	TOP2A
401	ENSG00000160813	140.475	-1.39012	0.229539	-6.05613	1.39e-09	6.04e-08	PPP1R35
403	ENSG00000166002	95.702	-4.64332	0.76888	-6.03907	1.55e-09	6.66e-08	SMCO4
404	ENSG00000173272	303.039	-2.72489	0.45121	-6.03908	1.55e-09	6.66e-08	MZT2A
405	ENSG00000125149	406.724	1.35078	0.224363	6.02052	1.74e-09	7.45e-08	C16orf70
406	ENSG00000037757	265.998	-1.36224	0.22657	-6.01242	1.83e-09	7.82e-08	MRI1
407	ENSG00000152082	1270.95	-2.11722	0.352327	-6.00923	1.86e-09	7.95e-08	MZT2B
408	ENSG00000160447	73.6795	-2.39572	0.399249	-6.00058	1.97e-09	8.37e-08	PKN3
409	ENSG00000165410	1457.11	1.12651	0.187885	5.99576	2.03e-09	8.6e-08	CFL2
410	ENSG00000166166	204.934	-1.79374	0.299442	-5.99026	2.1e-09	8.87e-08	TRMT61A
411	ENSG00000132382	492.621	-1.52043	0.253876	-5.98886	2.11e-09	8.93e-08	MYBBP1A
412	ENSG00000241852	102.339	-1.66708	0.278928	-5.97674	2.28e-09	9.59e-08	C8orf58
413	ENSG00000149798	358.016	-1.38073	0.23119	-5.97227	2.34e-09	9.84e-08	CDC42EP2
414	ENSG00000015475	181.479	-2.46299	0.412784	-5.96679	2.42e-09	1.01e-07	BID
415	ENSG00000122642	4221.32	-1.23689	0.207462	-5.96198	2.49e-09	1.04e-07	FKBP9
416	ENSG00000073464	752.223	1.20447	0.202277	5.95456	2.61e-09	1.09e-07	CLCN4
419	ENSG00000141526	285.329	-4.86875	0.818282	-5.94997	2.68e-09	1.11e-07	SLC16A3
420	ENSG00000159714	348.917	-2.07823	0.349331	-5.94917	2.69e-09	1.11e-07	ZDHHC1
418	ENSG00000160298	104.023	-1.83664	0.308599	-5.95154	2.66e-09	1.11e-07	C21orf58
417	ENSG00000115414	29783.7	-1.40797	0.236585	-5.95123	2.66e-09	1.11e-07	FN1
421	ENSG00000129911	172.559	-2.89714	0.487133	-5.94732	2.73e-09	1.12e-07	KLF16
422	ENSG00000124225	126.794	-4.06064	0.682986	-5.94543	2.76e-09	1.13e-07	PMEPA1
425	ENSG00000122026	4843.99	-1.70144	0.286319	-5.94248	2.81e-09	1.14e-07	RPL21
424	ENSG00000130881	671.19	-1.25536	0.211216	-5.94348	2.79e-09	1.14e-07	LRP3
426	ENSG00000135823	782.184	1.00081	0.168415	5.94256	2.81e-09	1.14e-07	STX6
423	ENSG00000259030	49.7509	3.84111	0.646207	5.94409	2.78e-09	1.14e-07	FPGT-TNNI3K
427	ENSG00000173156	276.612	-2.05928	0.346643	-5.94064	2.84e-09	1.15e-07	RHOD
428	ENSG00000186312	117.588	-1.54649	0.260401	-5.93886	2.87e-09	1.16e-07	CA5BP1
431	ENSG00000187186	114.475	-2.08205	0.350664	-5.93745	2.89e-09	1.17e-07	RP11-195F19.5
429	ENSG00000070778	649.339	1.37655	0.231809	5.93829	2.88e-09	1.17e-07	PTPN21
430	ENSG00000113441	503.245	1.65103	0.278046	5.93798	2.89e-09	1.17e-07	LNPEP
432	ENSG00000159176	2519.53	2.06353	0.347709	5.93465	2.94e-09	1.18e-07	CSRP1
433	ENSG00000274950	4475.45	-1.99901	0.336894	-5.93364	2.96e-09	1.19e-07	RPS9
434	ENSG00000135709	1803.84	1.39835	0.235711	5.93248	2.98e-09	1.19e-07	KIAA0513
435	ENSG00000141933	146.3	-2.13814	0.360617	-5.92912	3.05e-09	1.22e-07	TPGS1
436	ENSG00000106772	1962.9	2.19637	0.370911	5.92155	3.19e-09	1.27e-07	PRUNE2
437	ENSG00000172366	359.798	-2.2463	0.379616	-5.9173	3.27e-09	1.3e-07	MCRIP2
438	ENSG00000169992	202.161	-1.97731	0.334988	-5.90264	3.58e-09	1.42e-07	NLGN2
439	ENSG00000133619	131.225	-2.10439	0.356634	-5.9007	3.62e-09	1.43e-07	KRBA1
440	ENSG00000104549	288.062	-1.68187	0.285368	-5.89369	3.78e-09	1.49e-07	SQLE
441	ENSG00000048052	295.477	2.37864	0.403797	5.89069	3.85e-09	1.51e-07	HDAC9
442	ENSG00000168061	113.938	-2.27185	0.38579	-5.88881	3.89e-09	1.53e-07	SAC3D1
443	ENSG00000161682	143.189	-1.85313	0.314765	-5.88735	3.92e-09	1.53e-07	FAM171A2
444	ENSG00000168393	411.046	-1.45274	0.246751	-5.88746	3.92e-09	1.53e-07	DTYMK
445	ENSG00000196683	379.534	-2.62559	0.44658	-5.87933	4.12e-09	1.61e-07	TOMM7
446	ENSG00000175040	47.4015	-2.72313	0.463441	-5.8759	4.21e-09	1.64e-07	CHST2
447	ENSG00000142789	226.096	-3.69406	0.629017	-5.87275	4.29e-09	1.66e-07	CELA3A
448	ENSG00000226788	562.265	-1.52854	0.260478	-5.86822	4.41e-09	1.71e-07	RING1
449	ENSG00000175390	970.945	-1.44416	0.246143	-5.86718	4.43e-09	1.71e-07	EIF3F
450	ENSG00000280606	970.945	-1.44416	0.246143	-5.86718	4.43e-09	1.71e-07	EIF3F
451	ENSG00000102317	558.804	-1.37682	0.234706	-5.86615	4.46e-09	1.72e-07	RBM3
452	ENSG00000186635	1783.59	-1.22472	0.20904	-5.85879	4.66e-09	1.79e-07	ARAP1
453	ENSG00000063241	835.726	-1.47765	0.252274	-5.85732	4.7e-09	1.8e-07	ISOC2
454	ENSG00000079482	420.225	2.22087	0.379353	5.85436	4.79e-09	1.83e-07	OPHN1
455	ENSG00000112541	10.0877	6.72945	1.15046	5.84938	4.93e-09	1.88e-07	PDE10A
456	ENSG00000186020	198.124	1.76702	0.302134	5.84846	4.96e-09	1.89e-07	ZNF529
458	ENSG00000159842	356.459	-1.89557	0.324344	-5.84431	5.09e-09	1.93e-07	ABR
460	ENSG00000176842	69.7932	-3.1017	0.5309	-5.84234	5.15e-09	1.94e-07	IRX5
459	ENSG00000012963	758.865	2.03174	0.347724	5.84297	5.13e-09	1.94e-07	UBR7
461	ENSG00000262655	251.274	-3.93722	0.674027	-5.84133	5.18e-09	1.95e-07	SPON1
462	ENSG00000119383	756.55	-1.52628	0.261325	-5.84054	5.2e-09	1.96e-07	PTPA
463	ENSG00000171992	401.219	-2.12639	0.364624	-5.83173	5.49e-09	2.06e-07	SYNPO
464	ENSG00000116649	1746.25	-1.46939	0.252194	-5.82644	5.66e-09	2.12e-07	SRM
465	ENSG00000068028	424.065	-1.18635	0.20395	-5.81686	6e-09	2.24e-07	RASSF1
466	ENSG00000118473	54.0344	-2.71089	0.466299	-5.81362	6.11e-09	2.27e-07	SGIP1
467	ENSG00000147526	2806.77	1.41096	0.242698	5.81365	6.11e-09	2.27e-07	TACC1
468	ENSG00000115268	2034.97	-1.63955	0.282153	-5.81085	6.22e-09	2.31e-07	RPS15
469	ENSG00000114573	1032.22	1.78671	0.307599	5.80855	6.3e-09	2.33e-07	ATP6V1A
470	ENSG00000184205	167.31	-1.92728	0.332065	-5.80394	6.48e-09	2.39e-07	TSPYL2
471	ENSG00000147535	1594.41	1.12454	0.19395	5.79811	6.71e-09	2.47e-07	PLPP5
472	ENSG00000182551	1021.89	-1.55426	0.268276	-5.7935	6.89e-09	2.54e-07	ADI1
473	ENSG00000211450	1525.04	-1.3239	0.228561	-5.79233	6.94e-09	2.55e-07	C11orf31
474	ENSG00000025770	280.248	-2.45869	0.424642	-5.79004	7.04e-09	2.57e-07	NCAPH2
476	ENSG00000148296	114.294	-2.13061	0.368	-5.7897	7.05e-09	2.57e-07	SURF6
477	ENSG00000281309	114.294	-2.13061	0.368	-5.7897	7.05e-09	2.57e-07	SURF6
475	ENSG00000105647	1333.36	-1.29728	0.224042	-5.79037	7.02e-09	2.57e-07	PIK3R2
478	ENSG00000204237	171.021	-1.33641	0.231111	-5.78255	7.36e-09	2.67e-07	OXLD1
479	ENSG00000198848	34.4655	-4.05144	0.700758	-5.7815	7.4e-09	2.68e-07	CES1
480	ENSG00000117280	526.971	1.66207	0.287655	5.77801	7.56e-09	2.73e-07	RAB29
482	ENSG00000095906	381.891	-1.6064	0.278075	-5.77687	7.61e-09	2.74e-07	NUBP2
481	ENSG00000163093	256.359	-1.56309	0.270544	-5.77757	7.58e-09	2.74e-07	BBS5
484	ENSG00000105372	22040	-2.08088	0.3603	-5.77543	7.68e-09	2.75e-07	RPS19
483	ENSG00000178896	211.368	-1.78723	0.309425	-5.77596	7.65e-09	2.75e-07	EXOSC4
485	ENSG00000125503	929.051	-1.43273	0.24848	-5.76596	8.12e-09	2.91e-07	PPP1R12C
486	ENSG00000141574	1228.66	-1.32612	0.230167	-5.76157	8.33e-09	2.98e-07	SECTM1
488	ENSG00000185924	25.1197	-4.8708	0.845619	-5.76004	8.41e-09	2.99e-07	RTN4RL1
487	ENSG00000197077	1256.68	2.8379	0.492634	5.76067	8.38e-09	2.99e-07	KIAA1671
489	ENSG00000135446	1971.73	-1.45391	0.252591	-5.756	8.61e-09	3.06e-07	CDK4
490	ENSG00000187550	21.4977	-3.41978	0.594416	-5.75317	8.76e-09	3.1e-07	SBK2
491	ENSG00000171863	208.558	3.9166	0.680869	5.75236	8.8e-09	3.11e-07	RPS7
492	ENSG00000125746	254.432	-3.83556	0.666936	-5.75102	8.87e-09	3.13e-07	EML2
494	ENSG00000168398	41.8666	-5.91778	1.03104	-5.73964	9.49e-09	3.34e-07	BDKRB2
493	ENSG00000167799	51.5012	-2.08431	0.363146	-5.73958	9.49e-09	3.34e-07	NUDT8
495	ENSG00000164929	175.891	-3.19069	0.556096	-5.73766	9.6e-09	3.37e-07	BAALC
498	ENSG00000198768	45.9903	-5.16213	0.90021	-5.73436	9.79e-09	3.41e-07	APCDD1L
496	ENSG00000071539	157.388	-3.53065	0.615624	-5.73507	9.75e-09	3.41e-07	TRIP13
497	ENSG00000116133	771.069	-1.25729	0.21924	-5.73476	9.76e-09	3.41e-07	DHCR24
499	ENSG00000187955	3085.08	-1.37334	0.239632	-5.73105	9.98e-09	3.47e-07	COL14A1
500	ENSG00000104960	1867.21	-2.50712	0.437745	-5.72736	1.02e-08	3.54e-07	PTOV1
501	ENSG00000143418	4911.33	1.57768	0.275489	5.72684	1.02e-08	3.55e-07	CERS2
502	ENSG00000196776	1495.53	1.0352	0.180823	5.72495	1.03e-08	3.58e-07	CD47
503	ENSG00000138675	148.113	-2.57814	0.450922	-5.71748	1.08e-08	3.73e-07	FGF5
504	ENSG00000162849	23.6752	-3.68975	0.645875	-5.7128	1.11e-08	3.83e-07	KIF26B
505	ENSG00000214078	883.401	-1.31057	0.229427	-5.71235	1.11e-08	3.83e-07	CPNE1
506	ENSG00000145391	2983.59	1.44847	0.253616	5.71127	1.12e-08	3.85e-07	SETD7
507	ENSG00000161513	225.732	-2.00123	0.35045	-5.71045	1.13e-08	3.86e-07	FDXR
508	ENSG00000146147	86.6331	1.73155	0.30378	5.70002	1.2e-08	4.09e-07	MLIP
509	ENSG00000169689	168.29	-1.64337	0.288338	-5.69948	1.2e-08	4.1e-07	STRA13
510	ENSG00000011347	273.658	-2.08343	0.365798	-5.69557	1.23e-08	4.19e-07	SYT7
511	ENSG00000099385	359.682	-1.79844	0.315849	-5.69399	1.24e-08	4.22e-07	BCL7C
512	ENSG00000164035	58.8874	-4.66589	0.819603	-5.69287	1.25e-08	4.23e-07	EMCN
513	ENSG00000261760	36.3988	2.74964	0.483017	5.69263	1.25e-08	4.23e-07	RP11-1223D19.1
515	ENSG00000132004	66.547	-2.00571	0.352658	-5.68739	1.29e-08	4.35e-07	FBXW9
514	ENSG00000136026	2146.6	-1.14507	0.20132	-5.68779	1.29e-08	4.35e-07	CKAP4
517	ENSG00000170153	72.3198	-2.53108	0.445311	-5.68385	1.32e-08	4.43e-07	RNF150
516	ENSG00000165495	142.719	3.09828	0.545115	5.68371	1.32e-08	4.43e-07	PKNOX2
518	ENSG00000174915	312.956	-1.26753	0.223169	-5.67969	1.35e-08	4.52e-07	PTDSS2
519	ENSG00000153976	73.1465	-2.82688	0.497805	-5.67868	1.36e-08	4.54e-07	HS3ST3A1
520	ENSG00000196639	336.777	2.14467	0.37781	5.67658	1.37e-08	4.59e-07	HRH1
521	ENSG00000127415	843.593	-2.03883	0.35966	-5.66876	1.44e-08	4.79e-07	IDUA
522	ENSG00000215077	259.898	-4.21421	0.743775	-5.66597	1.46e-08	4.86e-07	BRD2
523	ENSG00000100033	101.022	-5.27884	0.933044	-5.65766	1.53e-08	5.09e-07	PRODH
524	ENSG00000260001	27.0452	-4.43741	0.784482	-5.65649	1.55e-08	5.12e-07	TGFBR3L
525	ENSG00000115306	5633.72	1.39453	0.246589	5.65526	1.56e-08	5.15e-07	SPTBN1
526	ENSG00000130332	206.526	-1.38006	0.244158	-5.6523	1.58e-08	5.23e-07	LSM7
527	ENSG00000074219	351.189	-3.29013	0.582451	-5.64877	1.62e-08	5.32e-07	TEAD2
528	ENSG00000120539	85.3693	-2.18983	0.387699	-5.64826	1.62e-08	5.33e-07	MASTL
531	ENSG00000121900	109.62	-2.61926	0.463923	-5.6459	1.64e-08	5.37e-07	TMEM54
530	ENSG00000188130	206.632	-1.71339	0.303446	-5.64644	1.64e-08	5.37e-07	MAPK12
529	ENSG00000138081	510.585	1.54154	0.273004	5.6466	1.64e-08	5.37e-07	FBXO11
532	ENSG00000162298	1578.35	1.49642	0.265305	5.64039	1.7e-08	5.54e-07	SYVN1
533	ENSG00000164093	120.56	-2.76389	0.490118	-5.63924	1.71e-08	5.56e-07	PITX2
535	ENSG00000109610	1087.48	-2.81592	0.49941	-5.63851	1.72e-08	5.57e-07	SOD3
534	ENSG00000105518	581.112	-1.43026	0.25365	-5.6387	1.71e-08	5.57e-07	TMEM205
536	ENSG00000281994	840.814	1.20338	0.213439	5.63807	1.72e-08	5.57e-07	NPIPA1
537	ENSG00000196177	613.488	2.03953	0.362154	5.63165	1.78e-08	5.77e-07	ACADSB
538	ENSG00000108001	557.059	2.14362	0.380997	5.62633	1.84e-08	5.94e-07	EBF3
539	ENSG00000189367	177.648	2.02937	0.360795	5.62471	1.86e-08	5.99e-07	KIAA0408
540	ENSG00000107317	4240.8	-5.73157	1.01934	-5.62284	1.88e-08	6.04e-07	PTGDS
541	ENSG00000129675	987.77	1.24971	0.222348	5.62051	1.9e-08	6.11e-07	ARHGEF6
542	ENSG00000006071	135.219	2.49884	0.444785	5.6181	1.93e-08	6.18e-07	ABCC8
543	ENSG00000123496	99.863	-4.3302	0.771533	-5.61246	1.99e-08	6.38e-07	IL13RA2
544	ENSG00000187954	617.501	-1.26295	0.22512	-5.61011	2.02e-08	6.45e-07	CYHR1
545	ENSG00000099783	974.82	-1.76679	0.314978	-5.60926	2.03e-08	6.47e-07	HNRNPM
546	ENSG00000075702	138.33	-1.83664	0.32752	-5.60772	2.05e-08	6.52e-07	WDR62
547	ENSG00000161813	490.711	2.04397	0.364523	5.60725	2.06e-08	6.52e-07	LARP4
548	ENSG00000155893	389.459	1.53836	0.274428	5.6057	2.07e-08	6.57e-07	PXYLP1
549	ENSG00000145425	2130.2	-2.5821	0.460879	-5.60257	2.11e-08	6.68e-07	RPS3A
550	ENSG00000169738	1057.11	-1.91034	0.341431	-5.59511	2.2e-08	6.96e-07	DCXR
551	ENSG00000233890	30.1553	-4.34822	0.777551	-5.5922	2.24e-08	7.06e-07	TCF19
552	ENSG00000227794	1076	-1.85936	0.332606	-5.59028	2.27e-08	7.13e-07	RPS18
553	ENSG00000171159	348.512	-1.38029	0.247089	-5.58622	2.32e-08	7.29e-07	C9orf16
554	ENSG00000100568	617.31	-1.7298	0.309776	-5.58402	2.35e-08	7.36e-07	VTI1B
555	ENSG00000161677	456.949	-1.64568	0.294762	-5.58307	2.36e-08	7.39e-07	JOSD2
556	ENSG00000148468	297.14	-1.64389	0.294598	-5.58011	2.4e-08	7.51e-07	FAM171A1
558	ENSG00000174740	260.37	1.52943	0.274325	5.57524	2.47e-08	7.7e-07	PABPC5
557	ENSG00000168491	100.526	3.28047	0.58843	5.57495	2.48e-08	7.7e-07	CCDC110
559	ENSG00000278787	731.1	1.94488	0.348969	5.57321	2.5e-08	7.77e-07	UBR7
560	ENSG00000198113	105.827	-3.69816	0.664853	-5.56236	2.66e-08	8.25e-07	TOR4A
562	ENSG00000243364	47.9103	-2.33179	0.419288	-5.56131	2.68e-08	8.27e-07	EFNA4
561	ENSG00000143147	81.7738	-2.26552	0.407343	-5.56169	2.67e-08	8.27e-07	GPR161
563	ENSG00000054523	1695.83	1.22716	0.220691	5.56055	2.69e-08	8.29e-07	KIF1B
564	ENSG00000106565	38.3125	-8.63692	1.55381	-5.55853	2.72e-08	8.37e-07	TMEM176B
565	ENSG00000087077	551.539	-2.16331	0.389284	-5.55716	2.74e-08	8.43e-07	TRIP6
566	ENSG00000122641	124.264	-2.47944	0.44697	-5.5472	2.9e-08	8.9e-07	INHBA
567	ENSG00000049323	508.815	-1.80503	0.325454	-5.54619	2.92e-08	8.94e-07	LTBP1
568	ENSG00000070214	1045.75	1.29106	0.233037	5.54016	3.02e-08	9.24e-07	SLC44A1
569	ENSG00000115363	62.4693	-2.97813	0.538468	-5.53074	3.19e-08	9.73e-07	EVA1A
570	ENSG00000050628	23.3689	-7.93238	1.43452	-5.52963	3.21e-08	9.75e-07	PTGER3
572	ENSG00000166803	111.71	-2.81636	0.50933	-5.52954	3.21e-08	9.75e-07	KIAA0101
571	ENSG00000051620	831.927	-1.47454	0.266668	-5.52949	3.21e-08	9.75e-07	HEBP2
573	ENSG00000087088	3300.85	-1.58755	0.287265	-5.52642	3.27e-08	9.9e-07	BAX
574	ENSG00000145819	554.474	2.10362	0.380695	5.52575	3.28e-08	9.92e-07	ARHGAP26
575	ENSG00000133110	83.7319	-7.97409	1.44443	-5.52058	3.38e-08	1.02e-06	POSTN
577	ENSG00000110063	308.266	-1.60879	0.291477	-5.51943	3.4e-08	1.02e-06	DCPS
576	ENSG00000183580	607.729	1.0676	0.193413	5.51981	3.39e-08	1.02e-06	FBXL7
578	ENSG00000198826	108.745	-1.91076	0.346249	-5.51847	3.42e-08	1.03e-06	ARHGAP11A
579	ENSG00000007520	587.601	-1.75496	0.318172	-5.51576	3.47e-08	1.04e-06	TSR3
580	ENSG00000105989	21.7404	-7.81625	1.41756	-5.51389	3.51e-08	1.05e-06	WNT2
583	ENSG00000164032	212.494	-2.02794	0.367832	-5.51321	3.52e-08	1.05e-06	H2AFZ
582	ENSG00000155016	325.115	1.35772	0.246241	5.5138	3.51e-08	1.05e-06	CYP2U1
581	ENSG00000136052	108.738	1.41184	0.256054	5.51386	3.51e-08	1.05e-06	SLC41A2
584	ENSG00000118418	512.925	1.11023	0.201458	5.51098	3.57e-08	1.06e-06	HMGN3
585	ENSG00000134470	211.251	-2.65716	0.482277	-5.50961	3.6e-08	1.07e-06	IL15RA
586	ENSG00000127951	467.234	1.71045	0.310512	5.5085	3.62e-08	1.07e-06	FGL2
587	ENSG00000188677	524.477	-1.25527	0.227974	-5.50619	3.67e-08	1.08e-06	PARVB
588	ENSG00000169515	111.737	-3.28725	0.597132	-5.50506	3.69e-08	1.09e-06	CCDC8
589	ENSG00000179958	180.978	-1.30003	0.236209	-5.50371	3.72e-08	1.1e-06	DCTPP1
590	ENSG00000163659	232.631	1.36318	0.247851	5.50002	3.8e-08	1.12e-06	TIPARP
591	ENSG00000139567	1434.51	-1.5965	0.290434	-5.49694	3.86e-08	1.14e-06	ACVRL1
593	ENSG00000244274	52.1512	-2.29233	0.417354	-5.49254	3.96e-08	1.16e-06	DBNDD2
592	ENSG00000187961	113.086	-1.27946	0.232943	-5.49259	3.96e-08	1.16e-06	KLHL17
595	ENSG00000100726	294.495	-1.68541	0.307172	-5.48686	4.09e-08	1.19e-06	TELO2
594	ENSG00000086065	491.23	1.23302	0.224667	5.48822	4.06e-08	1.19e-06	CHMP5
596	ENSG00000214736	329.137	-1.32976	0.242448	-5.48472	4.14e-08	1.21e-06	TOMM6
597	ENSG00000072364	1030.36	1.15441	0.210531	5.48333	4.17e-08	1.21e-06	AFF4
598	ENSG00000105429	1480.29	-2.02128	0.368882	-5.47946	4.27e-08	1.24e-06	MEGF8
599	ENSG00000077463	311.196	-1.37182	0.250399	-5.47852	4.29e-08	1.24e-06	SIRT6
600	ENSG00000111678	1066.13	-1.15221	0.210307	-5.47869	4.28e-08	1.24e-06	C12orf57
601	ENSG00000277196	50.2197	-4.2321	0.772879	-5.47575	4.36e-08	1.26e-06	AC007325.2
602	ENSG00000198771	50.7548	2.08844	0.381535	5.47378	4.41e-08	1.27e-06	RCSD1
603	ENSG00000142937	8349.69	-1.71994	0.314272	-5.47277	4.43e-08	1.28e-06	RPS8
604	ENSG00000130520	1217.35	-1.43048	0.261575	-5.46871	4.53e-08	1.3e-06	LSM4
605	ENSG00000160179	348.426	2.30266	0.421705	5.46036	4.75e-08	1.36e-06	ABCG1
606	ENSG00000188747	50.4338	-3.32246	0.608993	-5.45566	4.88e-08	1.4e-06	NOXA1
607	ENSG00000101188	15.233	-7.31678	1.34214	-5.45159	4.99e-08	1.43e-06	NTSR1
608	ENSG00000108262	2218.58	1.63812	0.300532	5.45075	5.02e-08	1.43e-06	GIT1
610	ENSG00000100162	188.448	-2.29668	0.421576	-5.44785	5.1e-08	1.45e-06	CENPM
611	ENSG00000173517	1008.58	1.17791	0.216287	5.44602	5.15e-08	1.46e-06	PEAK1
612	ENSG00000137507	937.49	-2.86607	0.527741	-5.43082	5.61e-08	1.59e-06	LRRC32
613	ENSG00000129636	672.92	1.48793	0.274193	5.42658	5.74e-08	1.63e-06	ITFG1
614	ENSG00000063177	6458.84	-1.73618	0.32005	-5.42471	5.8e-08	1.64e-06	RPL18
615	ENSG00000130529	479.191	-1.25445	0.23154	-5.41786	6.03e-08	1.7e-06	TRPM4
616	ENSG00000143515	779.506	-1.95872	0.361886	-5.41252	6.21e-08	1.75e-06	ATP8B2
617	ENSG00000099364	238.203	-1.91299	0.35363	-5.40957	6.32e-08	1.78e-06	FBXL19
618	ENSG00000217236	27.0333	-7.16842	1.32631	-5.4048	6.49e-08	1.82e-06	SP9
620	ENSG00000137203	28.8955	-8.22924	1.52308	-5.40301	6.55e-08	1.84e-06	TFAP2A
619	ENSG00000101412	341.246	-1.46254	0.270702	-5.40276	6.56e-08	1.84e-06	E2F1
621	ENSG00000087086	43869.6	-2.1947	0.406982	-5.39262	6.94e-08	1.94e-06	FTL
622	ENSG00000187601	594.944	1.28637	0.23855	5.39246	6.95e-08	1.94e-06	MAGEH1
623	ENSG00000120820	68.8413	-1.95772	0.363107	-5.39157	6.98e-08	1.95e-06	GLT8D2
624	ENSG00000105443	444.961	-1.40697	0.26115	-5.38758	7.14e-08	1.99e-06	CYTH2
625	ENSG00000149792	1228.96	1.12959	0.209697	5.38677	7.17e-08	1.99e-06	MRPL49
626	ENSG00000133805	987.8	2.82508	0.525538	5.3756	7.63e-08	2.12e-06	AMPD3
627	ENSG00000149257	4626.95	-2.00207	0.372537	-5.37416	7.69e-08	2.13e-06	SERPINH1
628	ENSG00000197530	428.931	-2.24971	0.418697	-5.37313	7.74e-08	2.14e-06	MIB2
630	ENSG00000144815	1192.52	1.41294	0.263212	5.36808	7.96e-08	2.19e-06	NXPE3
631	ENSG00000102158	523.084	1.09829	0.204638	5.36699	8.01e-08	2.2e-06	MAGT1
632	ENSG00000152953	37.6726	-2.84727	0.530692	-5.3652	8.09e-08	2.22e-06	STK32B
633	ENSG00000112624	398.03	1.96535	0.366527	5.3621	8.23e-08	2.26e-06	GLTSCR1L
634	ENSG00000139428	364.064	-2.44787	0.456905	-5.35751	8.44e-08	2.31e-06	MMAB
635	ENSG00000104915	251.854	-2.27921	0.425493	-5.35663	8.48e-08	2.32e-06	STX10
637	ENSG00000166508	572.531	-2.10438	0.393388	-5.34937	8.83e-08	2.41e-06	MCM7
638	ENSG00000102030	698.383	-1.08878	0.203722	-5.34444	9.07e-08	2.46e-06	NAA10
639	ENSG00000118407	198.157	1.61671	0.302494	5.34459	9.06e-08	2.46e-06	FILIP1
640	ENSG00000112304	423.388	1.29327	0.242138	5.34107	9.24e-08	2.51e-06	ACOT13
641	ENSG00000158716	352.799	-1.38076	0.258675	-5.33782	9.41e-08	2.55e-06	DUSP23
642	ENSG00000149289	75.4496	1.6256	0.304702	5.33505	9.55e-08	2.58e-06	ZC3H12C
643	ENSG00000213339	302.06	-1.44334	0.270713	-5.33163	9.73e-08	2.63e-06	QTRT1
644	ENSG00000149600	497.83	-1.10708	0.207667	-5.33105	9.76e-08	2.63e-06	COMMD7
645	ENSG00000183856	120.261	-2.02251	0.379506	-5.32931	9.86e-08	2.65e-06	IQGAP3
646	ENSG00000140479	3990.41	1.21172	0.227399	5.3286	9.9e-08	2.66e-06	PCSK6
647	ENSG00000100101	25.6578	-8.05938	1.5141	-5.32289	1.02e-07	2.74e-06	RP1-37E16.12
648	ENSG00000136111	268.147	1.87378	0.352074	5.32213	1.03e-07	2.75e-06	TBC1D4
649	ENSG00000118898	390.958	-2.33312	0.438967	-5.31502	1.07e-07	2.85e-06	PPL
650	ENSG00000166265	36.6199	-4.14213	0.780591	-5.3064	1.12e-07	2.99e-06	CYYR1
652	ENSG00000152223	365.355	1.38252	0.260701	5.30307	1.14e-07	3.03e-06	EPG5
651	ENSG00000132357	222.343	1.49238	0.281407	5.3033	1.14e-07	3.03e-06	CARD6
653	ENSG00000110931	326.462	-1.06426	0.201131	-5.29138	1.21e-07	3.23e-06	CAMKK2
655	ENSG00000162714	259.466	-1.32177	0.249861	-5.29	1.22e-07	3.24e-06	ZNF496
657	ENSG00000171222	1958.07	-1.06591	0.201523	-5.28928	1.23e-07	3.24e-06	SCAND1
654	ENSG00000152642	682.248	1.77433	0.335412	5.29001	1.22e-07	3.24e-06	GPD1L
656	ENSG00000168679	339.367	1.97818	0.373967	5.28971	1.23e-07	3.24e-06	SLC16A4
658	ENSG00000167747	54.7784	-2.90702	0.549797	-5.28744	1.24e-07	3.27e-06	C19orf48
659	ENSG00000226384	38.1897	-4.10952	0.777749	-5.28387	1.26e-07	3.33e-06	GTF2H4
660	ENSG00000115163	44.9972	-2.3403	0.443043	-5.28233	1.28e-07	3.36e-06	CENPA
661	ENSG00000189343	141.045	-2.62748	0.49749	-5.28147	1.28e-07	3.37e-06	RPS2P46
662	ENSG00000125304	1525.77	1.18143	0.223811	5.27869	1.3e-07	3.41e-06	TM9SF2
663	ENSG00000147813	62.1622	-1.95854	0.371063	-5.27818	1.3e-07	3.42e-06	NAPRT
667	ENSG00000206408	19.2024	-7.64282	1.44961	-5.27234	1.35e-07	3.5e-06	GPANK1
668	ENSG00000228605	19.2024	-7.64282	1.44961	-5.27234	1.35e-07	3.5e-06	GPANK1
664	ENSG00000100814	165.656	-1.7616	0.334054	-5.27341	1.34e-07	3.5e-06	CCNB1IP1
666	ENSG00000083807	86.031	-1.74343	0.330661	-5.27254	1.35e-07	3.5e-06	SLC27A5
665	ENSG00000162688	241.87	1.78739	0.338957	5.27319	1.34e-07	3.5e-06	AGL
669	ENSG00000198791	280.067	1.16497	0.221228	5.26592	1.39e-07	3.62e-06	CNOT7
670	ENSG00000255690	54.8783	-4.24868	0.807136	-5.2639	1.41e-07	3.65e-06	TRIL
671	ENSG00000123485	151.916	-2.55517	0.485686	-5.26095	1.43e-07	3.7e-06	HJURP
672	ENSG00000168071	40.8205	-2.3858	0.453493	-5.26094	1.43e-07	3.7e-06	CCDC88B
673	ENSG00000196576	4416.7	-1.53595	0.292294	-5.2548	1.48e-07	3.82e-06	PLXNB2
674	ENSG00000135736	18.5876	-4.13643	0.787753	-5.25092	1.51e-07	3.9e-06	CCDC102A
675	ENSG00000203727	210.061	-8.0119	1.52638	-5.24897	1.53e-07	3.93e-06	SAMD5
676	ENSG00000173805	60.0215	2.27203	0.432903	5.24836	1.53e-07	3.94e-06	HAP1
678	ENSG00000183160	574.963	-1.78379	0.340265	-5.24235	1.59e-07	4.06e-06	TMEM119
677	ENSG00000074071	708.357	-1.07562	0.205172	-5.24253	1.58e-07	4.06e-06	MRPS34
679	ENSG00000123610	221.333	1.47273	0.280955	5.24187	1.59e-07	4.06e-06	TNFAIP6
680	ENSG00000101220	596.602	-1.70464	0.325218	-5.24153	1.59e-07	4.07e-06	C20orf27
681	ENSG00000143162	4275.26	1.45597	0.277897	5.23925	1.61e-07	4.11e-06	CREG1
682	ENSG00000278488	63.1118	-1.98297	0.378537	-5.23851	1.62e-07	4.12e-06	NAPRT
683	ENSG00000105976	298.686	1.87452	0.357931	5.2371	1.63e-07	4.15e-06	MET
684	ENSG00000196700	283.351	-1.24624	0.238	-5.23632	1.64e-07	4.16e-06	ZNF512B
685	ENSG00000119686	273.368	1.4118	0.269636	5.23595	1.64e-07	4.16e-06	FLVCR2
686	ENSG00000130313	1388.4	-1.63755	0.312897	-5.23351	1.66e-07	4.21e-06	PGLS
687	ENSG00000140396	622.416	2.24709	0.429504	5.23183	1.68e-07	4.24e-06	NCOA2
688	ENSG00000206281	427.282	3.15128	0.603033	5.22572	1.73e-07	4.38e-06	TAPBP
689	ENSG00000129465	15.2739	-7.30778	1.3989	-5.22394	1.75e-07	4.41e-06	RIPK3
690	ENSG00000148082	172.736	-1.99173	0.381354	-5.22278	1.76e-07	4.43e-06	SHC3
691	ENSG00000177548	182.942	-1.54569	0.295986	-5.22216	1.77e-07	4.44e-06	RABEP2
692	ENSG00000115155	216.82	1.90149	0.364182	5.22126	1.78e-07	4.46e-06	OTOF
693	ENSG00000137265	77.6608	2.79089	0.534908	5.21751	1.81e-07	4.54e-06	IRF4
694	ENSG00000079462	107.721	-2.85097	0.546655	-5.21531	1.84e-07	4.59e-06	PAFAH1B3
695	ENSG00000090376	147.768	1.69303	0.324824	5.21215	1.87e-07	4.66e-06	IRAK3
696	ENSG00000105379	1154.67	-2.31387	0.444256	-5.20842	1.9e-07	4.75e-06	ETFB
697	ENSG00000124795	212.379	-1.49511	0.287145	-5.20682	1.92e-07	4.78e-06	DEK
698	ENSG00000227720	15.9278	-7.36359	1.4159	-5.20062	1.99e-07	4.92e-06	PPP1R11
699	ENSG00000233314	15.9278	-7.36359	1.4159	-5.20062	1.99e-07	4.92e-06	PPP1R11
700	ENSG00000234058	15.9278	-7.36359	1.4159	-5.20062	1.99e-07	4.92e-06	PPP1R11
701	ENSG00000237403	15.9278	-7.36359	1.4159	-5.20062	1.99e-07	4.92e-06	PPP1R11
702	ENSG00000243199	30.9196	-3.21075	0.617392	-5.2005	1.99e-07	4.92e-06	RP11-408P14.1
703	ENSG00000244486	396.302	-1.38727	0.266819	-5.1993	2e-07	4.94e-06	SCARF2
704	ENSG00000119227	101.192	-1.29104	0.248346	-5.19855	2.01e-07	4.95e-06	PIGZ
705	ENSG00000052749	221.832	-1.39803	0.268961	-5.19788	2.02e-07	4.96e-06	RRP12
706	ENSG00000073921	1239.27	1.35113	0.260108	5.19448	2.05e-07	5.05e-06	PICALM
708	ENSG00000109475	790.909	-1.96618	0.378771	-5.19093	2.09e-07	5.13e-06	RPL34
707	ENSG00000171444	536.981	1.26554	0.243785	5.19122	2.09e-07	5.13e-06	MCC
709	ENSG00000156968	88.2798	3.10263	0.597865	5.18953	2.11e-07	5.16e-06	MPV17L
710	ENSG00000173486	294.202	-1.48991	0.287239	-5.18701	2.14e-07	5.23e-06	FKBP2
711	ENSG00000225190	866.838	1.09945	0.212239	5.18023	2.22e-07	5.4e-06	PLEKHM1
712	ENSG00000276358	866.838	1.09945	0.212239	5.18023	2.22e-07	5.4e-06	PLEKHM1
713	ENSG00000010404	3611.3	1.63826	0.316438	5.17721	2.25e-07	5.48e-06	IDS
714	ENSG00000117569	127.773	2.16363	0.417944	5.17685	2.26e-07	5.49e-06	PTBP2
715	ENSG00000144959	301.126	2.2648	0.437633	5.17512	2.28e-07	5.53e-06	NCEH1
717	ENSG00000178999	143.129	-2.00404	0.387434	-5.1726	2.31e-07	5.59e-06	AURKB
716	ENSG00000133687	1686.59	1.47544	0.285245	5.17252	2.31e-07	5.59e-06	TMTC1
718	ENSG00000128590	144.771	1.10126	0.212934	5.17182	2.32e-07	5.61e-06	DNAJB9
719	ENSG00000141376	312.625	1.70625	0.329944	5.17131	2.32e-07	5.61e-06	BCAS3
720	ENSG00000169083	1497.41	2.04188	0.39493	5.17022	2.34e-07	5.64e-06	AR
721	ENSG00000141295	158.975	-1.73582	0.335795	-5.16928	2.35e-07	5.65e-06	SCRN2
722	ENSG00000165175	1181.87	-1.01842	0.197011	-5.16934	2.35e-07	5.65e-06	MID1IP1
723	ENSG00000136938	660.512	-1.16816	0.226089	-5.16681	2.38e-07	5.72e-06	ANP32B
724	ENSG00000168653	639.523	-1.74654	0.338096	-5.16581	2.39e-07	5.74e-06	NDUFS5
726	ENSG00000224472	67.7243	-2.85736	0.553698	-5.1605	2.46e-07	5.88e-06	TCF19
727	ENSG00000224941	67.7243	-2.85736	0.553698	-5.1605	2.46e-07	5.88e-06	TCF19
725	ENSG00000117724	159.269	-1.96112	0.380005	-5.16077	2.46e-07	5.88e-06	CENPF
728	ENSG00000213445	89.2837	-2.03761	0.394994	-5.15858	2.49e-07	5.93e-06	SIPA1
730	ENSG00000205903	323.395	-1.60265	0.310793	-5.15664	2.51e-07	5.98e-06	ZNF316
729	ENSG00000154309	109.291	2.30827	0.447621	5.15676	2.51e-07	5.98e-06	DISP1
731	ENSG00000167702	66.5366	-3.10392	0.602194	-5.15435	2.55e-07	6.04e-06	KIFC2
732	ENSG00000139597	272.224	1.57755	0.306124	5.15331	2.56e-07	6.07e-06	N4BP2L1
733	ENSG00000100196	89.0675	-1.91416	0.371716	-5.14953	2.61e-07	6.18e-06	KDELR3
734	ENSG00000110195	48.225	-3.36246	0.653054	-5.14882	2.62e-07	6.2e-06	FOLR1
735	ENSG00000159335	1261.71	-2.42482	0.470998	-5.14826	2.63e-07	6.21e-06	PTMS
736	ENSG00000099624	1566.35	-1.7629	0.342511	-5.14698	2.65e-07	6.24e-06	ATP5D
737	ENSG00000132205	508.043	-1.21685	0.236536	-5.14446	2.68e-07	6.32e-06	EMILIN2
738	ENSG00000164976	370.405	1.73806	0.337869	5.14418	2.69e-07	6.32e-06	KIAA1161
739	ENSG00000091136	2480.17	-1.00623	0.195732	-5.14087	2.73e-07	6.42e-06	LAMB1
741	ENSG00000229215	647.359	-9.26118	1.80185	-5.13981	2.75e-07	6.45e-06	HLA-A
740	ENSG00000224320	646.947	-9.26026	1.80174	-5.13961	2.75e-07	6.45e-06	HLA-A
742	ENSG00000225972	917.067	-4.19439	0.816419	-5.13755	2.78e-07	6.51e-06	MTND1P23
743	ENSG00000158792	28.6166	-2.54983	0.496571	-5.13487	2.82e-07	6.6e-06	SPATA2L
745	ENSG00000109881	35.1528	-1.95804	0.381584	-5.13135	2.88e-07	6.7e-06	CCDC34
749	ENSG00000204291	486.174	-3.29052	0.64218	-5.12398	2.99e-07	6.93e-06	COL15A1
748	ENSG00000178860	177.279	-1.93803	0.378211	-5.1242	2.99e-07	6.93e-06	MSC
746	ENSG00000130304	460.399	-1.71106	0.333882	-5.12474	2.98e-07	6.93e-06	SLC27A1
747	ENSG00000174444	5989.46	-1.46932	0.286728	-5.12444	2.98e-07	6.93e-06	RPL4
752	ENSG00000242485	774.305	-1.09263	0.21329	-5.12272	3.01e-07	6.96e-06	MRPL20
751	ENSG00000004766	97.0122	1.36146	0.26578	5.1225	3.02e-07	6.96e-06	VPS50
750	ENSG00000153956	416.368	1.73398	0.338466	5.12305	3.01e-07	6.96e-06	CACNA2D1
753	ENSG00000162975	177.473	-4.34755	0.849459	-5.11802	3.09e-07	7.12e-06	KCNF1
754	ENSG00000155096	786.275	1.31057	0.256088	5.11766	3.09e-07	7.12e-06	AZIN1
755	ENSG00000107796	1388.24	-1.41586	0.276804	-5.11503	3.14e-07	7.21e-06	ACTA2
756	ENSG00000088812	1367.28	1.04009	0.203463	5.11193	3.19e-07	7.32e-06	ATRN
757	ENSG00000133466	159.516	-1.19078	0.233024	-5.11011	3.22e-07	7.38e-06	C1QTNF6
758	ENSG00000185722	1128.23	1.03774	0.203102	5.10945	3.23e-07	7.4e-06	ANKFY1
759	ENSG00000104907	331.988	-1.51566	0.296721	-5.10804	3.26e-07	7.44e-06	TRMT1
761	ENSG00000213563	121.177	-1.97144	0.386015	-5.10716	3.27e-07	7.46e-06	C8orf82
763	ENSG00000177096	130.288	-1.74796	0.342355	-5.10571	3.3e-07	7.5e-06	FAM109B
762	ENSG00000111371	3043.14	1.59209	0.311828	5.10568	3.3e-07	7.5e-06	SLC38A1
764	ENSG00000091542	3075.64	1.55716	0.305557	5.09613	3.47e-07	7.88e-06	ALKBH5
767	ENSG00000080573	533.878	-5.39899	1.05965	-5.09505	3.49e-07	7.9e-06	COL5A3
765	ENSG00000002933	35.7882	-4.5869	0.900306	-5.09482	3.49e-07	7.9e-06	TMEM176A
766	ENSG00000032444	1117.53	-1.5054	0.295465	-5.09503	3.49e-07	7.9e-06	PNPLA6
768	ENSG00000155011	27.5922	-5.59598	1.09884	-5.09264	3.53e-07	7.98e-06	DKK2
769	ENSG00000129353	3486.71	1.16394	0.228698	5.0894	3.59e-07	8.11e-06	SLC44A2
770	ENSG00000108602	32.169	-2.97235	0.584092	-5.08885	3.6e-07	8.12e-06	ALDH3A1
771	ENSG00000115652	2036.21	1.26439	0.24857	5.08666	3.64e-07	8.2e-06	UXS1
772	ENSG00000151136	94.484	1.99755	0.39271	5.08659	3.65e-07	8.2e-06	BTBD11
773	ENSG00000161395	128.421	-1.63476	0.321517	-5.08451	3.69e-07	8.28e-06	PGAP3
774	ENSG00000204628	6226.48	-1.77497	0.34953	-5.07816	3.81e-07	8.55e-06	RACK1
775	ENSG00000162585	1111.18	-1.38749	0.273257	-5.07759	3.82e-07	8.56e-06	FAAP20
777	ENSG00000140905	71.1161	-1.83554	0.361602	-5.07612	3.85e-07	8.58e-06	GCSH
778	ENSG00000142676	3425.19	-1.77711	0.350082	-5.07626	3.85e-07	8.58e-06	RPL11
776	ENSG00000114942	515.811	-1.45739	0.287096	-5.07633	3.85e-07	8.58e-06	EEF1B2
779	ENSG00000283391	515.811	-1.45739	0.287096	-5.07633	3.85e-07	8.58e-06	EEF1B2
780	ENSG00000250067	75.6936	-2.89627	0.570634	-5.07554	3.86e-07	8.6e-06	YJEFN3
781	ENSG00000151893	1001.45	2.04177	0.402329	5.07487	3.88e-07	8.62e-06	CACUL1
783	ENSG00000114923	29.7644	-2.56805	0.506586	-5.06933	3.99e-07	8.85e-06	SLC4A3
782	ENSG00000111639	881.324	-1.46752	0.289476	-5.06956	3.99e-07	8.85e-06	MRPL51
784	ENSG00000162572	242.727	-3.51396	0.693811	-5.06472	4.09e-07	9.06e-06	SCNN1D
785	ENSG00000113205	143.29	-10.5425	2.08405	-5.05868	4.22e-07	9.31e-06	PCDHB3
786	ENSG00000113494	31.7051	-5.58592	1.10414	-5.05908	4.21e-07	9.31e-06	PRLR
787	ENSG00000138650	32.7374	-5.25152	1.03811	-5.05875	4.22e-07	9.31e-06	PCDH10
788	ENSG00000103449	59.1568	-5.97967	1.18226	-5.05784	4.24e-07	9.34e-06	SALL1
789	ENSG00000120341	224.042	1.18455	0.234243	5.05694	4.26e-07	9.37e-06	SEC16B
790	ENSG00000133985	98.2546	1.8314	0.362279	5.05524	4.3e-07	9.45e-06	TTC9
791	ENSG00000137675	29.4534	-3.16657	0.6269	-5.05116	4.39e-07	9.64e-06	MMP27
792	ENSG00000113966	121.05	1.97493	0.391267	5.04752	4.48e-07	9.81e-06	ARL6
793	ENSG00000108510	587.104	1.31093	0.259823	5.04547	4.52e-07	9.9e-06	MED13
794	ENSG00000011478	319.24	-1.28326	0.254463	-5.04302	4.58e-07	1e-05	QPCTL
796	ENSG00000166923	282.436	-3.3955	0.674466	-5.03435	4.79e-07	1.05e-05	GREM1
798	ENSG00000282046	282.436	-3.3955	0.674466	-5.03435	4.79e-07	1.05e-05	GREM1
797	ENSG00000177600	13176.4	-2.2926	0.455425	-5.03397	4.8e-07	1.05e-05	RPLP2
802	ENSG00000176971	41.5516	-3.68937	0.734078	-5.02586	5.01e-07	1.08e-05	FIBIN
800	ENSG00000157404	99.6982	-3.54642	0.70538	-5.02768	4.96e-07	1.08e-05	KIT
801	ENSG00000168763	426.04	1.20163	0.239028	5.02718	4.98e-07	1.08e-05	CNNM3
804	ENSG00000171617	271.793	-2.00923	0.399946	-5.02376	5.07e-07	1.09e-05	ENC1
803	ENSG00000162104	1038.01	1.01034	0.201095	5.02423	5.05e-07	1.09e-05	ADCY9
805	ENSG00000131116	682.133	-1.52692	0.304155	-5.0202	5.16e-07	1.11e-05	ZNF428
806	ENSG00000129048	39.4946	-3.72824	0.743657	-5.01339	5.35e-07	1.15e-05	ACKR4
807	ENSG00000258818	191.588	1.4573	0.290687	5.01329	5.35e-07	1.15e-05	RNASE4
808	ENSG00000055813	10.9518	-6.82851	1.36323	-5.00908	5.47e-07	1.18e-05	CCDC85A
810	ENSG00000170604	269.527	-1.22525	0.244666	-5.00785	5.5e-07	1.18e-05	IRF2BP1
809	ENSG00000197860	169.715	1.17011	0.233627	5.00846	5.49e-07	1.18e-05	SGTB
811	ENSG00000187741	97.6081	-2.21362	0.442567	-5.00177	5.68e-07	1.22e-05	FANCA
812	ENSG00000099219	329.904	1.27621	0.255189	5.00101	5.7e-07	1.22e-05	ERMP1
814	ENSG00000119801	1148.22	1.08081	0.216223	4.99858	5.78e-07	1.23e-05	YPEL5
813	ENSG00000128578	382.406	2.01323	0.402696	4.99939	5.75e-07	1.23e-05	STRIP2
817	ENSG00000140365	1219.38	-1.87527	0.375675	-4.99172	5.98e-07	1.27e-05	COMMD4
816	ENSG00000125753	697.884	-1.65367	0.33123	-4.99251	5.96e-07	1.27e-05	VASP
818	ENSG00000134072	127.579	-1.5228	0.305281	-4.98819	6.09e-07	1.29e-05	CAMK1
819	ENSG00000133731	91.9378	1.72374	0.345599	4.98769	6.11e-07	1.3e-05	IMPA1
820	ENSG00000146555	204.057	2.50246	0.501877	4.98621	6.16e-07	1.3e-05	SDK1
822	ENSG00000196123	168.984	-1.55101	0.311143	-4.98487	6.2e-07	1.31e-05	KIAA0895L
821	ENSG00000133639	2266.07	-1.2536	0.251452	-4.98545	6.18e-07	1.31e-05	BTG1
823	ENSG00000086619	71.2633	1.71757	0.344662	4.98335	6.25e-07	1.32e-05	ERO1B
825	ENSG00000007312	9.56147	-6.6406	1.33352	-4.97976	6.37e-07	1.34e-05	CD79B
827	ENSG00000243742	42.5633	-3.09614	0.621764	-4.97961	6.37e-07	1.34e-05	RPLP0P2
824	ENSG00000106624	3934.13	-1.81759	0.364954	-4.98032	6.35e-07	1.34e-05	AEBP1
828	ENSG00000162923	1936.37	1.6795	0.337405	4.9777	6.43e-07	1.35e-05	WDR26
829	ENSG00000072401	440.904	1.75045	0.351729	4.97669	6.47e-07	1.35e-05	UBE2D1
830	ENSG00000050130	332.576	1.19832	0.24084	4.97561	6.5e-07	1.36e-05	JKAMP
831	ENSG00000020129	2322.87	1.50212	0.302016	4.97365	6.57e-07	1.37e-05	NCDN
832	ENSG00000114861	363.394	2.05123	0.412573	4.9718	6.63e-07	1.38e-05	FOXP1
833	ENSG00000125912	1088.65	-1.58521	0.319012	-4.96913	6.73e-07	1.4e-05	NCLN
834	ENSG00000144642	269.201	2.0615	0.415351	4.96326	6.93e-07	1.44e-05	RBMS3
835	ENSG00000229183	20.4697	-3.73211	0.752916	-4.95688	7.16e-07	1.49e-05	PGA4
836	ENSG00000174276	154.229	-1.40231	0.283158	-4.95237	7.33e-07	1.52e-05	ZNHIT2
837	ENSG00000218891	193.031	-1.64887	0.333126	-4.9497	7.43e-07	1.54e-05	ZNF579
838	ENSG00000224531	145.8	1.22363	0.247232	4.94932	7.45e-07	1.54e-05	SMIM13
839	ENSG00000138100	22.857	-3.28217	0.663578	-4.94616	7.57e-07	1.57e-05	TRIM54
840	ENSG00000129422	117.913	1.81775	0.367611	4.94478	7.62e-07	1.58e-05	MTUS1
841	ENSG00000100075	1353.14	-1.85357	0.375042	-4.94229	7.72e-07	1.59e-05	SLC25A1
842	ENSG00000164292	1822.16	1.71905	0.347981	4.94008	7.81e-07	1.61e-05	RHOBTB3
843	ENSG00000186417	32.1286	-6.49363	1.31543	-4.93651	7.95e-07	1.64e-05	GLDN
844	ENSG00000084676	1221.26	1.10038	0.223003	4.93437	8.04e-07	1.65e-05	NCOA1
845	ENSG00000105373	1340.54	-1.87048	0.3792	-4.93269	8.11e-07	1.67e-05	GLTSCR2
846	ENSG00000125817	1547.13	-1.41124	0.286176	-4.93137	8.17e-07	1.68e-05	CENPB
847	ENSG00000178031	322.245	-1.6601	0.336793	-4.92915	8.26e-07	1.69e-05	ADAMTSL1
848	ENSG00000117868	1149.62	1.51465	0.307303	4.92884	8.27e-07	1.69e-05	ESYT2
850	ENSG00000102359	251.72	1.42299	0.28893	4.92502	8.44e-07	1.72e-05	SRPX2
852	ENSG00000168062	110.475	-2.84886	0.579285	-4.91789	8.75e-07	1.78e-05	BATF2
851	ENSG00000105894	91.5345	-2.57365	0.523259	-4.91849	8.72e-07	1.78e-05	PTN
853	ENSG00000167549	2330.37	1.42353	0.28967	4.91432	8.91e-07	1.81e-05	CORO6
855	ENSG00000159263	50.8948	-3.93193	0.800718	-4.91051	9.08e-07	1.84e-05	SIM2
856	ENSG00000213171	193.237	3.37794	0.688039	4.90952	9.13e-07	1.85e-05	LINGO4
857	ENSG00000187942	2386.99	-5.33163	1.08619	-4.90854	9.18e-07	1.86e-05	LDLRAD2
858	ENSG00000114735	221.922	-1.17377	0.239178	-4.90749	9.23e-07	1.87e-05	HEMK1
859	ENSG00000169100	4019.78	-1.40667	0.286743	-4.90569	9.31e-07	1.88e-05	SLC25A6
860	ENSG00000077312	683.966	-1.51125	0.308665	-4.89609	9.78e-07	1.97e-05	SNRPA
861	ENSG00000188157	1604.75	-2.83028	0.578322	-4.89395	9.88e-07	1.99e-05	AGRN
862	ENSG00000139190	457.431	1.59408	0.325935	4.89081	1e-06	2.02e-05	VAMP1
863	ENSG00000240342	1109.7	-2.01781	0.412913	-4.88677	1.03e-06	2.06e-05	RPS2P5
864	ENSG00000253304	51.7863	-1.94738	0.3985	-4.88678	1.02e-06	2.06e-05	TMEM200B
865	ENSG00000114251	186.457	-4.10374	0.839948	-4.88571	1.03e-06	2.07e-05	WNT5A
866	ENSG00000125534	2089.7	-1.51054	0.3092	-4.88532	1.03e-06	2.07e-05	PPDPF
867	ENSG00000112972	132.327	-2.04575	0.418978	-4.88271	1.05e-06	2.09e-05	HMGCS1
868	ENSG00000168542	30855.9	-1.68394	0.344882	-4.88267	1.05e-06	2.09e-05	COL3A1
869	ENSG00000185760	17.0193	-5.01939	1.02817	-4.88185	1.05e-06	2.1e-05	KCNQ5
870	ENSG00000187616	33.9241	-4.82954	0.98929	-4.88182	1.05e-06	2.1e-05	TMEM8C
873	ENSG00000180089	41.4653	-1.93804	0.397139	-4.88	1.06e-06	2.11e-05	TMEM86B
872	ENSG00000173068	387.578	1.85392	0.379916	4.87981	1.06e-06	2.11e-05	BNC2
871	ENSG00000082212	42.0402	1.93693	0.396943	4.87963	1.06e-06	2.11e-05	ME2
874	ENSG00000184110	2308.96	-1.94871	0.399592	-4.87673	1.08e-06	2.14e-05	EIF3C
877	ENSG00000165633	4076.99	1.07592	0.2207	4.87506	1.09e-06	2.15e-05	VSTM4
876	ENSG00000096060	88.161	1.47248	0.302042	4.87509	1.09e-06	2.15e-05	FKBP5
875	ENSG00000001561	60.4883	1.5008	0.307815	4.87565	1.08e-06	2.15e-05	ENPP4
878	ENSG00000105251	2851.42	-2.67108	0.548029	-4.87397	1.09e-06	2.16e-05	SHD
879	ENSG00000280518	6.59638	6.61433	1.35733	4.87306	1.1e-06	2.17e-05	CH17-64J14.4
880	ENSG00000132964	82.2059	1.23598	0.254101	4.86412	1.15e-06	2.27e-05	CDK8
881	ENSG00000152332	727.61	2.02861	0.417039	4.86431	1.15e-06	2.27e-05	UHMK1
882	ENSG00000176894	80.4039	-1.58502	0.325977	-4.86238	1.16e-06	2.28e-05	PXMP2
883	ENSG00000224608	420.396	-3.31718	0.682533	-4.8601	1.17e-06	2.31e-05	HLA-B
884	ENSG00000099282	197.578	-1.3676	0.281502	-4.85823	1.18e-06	2.33e-05	TSPAN15
886	ENSG00000215910	32.3088	-3.51267	0.723287	-4.85653	1.19e-06	2.34e-05	C1orf167
887	ENSG00000099256	48.0719	-1.89152	0.389687	-4.85396	1.21e-06	2.37e-05	PRTFDC1
890	ENSG00000108639	72.4007	-2.79279	0.575866	-4.84972	1.24e-06	2.41e-05	SYNGR2
889	ENSG00000250264	208.486	-1.48883	0.30697	-4.8501	1.23e-06	2.41e-05	XXbac-BPG246D15.9
891	ENSG00000214814	70.7784	-1.8402	0.379731	-4.84607	1.26e-06	2.45e-05	FER1L6
893	ENSG00000244165	55.2349	-2.06745	0.426733	-4.84483	1.27e-06	2.46e-05	P2RY11
892	ENSG00000102531	329.459	1.62666	0.335744	4.84495	1.27e-06	2.46e-05	FNDC3A
894	ENSG00000134243	2516.09	2.38855	0.493318	4.8418	1.29e-06	2.5e-05	SORT1
895	ENSG00000197363	129.864	-1.73599	0.35883	-4.83791	1.31e-06	2.55e-05	ZNF517
896	ENSG00000105472	1209.76	-1.7968	0.37158	-4.83556	1.33e-06	2.57e-05	CLEC11A
897	ENSG00000156411	1183.6	-1.49619	0.309541	-4.83359	1.34e-06	2.6e-05	C14orf2
898	ENSG00000163349	474.556	1.77878	0.368076	4.83264	1.35e-06	2.6e-05	HIPK1
899	ENSG00000113739	433.305	-2.2693	0.470081	-4.82746	1.38e-06	2.67e-05	STC2
900	ENSG00000176845	440.371	-2.27812	0.47214	-4.82508	1.4e-06	2.7e-05	METRNL
901	ENSG00000075218	132.751	-2.06372	0.427762	-4.82445	1.4e-06	2.71e-05	GTSE1
902	ENSG00000105327	208.661	-1.38771	0.287824	-4.82137	1.43e-06	2.74e-05	BBC3
903	ENSG00000135976	55.6067	2.16439	0.44898	4.82067	1.43e-06	2.75e-05	ANKRD36
904	ENSG00000197147	54.4805	2.14482	0.445135	4.81837	1.45e-06	2.78e-05	LRRC8B
906	ENSG00000187098	210.014	2.26213	0.470063	4.81239	1.49e-06	2.86e-05	MITF
907	ENSG00000099992	216.989	-1.27645	0.265382	-4.80984	1.51e-06	2.89e-05	TBC1D10A
908	ENSG00000175105	108.834	1.67357	0.348267	4.80541	1.54e-06	2.95e-05	ZNF654
910	ENSG00000176022	331.471	-1.28803	0.268106	-4.80417	1.55e-06	2.96e-05	B3GALT6
909	ENSG00000165271	489.213	-1.02823	0.214014	-4.80448	1.55e-06	2.96e-05	NOL6
911	ENSG00000164187	297.859	1.82636	0.38046	4.80039	1.58e-06	3.02e-05	LMBRD2
913	ENSG00000141576	53.9037	-3.51481	0.732708	-4.79702	1.61e-06	3.06e-05	RNF157
912	ENSG00000130164	1580.54	-1.47754	0.308012	-4.79701	1.61e-06	3.06e-05	LDLR
914	ENSG00000107438	199.88	-1.57047	0.327443	-4.79616	1.62e-06	3.07e-05	PDLIM1
915	ENSG00000083099	373.446	1.32556	0.276573	4.79281	1.64e-06	3.12e-05	LYRM2
916	ENSG00000143768	48.2132	2.29854	0.479654	4.79207	1.65e-06	3.13e-05	LEFTY2
917	ENSG00000213741	1958.03	-1.72489	0.360044	-4.79078	1.66e-06	3.15e-05	RPS29
919	ENSG00000125691	869.974	-2.01025	0.419878	-4.78769	1.69e-06	3.19e-05	RPL23
920	ENSG00000122691	459.035	-1.25216	0.261606	-4.78643	1.7e-06	3.2e-05	TWIST1
921	ENSG00000110583	697.27	1.02662	0.214611	4.78362	1.72e-06	3.25e-05	NAA40
922	ENSG00000155966	119.194	2.69518	0.563546	4.78254	1.73e-06	3.26e-05	AFF2
923	ENSG00000103356	165.825	-2.17933	0.455841	-4.78089	1.75e-06	3.28e-05	EARS2
925	ENSG00000274471	25.0493	-6.14439	1.28581	-4.77861	1.77e-06	3.31e-05	RP11-228M15.1
924	ENSG00000107281	642.566	-2.11204	0.441947	-4.77895	1.76e-06	3.31e-05	NPDC1
926	ENSG00000116273	168.386	-1.39629	0.292393	-4.77541	1.79e-06	3.36e-05	PHF13
927	ENSG00000120063	264.859	1.34097	0.280839	4.77486	1.8e-06	3.37e-05	GNA13
929	ENSG00000198959	38.7458	-2.70744	0.567312	-4.77239	1.82e-06	3.4e-05	TGM2
930	ENSG00000174600	187.435	-6.01467	1.26055	-4.77147	1.83e-06	3.41e-05	CMKLR1
933	ENSG00000108424	2192.54	-1.1154	0.233812	-4.77048	1.84e-06	3.42e-05	KPNB1
931	ENSG00000111266	59.9582	2.09955	0.440074	4.77089	1.83e-06	3.42e-05	DUSP16
932	ENSG00000280962	59.9582	2.09955	0.440074	4.77089	1.83e-06	3.42e-05	DUSP16
934	ENSG00000100239	905.558	-1.26354	0.264985	-4.76834	1.86e-06	3.45e-05	PPP6R2
935	ENSG00000034053	82.4122	-9.74387	2.04457	-4.76573	1.88e-06	3.49e-05	APBA2
936	ENSG00000089057	762.53	1.24542	0.261857	4.7561	1.97e-06	3.66e-05	SLC23A2
937	ENSG00000102981	18.5218	-2.96202	0.623133	-4.75343	2e-06	3.71e-05	PARD6A
938	ENSG00000275031	144.618	-2.17074	0.45669	-4.7532	2e-06	3.71e-05	METRNL
939	ENSG00000187243	138.354	-2.18826	0.460526	-4.75166	2.02e-06	3.73e-05	MAGED4B
940	ENSG00000138759	73.9454	-2.68863	0.565973	-4.75046	2.03e-06	3.74e-05	FRAS1
941	ENSG00000141646	416.498	1.17347	0.247025	4.7504	2.03e-06	3.74e-05	SMAD4
942	ENSG00000204177	318.128	1.43945	0.303013	4.75044	2.03e-06	3.74e-05	BMS1P1
943	ENSG00000087510	16.2521	-6.41865	1.35136	-4.74977	2.04e-06	3.75e-05	TFAP2C
945	ENSG00000215788	21.9443	-5.04802	1.06281	-4.74971	2.04e-06	3.75e-05	TNFRSF25
944	ENSG00000105419	175.701	-1.58806	0.33436	-4.74956	2.04e-06	3.75e-05	MEIS3
947	ENSG00000090863	6697.16	1.88269	0.396782	4.7449	2.09e-06	3.82e-05	GLG1
948	ENSG00000106330	120.766	-1.21057	0.255369	-4.74048	2.13e-06	3.9e-05	MOSPD3
949	ENSG00000257542	6.0883	5.99067	1.26395	4.73965	2.14e-06	3.92e-05	OR7E47P
950	ENSG00000213465	980.733	-1.89802	0.400596	-4.73797	2.16e-06	3.94e-05	ARL2
951	ENSG00000113272	107.521	-1.80367	0.38079	-4.73666	2.17e-06	3.97e-05	THG1L
952	ENSG00000100577	462.371	-1.22813	0.259418	-4.73419	2.2e-06	4e-05	GSTZ1
954	ENSG00000188343	446.152	1.6237	0.342962	4.73435	2.2e-06	4e-05	FAM92A1
955	ENSG00000109805	66.3615	-2.04807	0.433418	-4.7254	2.3e-06	4.18e-05	NCAPG
956	ENSG00000061337	516.799	1.774	0.375479	4.72462	2.31e-06	4.19e-05	LZTS1
957	ENSG00000198597	11.2289	-6.874	1.45523	-4.72364	2.32e-06	4.2e-05	ZNF536
958	ENSG00000163683	912.893	1.2314	0.260741	4.72272	2.33e-06	4.22e-05	SMIM14
959	ENSG00000145423	73.2721	-4.32101	0.915717	-4.71871	2.37e-06	4.3e-05	SFRP2
960	ENSG00000101558	1722.06	1.12761	0.239052	4.71699	2.39e-06	4.32e-05	VAPA
961	ENSG00000166073	1042.73	1.67349	0.354782	4.71696	2.39e-06	4.32e-05	GPR176
962	ENSG00000147251	210.258	-1.86274	0.395084	-4.71479	2.42e-06	4.37e-05	DOCK11
963	ENSG00000161381	291.267	1.4228	0.302121	4.70935	2.49e-06	4.48e-05	PLXDC1
966	ENSG00000104872	376.949	-1.70259	0.361627	-4.70814	2.5e-06	4.49e-05	PIH1D1
965	ENSG00000278615	708.255	-1.43575	0.304931	-4.70843	2.5e-06	4.49e-05	C11orf98
964	ENSG00000147133	358.398	1.18135	0.250885	4.70874	2.49e-06	4.49e-05	TAF1
968	ENSG00000167992	310.797	-1.11948	0.237878	-4.70611	2.52e-06	4.53e-05	VWCE
971	ENSG00000197081	2239.93	-5.0457	1.07334	-4.70094	2.59e-06	4.63e-05	IGF2R
972	ENSG00000120963	1788.27	1.54052	0.327963	4.69725	2.64e-06	4.71e-05	ZNF706
973	ENSG00000265787	14.3288	-6.25483	1.33222	-4.69503	2.67e-06	4.76e-05	CYP4F35P
975	ENSG00000109674	18.9151	-2.86497	0.610638	-4.69176	2.71e-06	4.82e-05	NEIL3
974	ENSG00000215790	39.9616	-2.22745	0.474708	-4.69224	2.7e-06	4.82e-05	SLC35E2
976	ENSG00000125835	1559.79	-1.19877	0.255661	-4.68892	2.75e-06	4.89e-05	SNRPB
977	ENSG00000186010	757.245	-1.54666	0.33	-4.68684	2.77e-06	4.93e-05	NDUFA13
978	ENSG00000162817	43.3967	-7.04196	1.5037	-4.68308	2.83e-06	5.01e-05	C1orf115
979	ENSG00000181085	17.8563	-4.3266	0.923917	-4.68289	2.83e-06	5.01e-05	MAPK15
980	ENSG00000213853	2646.23	1.11889	0.238921	4.6831	2.83e-06	5.01e-05	EMP2
981	ENSG00000244405	1907.58	1.79339	0.382982	4.68271	2.83e-06	5.01e-05	ETV5
985	ENSG00000204262	254.456	-3.03581	0.648484	-4.6814	2.85e-06	5.02e-05	COL5A2
984	ENSG00000053372	466.025	-2.57373	0.549744	-4.6817	2.85e-06	5.02e-05	MRTO4
982	ENSG00000083845	5670.52	-1.15659	0.247024	-4.68207	2.84e-06	5.02e-05	RPS5
983	ENSG00000168386	107.414	1.55751	0.332656	4.68205	2.84e-06	5.02e-05	FILIP1L
986	ENSG00000228486	443.149	2.58865	0.553309	4.67849	2.89e-06	5.09e-05	LINC01125
987	ENSG00000128513	67.6805	1.33334	0.285201	4.67508	2.94e-06	5.17e-05	POT1
988	ENSG00000154545	114.043	-2.09534	0.448292	-4.67406	2.95e-06	5.19e-05	MAGED4
989	ENSG00000162733	2145.94	1.05003	0.224882	4.66926	3.02e-06	5.31e-05	DDR2
990	ENSG00000006756	236.91	-1.80602	0.38685	-4.66853	3.03e-06	5.32e-05	ARSD
992	ENSG00000149273	3836.39	-2.26905	0.486322	-4.66574	3.08e-06	5.38e-05	RPS3
993	ENSG00000280858	8040.06	-1.28787	0.276042	-4.66547	3.08e-06	5.38e-05	RPL7A
991	ENSG00000148303	8039.5	-1.28785	0.276011	-4.66594	3.07e-06	5.38e-05	RPL7A
994	ENSG00000130703	222.202	-2.06912	0.44372	-4.66311	3.11e-06	5.44e-05	OSBPL2
995	ENSG00000170545	50.8012	-2.62762	0.563553	-4.6626	3.12e-06	5.45e-05	SMAGP
996	ENSG00000197323	330.167	1.66879	0.357919	4.66249	3.12e-06	5.45e-05	TRIM33
997	ENSG00000140859	266.331	-1.07179	0.230116	-4.65763	3.2e-06	5.57e-05	KIFC3
998	ENSG00000166341	215.693	-3.26599	0.702008	-4.65235	3.28e-06	5.71e-05	DCHS1
1000	ENSG00000144331	25.648	-7.09198	1.52471	-4.65137	3.3e-06	5.72e-05	ZNF385B
999	ENSG00000164136	107.883	1.64963	0.354625	4.65177	3.29e-06	5.72e-05	IL15
1001	ENSG00000149591	224.613	-1.58733	0.341419	-4.64921	3.33e-06	5.77e-05	TAGLN
1002	ENSG00000165030	110.238	1.17568	0.252876	4.64922	3.33e-06	5.77e-05	NFIL3
1003	ENSG00000228461	5.53767	6.36636	1.36978	4.64772	3.36e-06	5.81e-05	RPL3P2
1004	ENSG00000140044	406.747	-1.41662	0.304895	-4.64627	3.38e-06	5.84e-05	JDP2
1005	ENSG00000120802	171.178	-1.33991	0.288445	-4.64527	3.4e-06	5.87e-05	TMPO
1006	ENSG00000168496	246.983	-1.42063	0.305905	-4.64403	3.42e-06	5.9e-05	FEN1
1007	ENSG00000172053	1454.43	-1.08961	0.234721	-4.64215	3.45e-06	5.94e-05	QARS
1008	ENSG00000233476	229.611	-2.73947	0.590192	-4.64166	3.46e-06	5.95e-05	EEF1A1P6
1010	ENSG00000088826	71.5799	-2.51448	0.542542	-4.63462	3.58e-06	6.15e-05	SMOX
1009	ENSG00000026025	35343.1	-1.75677	0.379057	-4.63457	3.58e-06	6.15e-05	VIM
1012	ENSG00000130513	375.139	-1.2522	0.270261	-4.63331	3.6e-06	6.17e-05	GDF15
1014	ENSG00000156515	5730.01	1.04337	0.225208	4.63292	3.61e-06	6.17e-05	HK1
1013	ENSG00000163697	378.137	1.40027	0.302206	4.63351	3.6e-06	6.17e-05	APBB2
1011	ENSG00000132669	797.698	1.42453	0.307421	4.6338	3.59e-06	6.17e-05	RIN2
1016	ENSG00000237333	41.2845	-3.2203	0.695422	-4.63071	3.64e-06	6.23e-05	MSH5
1015	ENSG00000119392	406.498	1.11437	0.240657	4.63055	3.65e-06	6.23e-05	GLE1
1017	ENSG00000171724	10.0416	-6.71296	1.45004	-4.62949	3.67e-06	6.26e-05	VAT1L
1018	ENSG00000166833	574.786	1.4443	0.312013	4.62897	3.67e-06	6.27e-05	NAV2
1019	ENSG00000274205	18.1889	-4.34996	0.941203	-4.6217	3.81e-06	6.48e-05	MAPK15
1020	ENSG00000186193	36.6021	-2.30848	0.499648	-4.62022	3.83e-06	6.52e-05	SAPCD2
1021	ENSG00000105755	416.305	-1.12474	0.243481	-4.61942	3.85e-06	6.54e-05	ETHE1
1025	ENSG00000062822	274.131	-2.16592	0.469405	-4.61418	3.95e-06	6.68e-05	POLD1
1024	ENSG00000281178	3164.83	1.61257	0.349451	4.6146	3.94e-06	6.68e-05	MLXIP
1023	ENSG00000175727	3165.01	1.61271	0.349462	4.61485	3.93e-06	6.68e-05	MLXIP
1027	ENSG00000099984	141.3	-3.69333	0.800934	-4.61128	4e-06	6.76e-05	GSTT2
1028	ENSG00000234507	396.867	2.68975	0.583308	4.6112	4e-06	6.76e-05	BRD2
1029	ENSG00000171798	20.819	-5.8647	1.27314	-4.60648	4.1e-06	6.91e-05	KNDC1
1030	ENSG00000236560	160.83	-2.4352	0.528667	-4.60631	4.1e-06	6.91e-05	PPP1R11
1031	ENSG00000170185	269.588	1.18832	0.258003	4.60583	4.11e-06	6.92e-05	USP38
1033	ENSG00000104529	2037.28	-1.42659	0.309883	-4.60365	4.15e-06	6.98e-05	EEF1D
1034	ENSG00000183891	55.8699	1.56727	0.340498	4.60286	4.17e-06	7e-05	TTC32
1037	ENSG00000225968	25.6505	-7.09097	1.54142	-4.60028	4.22e-06	7.06e-05	ELFN1
1036	ENSG00000164715	378.169	1.3144	0.285707	4.60053	4.21e-06	7.06e-05	LMTK2
1035	ENSG00000140470	66.4756	3.79166	0.824178	4.60054	4.21e-06	7.06e-05	ADAMTS17
1038	ENSG00000204172	104.11	-1.35373	0.294373	-4.59868	4.25e-06	7.11e-05	AGAP9
1039	ENSG00000138944	38.4493	-4.49597	0.977756	-4.59826	4.26e-06	7.12e-05	KIAA1644
1040	ENSG00000174886	2332.5	-1.14225	0.248457	-4.59736	4.28e-06	7.14e-05	NDUFA11
1041	ENSG00000164307	491.439	1.95615	0.425823	4.5938	4.35e-06	7.26e-05	ERAP1
1042	ENSG00000188211	256.425	2.10606	0.45849	4.59348	4.36e-06	7.26e-05	NCR3LG1
1043	ENSG00000137818	20453.6	-1.88591	0.411056	-4.58797	4.48e-06	7.45e-05	RPLP1
1044	ENSG00000180660	85.8704	1.84335	0.4018	4.58774	4.48e-06	7.45e-05	MAB21L1
1045	ENSG00000117266	249.337	-3.13572	0.684001	-4.58438	4.55e-06	7.56e-05	CDK18
1046	ENSG00000141756	2148.11	-1.17469	0.256388	-4.58167	4.61e-06	7.66e-05	FKBP10
1048	ENSG00000186281	63.8801	-2.22458	0.485889	-4.57837	4.69e-06	7.76e-05	GPAT2
1047	ENSG00000124813	261.963	2.86414	0.625562	4.5785	4.68e-06	7.76e-05	RUNX2
1050	ENSG00000175352	495.039	1.1802	0.257847	4.57711	4.71e-06	7.79e-05	NRIP3
1051	ENSG00000064655	30.9272	-2.30798	0.504393	-4.57576	4.74e-06	7.84e-05	EYA2
1052	ENSG00000065054	68.7332	-2.6407	0.577363	-4.57373	4.79e-06	7.9e-05	SLC9A3R2
1053	ENSG00000139546	309.792	-1.28902	0.281836	-4.57364	4.79e-06	7.9e-05	TARBP2
1054	ENSG00000048991	692.78	1.55187	0.339331	4.57332	4.8e-06	7.91e-05	R3HDM1
1055	ENSG00000171612	103.082	-1.13883	0.249062	-4.57245	4.82e-06	7.93e-05	SLC25A33
1056	ENSG00000212123	25.096	-2.84622	0.622778	-4.5702	4.87e-06	8.01e-05	PRR22
1057	ENSG00000100647	799.399	1.20797	0.264371	4.56924	4.9e-06	8.04e-05	SUSD6
1058	ENSG00000008130	1849.33	1.01068	0.221309	4.56683	4.95e-06	8.13e-05	NADK
1059	ENSG00000136942	1978.19	-1.58185	0.3466	-4.56391	5.02e-06	8.23e-05	RPL35
1060	ENSG00000169710	4944.84	-2.37017	0.519403	-4.56326	5.04e-06	8.25e-05	FASN
1063	ENSG00000262814	1291.34	-1.19346	0.261665	-4.56103	5.09e-06	8.31e-05	MRPL12
1062	ENSG00000196976	1028.32	-1.09383	0.239806	-4.56131	5.08e-06	8.31e-05	LAGE3
1061	ENSG00000115947	194.068	1.37627	0.301732	4.56122	5.09e-06	8.31e-05	ORC4
1064	ENSG00000160111	61.2922	2.06915	0.454022	4.55737	5.18e-06	8.45e-05	CPAMD8
1066	ENSG00000134690	78.0869	-2.61201	0.57322	-4.55672	5.2e-06	8.46e-05	CDCA8
1068	ENSG00000130255	2373.8	-1.62484	0.356615	-4.55628	5.21e-06	8.46e-05	RPL36
1065	ENSG00000012171	89.2415	-1.57768	0.346249	-4.55649	5.2e-06	8.46e-05	SEMA3B
1069	ENSG00000089009	6465.11	-1.41804	0.311264	-4.55574	5.22e-06	8.47e-05	RPL6
1070	ENSG00000169032	885.747	1.34781	0.295844	4.55582	5.22e-06	8.47e-05	MAP2K1
1071	ENSG00000129667	41.4243	-2.06475	0.453439	-4.55353	5.28e-06	8.55e-05	RHBDF2
1072	ENSG00000206206	78.1055	-1.9782	0.434744	-4.55027	5.36e-06	8.67e-05	DAXX
1073	ENSG00000227046	78.1055	-1.9782	0.434744	-4.55027	5.36e-06	8.67e-05	DAXX
1074	ENSG00000180447	659.638	-1.53884	0.33826	-4.54927	5.38e-06	8.7e-05	GAS1
1075	ENSG00000099994	117.578	1.5592	0.342757	4.549	5.39e-06	8.7e-05	SUSD2
1077	ENSG00000165661	245.047	-1.58939	0.349772	-4.54408	5.52e-06	8.89e-05	QSOX2
1078	ENSG00000206384	96.5531	-2.24484	0.494059	-4.54367	5.53e-06	8.9e-05	COL6A6
1079	ENSG00000173113	1005.71	-1.76573	0.38884	-4.54102	5.6e-06	9.01e-05	TRMT112
1080	ENSG00000164164	341.424	1.5385	0.338987	4.53852	5.67e-06	9.11e-05	OTUD4
1082	ENSG00000168818	277.567	1.10365	0.243782	4.5272	5.98e-06	9.59e-05	STX18
1083	ENSG00000162063	115.65	-1.4068	0.310962	-4.52403	6.07e-06	9.73e-05	CCNF
1084	ENSG00000110104	263.901	-1.26372	0.279428	-4.52252	6.11e-06	9.79e-05	CCDC86
1085	ENSG00000149823	573.049	-1.42208	0.314509	-4.52159	6.14e-06	9.82e-05	VPS51
1086	ENSG00000228049	238.572	-3.55253	0.786089	-4.51924	6.21e-06	9.92e-05	POLR2J2
1087	ENSG00000078098	775.172	-1.06253	0.2352	-4.51755	6.26e-06	9.99e-05	FAP
1089	ENSG00000173193	1346.18	1.94566	0.431112	4.51313	6.39e-06	0.000101835	PARP14
1092	ENSG00000174748	4845.82	-1.32902	0.294521	-4.51248	6.41e-06	0.000101944	RPL15
1090	ENSG00000156869	25.956	5.62308	1.24616	4.51232	6.41e-06	0.000101944	FRRS1
1093	ENSG00000177666	4211.79	1.27216	0.281944	4.51211	6.42e-06	0.00010195	PNPLA2
1096	ENSG00000140285	364.545	-1.6218	0.359684	-4.50896	6.51e-06	0.000103196	FGF7
1098	ENSG00000198722	908.485	1.24991	0.27733	4.50694	6.58e-06	0.000103991	UNC13B
1099	ENSG00000135218	47.5467	-3.27518	0.72674	-4.50667	6.59e-06	0.000104029	CD36
1100	ENSG00000143333	69.1966	-3.04092	0.67498	-4.5052	6.63e-06	0.000104658	RGS16
1101	ENSG00000121690	85.7162	1.37325	0.304862	4.50448	6.65e-06	0.000104914	DEPDC7
1102	ENSG00000160712	359.478	1.58586	0.352176	4.50302	6.7e-06	0.000105542	IL6R
1103	ENSG00000077522	516.869	-5.20473	1.15593	-4.50265	6.71e-06	0.000105633	ACTN2
1104	ENSG00000135678	267.544	-1.49959	0.333114	-4.50174	6.74e-06	0.00010599	CPM
1105	ENSG00000136830	1645.42	-2.09632	0.465746	-4.50099	6.76e-06	0.000106266	FAM129B
1107	ENSG00000142945	101.964	-1.85733	0.412823	-4.4991	6.82e-06	0.000107051	KIF2C
1108	ENSG00000198838	89.7839	-4.02278	0.894839	-4.49554	6.94e-06	0.000108733	RYR3
1109	ENSG00000186364	69.2757	-2.05188	0.456503	-4.49478	6.96e-06	0.00010902	NUDT17
1110	ENSG00000132017	129.13	-1.56787	0.348945	-4.49318	7.02e-06	0.000109745	DCAF15
1111	ENSG00000170989	37.5543	-3.54527	0.789255	-4.49192	7.06e-06	0.0001103	S1PR1
1112	ENSG00000092094	245.101	-1.529	0.340621	-4.48887	7.16e-06	0.000111786	OSGEP
1114	ENSG00000120318	24.779	-2.90266	0.646903	-4.48701	7.22e-06	0.00011264	ARAP3
1115	ENSG00000171097	63.4002	-1.59623	0.35576	-4.48682	7.23e-06	0.00011264	KYAT1
1113	ENSG00000096968	224.718	1.94837	0.434257	4.48668	7.23e-06	0.00011264	JAK2
1116	ENSG00000203618	21.8782	-3.11776	0.69497	-4.48618	7.25e-06	0.000112802	GP1BB
1118	ENSG00000205236	18.3498	-7.57147	1.68872	-4.48354	7.34e-06	0.000114001	RP11-514P8.6
1119	ENSG00000188916	234.247	2.25788	0.503681	4.48275	7.37e-06	0.000114322	FAM196A
1120	ENSG00000072778	1854.21	-1.32238	0.295041	-4.48203	7.39e-06	0.000114609	ACADVL
1121	ENSG00000157456	149.907	-2.31968	0.517602	-4.48158	7.41e-06	0.000114739	CCNB2
1123	ENSG00000005059	893.56	1.15103	0.256877	4.48087	7.43e-06	0.000114925	MCUB
1124	ENSG00000214176	926.883	1.34129	0.299354	4.48062	7.44e-06	0.000114958	PLEKHM1P1
1125	ENSG00000089818	261.126	1.83606	0.409846	4.47989	7.47e-06	0.000115248	NECAP1
1126	ENSG00000125505	490.242	-1.67493	0.373907	-4.47953	7.48e-06	0.000115343	MBOAT7
1127	ENSG00000160226	378.292	-1.69419	0.378296	-4.47847	7.52e-06	0.000115812	C21orf2
1128	ENSG00000173372	12.5205	-4.15159	0.92706	-4.47824	7.53e-06	0.000115836	C1QA
1129	ENSG00000112559	30.6259	-2.43128	0.543316	-4.4749	7.64e-06	0.000117378	MDFI
1130	ENSG00000143995	184.788	-1.34863	0.301364	-4.47509	7.64e-06	0.000117378	MEIS1
1134	ENSG00000171385	22.2891	-5.07076	1.13348	-4.47363	7.69e-06	0.000117736	KCND3
1133	ENSG00000125871	188.084	-1.31561	0.294063	-4.47391	7.68e-06	0.000117736	MGME1
1132	ENSG00000118922	207.199	2.0101	0.44931	4.47376	7.69e-06	0.000117736	KLF12
1135	ENSG00000078967	322.982	1.45432	0.325237	4.47157	7.76e-06	0.000118772	UBE2D4
1136	ENSG00000115392	147.356	1.55117	0.347226	4.46731	7.92e-06	0.000121053	FANCL
1137	ENSG00000119878	126.509	1.45622	0.326079	4.46585	7.98e-06	0.000121771	CRIPT
1138	ENSG00000080824	4041.39	1.0136	0.227142	4.4624	8.1e-06	0.000123644	HSP90AA1
1139	ENSG00000157119	23.244	-4.45007	0.998222	-4.458	8.27e-06	0.000126096	KLHL40
1140	ENSG00000125170	776.316	1.49967	0.336475	4.45699	8.31e-06	0.000126578	DOK4
1141	ENSG00000143870	2268.56	-1.12209	0.251789	-4.45645	8.33e-06	0.000126787	PDIA6
1142	ENSG00000173705	24.1347	2.15754	0.484182	4.45605	8.35e-06	0.000126911	SUSD5
1143	ENSG00000197632	12.6038	-7.03049	1.57782	-4.45583	8.36e-06	0.00012693	SERPINB2
1144	ENSG00000270231	606.114	1.31627	0.295564	4.45343	8.45e-06	0.00012825	NBPF8
1145	ENSG00000168497	960.466	1.89481	0.425539	4.45273	8.48e-06	0.000128558	SDPR
1146	ENSG00000103496	710.065	-1.27877	0.287214	-4.45233	8.49e-06	0.000128681	STX4
1147	ENSG00000141522	4453.82	-1.89539	0.425821	-4.45114	8.54e-06	0.000129288	ARHGDIA
1148	ENSG00000107833	137.037	-1.20404	0.270527	-4.45072	8.56e-06	0.000129426	NPM3
1149	ENSG00000119865	218.338	-1.20333	0.270484	-4.44878	8.64e-06	0.000130483	CNRIP1
1150	ENSG00000120685	263.524	1.28061	0.287887	4.44829	8.66e-06	0.000130671	PROSER1
1151	ENSG00000176715	449.37	-1.49754	0.336757	-4.44696	8.71e-06	0.000131365	ACSF3
1152	ENSG00000115808	283.281	1.51256	0.340251	4.44541	8.77e-06	0.000132202	STRN
1153	ENSG00000126804	264.288	1.14011	0.25655	4.44401	8.83e-06	0.000132952	ZBTB1
1154	ENSG00000278229	263.846	-2.00456	0.451133	-4.44339	8.86e-06	0.000133219	RPS17
1155	ENSG00000123143	1854.12	-2.03515	0.458057	-4.44301	8.87e-06	0.000133226	PKN1
1156	ENSG00000156508	55196.2	-1.29164	0.290709	-4.44305	8.87e-06	0.000133226	EEF1A1
1158	ENSG00000049192	48.7962	1.88989	0.425755	4.43891	9.04e-06	0.000135553	ADAMTS6
1159	ENSG00000224877	420.422	-2.07866	0.468565	-4.43623	9.15e-06	0.000137135	C17orf89
1161	ENSG00000106399	221.284	-1.52986	0.344896	-4.43571	9.18e-06	0.000137248	RPA3
1160	ENSG00000072134	1166.24	1.73757	0.391726	4.43568	9.18e-06	0.000137248	EPN2
1162	ENSG00000233345	198.817	-3.58136	0.807526	-4.43497	9.21e-06	0.000137578	MSH5
1163	ENSG00000178607	430.859	1.25738	0.283572	4.43409	9.25e-06	0.000138025	ERN1
1164	ENSG00000100294	204.231	-1.29094	0.291285	-4.43187	9.34e-06	0.000139335	MCAT
1165	ENSG00000105426	953.188	-1.23847	0.27948	-4.43133	9.37e-06	0.000139565	PTPRS
1167	ENSG00000116521	309.43	-1.11324	0.251294	-4.43004	9.42e-06	0.00013992	SCAMP3
1169	ENSG00000263290	309.43	-1.11324	0.251294	-4.43004	9.42e-06	0.00013992	SCAMP3
1168	ENSG00000119927	60.5523	2.09001	0.471759	4.43024	9.41e-06	0.00013992	GPAM
1170	ENSG00000176531	137.126	-1.3663	0.308458	-4.42945	9.45e-06	0.000140185	PHLDB3
1171	ENSG00000160446	265.906	-1.23972	0.279963	-4.42818	9.5e-06	0.000140891	ZDHHC12
1172	ENSG00000132623	42.3823	1.4945	0.33762	4.42658	9.57e-06	0.000141816	ANKEF1
1173	ENSG00000129946	110.409	-3.34676	0.75644	-4.42436	9.67e-06	0.000143165	SHC2
1174	ENSG00000164674	407.188	1.14814	0.259556	4.42348	9.71e-06	0.000143624	SYTL3
1175	ENSG00000142409	233.446	-1.36188	0.307914	-4.42293	9.74e-06	0.00014387	ZNF787
1176	ENSG00000256269	78.8214	-1.75366	0.396543	-4.42237	9.76e-06	0.000143998	HMBS
1177	ENSG00000281702	78.8214	-1.75366	0.396543	-4.42237	9.76e-06	0.000143998	HMBS
1178	ENSG00000117643	1399.56	1.44654	0.327181	4.42121	9.81e-06	0.000144647	MAN1C1
1179	ENSG00000144583	33.2189	-2.69693	0.610029	-4.42098	9.83e-06	0.000144679	2022-03-04
1181	ENSG00000276043	129.155	-2.06691	0.46765	-4.41977	9.88e-06	0.000145249	UHRF1
1180	ENSG00000170456	409.945	2.12424	0.48062	4.41979	9.88e-06	0.000145249	DENND5B
1182	ENSG00000262243	23.9214	-6.99478	1.58355	-4.41714	1e-05	0.000146779	CES1
1183	ENSG00000279508	148.967	-1.66842	0.3777	-4.41731	9.99e-06	0.000146779	AL589743.1
1184	ENSG00000175084	922.955	-1.78654	0.404575	-4.41584	1.01e-05	0.00014754	DES
1185	ENSG00000125354	385.328	1.57611	0.357154	4.41297	1.02e-05	0.000149384	2022-09-06
1187	ENSG00000073670	55.6567	2.28635	0.51833	4.41099	1.03e-05	0.000150502	ADAM11
1188	ENSG00000198894	331.263	2.04441	0.463699	4.40892	1.04e-05	0.000151815	CIPC
1189	ENSG00000169085	127.33	-2.30522	0.522888	-4.40864	1.04e-05	0.000151864	C8orf46
1190	ENSG00000214960	194.032	1.41436	0.320827	4.40849	1.04e-05	0.000151864	ISPD
1191	ENSG00000196517	70.1074	-1.6918	0.383844	-4.40752	1.05e-05	0.00015242	SLC6A9
1193	ENSG00000204116	191.569	1.53807	0.349009	4.40696	1.05e-05	0.000152556	CHIC1
1192	ENSG00000183735	146.123	2.01858	0.458028	4.40711	1.05e-05	0.000152556	TBK1
1194	ENSG00000027644	58.3425	1.68117	0.381736	4.40401	1.06e-05	0.000154513	INSRR
1195	ENSG00000103490	223.214	-1.80594	0.410149	-4.40312	1.07e-05	0.000155022	PYCARD
1200	ENSG00000251322	23.7777	-3.88705	0.88291	-4.40254	1.07e-05	0.000155153	SHANK3
1196	ENSG00000092445	129.581	-2.04434	0.464402	-4.4021	1.07e-05	0.000155153	TYRO3
1199	ENSG00000164880	1178.59	-1.76526	0.400968	-4.40249	1.07e-05	0.000155153	INTS1
1198	ENSG00000139880	115.608	-1.67353	0.380172	-4.40203	1.07e-05	0.000155153	CDH24
1197	ENSG00000120217	55.1549	2.06901	0.469986	4.40229	1.07e-05	0.000155153	CD274
1201	ENSG00000100417	506.243	-1.00963	0.22949	-4.39947	1.09e-05	0.000156862	PMM1
1202	ENSG00000164087	90.5155	-1.47828	0.336031	-4.39923	1.09e-05	0.000156904	POC1A
1203	ENSG00000166997	123.529	-1.12964	0.256845	-4.39815	1.09e-05	0.000157427	CNPY4
1204	ENSG00000223980	4124.8	1.40506	0.319455	4.3983	1.09e-05	0.000157427	HLA-A
1205	ENSG00000148057	162.904	1.03311	0.234978	4.39663	1.1e-05	0.000158399	IDNK
1206	ENSG00000197136	1479.52	-1.6021	0.36451	-4.39522	1.11e-05	0.000159305	PCNX3
1207	ENSG00000156017	182.728	1.41928	0.323153	4.39197	1.12e-05	0.000161565	CARNMT1
1208	ENSG00000108448	76.1357	-1.59949	0.364249	-4.3912	1.13e-05	0.000162007	TRIM16L
1210	ENSG00000182473	2126.16	1.30081	0.296269	4.39065	1.13e-05	0.00016228	EXOC7
1212	ENSG00000119862	166.78	1.95754	0.445957	4.38953	1.14e-05	0.000162716	LGALSL
1213	ENSG00000171109	445.949	1.17322	0.267291	4.38932	1.14e-05	0.000162742	MFN1
1214	ENSG00000169271	189.838	-2.93554	0.669198	-4.38665	1.15e-05	0.000164614	HSPB3
1215	ENSG00000180998	71.9847	2.51237	0.572865	4.38562	1.16e-05	0.000165262	GPR137C
1217	ENSG00000215908	47.7292	-1.75724	0.400924	-4.38297	1.17e-05	0.000167123	CROCCP2
1216	ENSG00000204859	179.467	-1.53971	0.351305	-4.38282	1.17e-05	0.000167123	ZBTB48
1218	ENSG00000214756	62.4612	-1.92746	0.440021	-4.38038	1.18e-05	0.000168865	METTL12
1219	ENSG00000104490	616.016	1.71807	0.392284	4.37966	1.19e-05	0.000169217	NCALD
1221	ENSG00000134285	328.031	-1.53575	0.35097	-4.37574	1.21e-05	0.000172077	FKBP11
1222	ENSG00000147592	184.156	1.37159	0.313604	4.37366	1.22e-05	0.000173586	LACTB2
1223	ENSG00000130038	124.92	1.88538	0.431121	4.3732	1.22e-05	0.000173803	CRACR2A
1224	ENSG00000141736	588.838	-1.23234	0.281838	-4.37252	1.23e-05	0.000174209	ERBB2
1225	ENSG00000174371	34.3451	-2.6553	0.607478	-4.37103	1.24e-05	0.000175256	EXO1
1227	ENSG00000109107	1865.85	1.79242	0.410322	4.36832	1.25e-05	0.000177156	ALDOC
1228	ENSG00000135999	103.339	1.36493	0.312487	4.36795	1.25e-05	0.000177308	EPC2
1229	ENSG00000103126	363.695	-1.63221	0.373902	-4.36535	1.27e-05	0.000179287	AXIN1
1230	ENSG00000050748	550.172	1.09262	0.250349	4.36437	1.27e-05	0.000179948	MAPK9
1231	ENSG00000111058	247.306	1.48815	0.341129	4.36241	1.29e-05	0.000181417	ACSS3
1232	ENSG00000135414	1105.41	1.15393	0.264553	4.36181	1.29e-05	0.000181768	GDF11
1233	ENSG00000166170	567.987	1.36128	0.312202	4.36026	1.3e-05	0.000182918	BAG5
1234	ENSG00000096401	270.824	1.13784	0.261009	4.3594	1.3e-05	0.000183213	CDC5L
1235	ENSG00000138138	147.562	1.23666	0.283691	4.35919	1.31e-05	0.000183213	ATAD1
1237	ENSG00000283024	147.562	1.23666	0.283691	4.35919	1.31e-05	0.000183213	ATAD1
1236	ENSG00000155792	84.5886	1.41063	0.323572	4.35957	1.3e-05	0.000183213	DEPTOR
1238	ENSG00000183309	35.0966	-5.44464	1.24926	-4.35828	1.31e-05	0.000183831	ZNF623
1239	ENSG00000141542	260.471	-1.40061	0.32149	-4.35663	1.32e-05	0.000185074	RAB40B
1241	ENSG00000070756	6900.3	-1.17973	0.270942	-4.3542	1.34e-05	0.000186839	PABPC1
1242	ENSG00000167280	342.283	-1.93082	0.443688	-4.35174	1.35e-05	0.000188789	ENGASE
1243	ENSG00000184661	28.111	-2.06989	0.475852	-4.34986	1.36e-05	0.000190262	CDCA2
1244	ENSG00000198492	1057.38	1.11253	0.255791	4.34938	1.37e-05	0.000190525	YTHDF2
1246	ENSG00000138375	943.663	1.07726	0.247751	4.34815	1.37e-05	0.000191142	SMARCAL1
1248	ENSG00000110092	1915.67	-1.57349	0.361997	-4.34669	1.38e-05	0.000192259	CCND1
1249	ENSG00000163754	1110.09	1.35503	0.311939	4.34389	1.4e-05	0.000194577	GYG1
1250	ENSG00000114270	112.397	-1.9537	0.449819	-4.3433	1.4e-05	0.000194944	COL7A1
1251	ENSG00000188112	27.925	-3.02936	0.697584	-4.34264	1.41e-05	0.00019537	C6orf132
1252	ENSG00000233450	147.066	-1.68626	0.388416	-4.34138	1.42e-05	0.000196184	KIFC1
1253	ENSG00000237649	147.066	-1.68626	0.388416	-4.34138	1.42e-05	0.000196184	KIFC1
1254	ENSG00000126778	23.3267	1.91769	0.441764	4.34099	1.42e-05	0.000196369	SIX1
1255	ENSG00000147403	5159.73	-1.21724	0.280439	-4.34048	1.42e-05	0.000196674	RPL10
1256	ENSG00000161681	36.3569	-2.95939	0.682015	-4.33918	1.43e-05	0.000197684	SHANK1
1257	ENSG00000115232	133.278	-1.88128	0.43364	-4.33834	1.44e-05	0.000198283	ITGA4
1258	ENSG00000174899	732.076	1.20177	0.277077	4.3373	1.44e-05	0.00019906	PQLC2L
1259	ENSG00000112419	301.623	1.70883	0.394075	4.33632	1.45e-05	0.000199796	PHACTR2
1260	ENSG00000106367	305.276	-1.29344	0.298533	-4.33264	1.47e-05	0.000202998	AP1S1
1261	ENSG00000169221	797.513	-1.14419	0.264456	-4.32658	1.51e-05	0.000208504	TBC1D10B
1262	ENSG00000220201	45.7156	-1.64329	0.379866	-4.32597	1.52e-05	0.00020891	ZGLP1
1263	ENSG00000128626	297.689	-1.27992	0.295977	-4.32439	1.53e-05	0.000210084	MRPS12
1264	ENSG00000283018	297.689	-1.27992	0.295977	-4.32439	1.53e-05	0.000210084	MRPS12
1265	ENSG00000124587	438.621	-1.37943	0.319188	-4.32169	1.55e-05	0.000212499	PEX6
1266	ENSG00000128656	184.246	-1.67783	0.38832	-4.32073	1.56e-05	0.000213256	CHN1
1267	ENSG00000230678	308.907	-2.83353	0.655995	-4.31944	1.56e-05	0.000214342	BRD2
1268	ENSG00000159110	229.486	1.77833	0.411996	4.31638	1.59e-05	0.000217158	IFNAR2
1271	ENSG00000129932	109.683	-1.26269	0.292848	-4.31177	1.62e-05	0.000221217	DOHH
1272	ENSG00000152527	126.57	-2.29141	0.531479	-4.31139	1.62e-05	0.000221426	PLEKHH2
1273	ENSG00000133250	306.395	-1.7886	0.415016	-4.30972	1.63e-05	0.000222925	ZNF414
1274	ENSG00000140400	1270.07	-1.3015	0.302022	-4.30931	1.64e-05	0.000223169	MAN2C1
1275	ENSG00000163638	13.9528	-7.17973	1.66701	-4.30696	1.66e-05	0.000225366	ADAMTS9
1276	ENSG00000168256	482.466	1.40506	0.326396	4.30478	1.67e-05	0.000227426	NKIRAS2
1278	ENSG00000064961	641.258	-1.10091	0.25581	-4.30363	1.68e-05	0.00022825	HMG20B
1279	ENSG00000198815	445.948	1.38044	0.320797	4.30315	1.68e-05	0.000228567	FOXJ3
1281	ENSG00000132326	204.257	1.83931	0.427678	4.30069	1.7e-05	0.000230761	PER2
1282	ENSG00000126803	75.9911	-1.99037	0.463041	-4.29848	1.72e-05	0.000232891	HSPA2
1283	ENSG00000185669	17.3681	-2.23868	0.52085	-4.29812	1.72e-05	0.000233085	SNAI3
1284	ENSG00000138640	296.399	1.59802	0.371927	4.29661	1.73e-05	0.000234496	FAM13A
1285	ENSG00000138160	55.4411	-1.96933	0.458617	-4.29407	1.75e-05	0.000237015	KIF11
1287	ENSG00000129646	65.7988	-1.47443	0.343592	-4.29122	1.78e-05	0.000239706	QRICH2
1288	ENSG00000273707	63.281	-6.99133	1.62946	-4.29059	1.78e-05	0.000240193	CDKN1C
1289	ENSG00000167136	442.621	-1.20495	0.280898	-4.28965	1.79e-05	0.000241026	ENDOG
1290	ENSG00000184838	30.0552	-1.99813	0.46607	-4.28718	1.81e-05	0.000243528	PRR16
1291	ENSG00000131504	594.771	-1.19147	0.278006	-4.28578	1.82e-05	0.000244882	DIAPH1
1292	ENSG00000164904	167.417	-1.21026	0.282452	-4.28481	1.83e-05	0.00024576	ALDH7A1
1294	ENSG00000134247	1090.61	1.28403	0.299814	4.28274	1.85e-05	0.000247675	PTGFRN
1295	ENSG00000197483	91.1773	-1.70996	0.399332	-4.28205	1.85e-05	0.000248253	ZNF628
1297	ENSG00000154188	8.38734	-6.43903	1.50437	-4.28023	1.87e-05	0.000249907	ANGPT1
1298	ENSG00000132356	557.919	2.00595	0.468768	4.2792	1.88e-05	0.00025087	PRKAA1
1299	ENSG00000282712	236.788	-1.45772	0.340809	-4.27724	1.89e-05	0.000252892	DEAF1
1300	ENSG00000130270	63.0859	-2.51004	0.587371	-4.27335	1.93e-05	0.000257156	ATP8B3
1302	ENSG00000187024	156.443	-1.4759	0.345401	-4.273	1.93e-05	0.000257157	PTRH1
1301	ENSG00000166886	155.923	-1.24276	0.290832	-4.2731	1.93e-05	0.000257157	NAB2
1312	ENSG00000239282	63.9826	-2.19985	0.515233	-4.26962	1.96e-05	0.000259095	GATSL3
1304	ENSG00000137404	32.3293	-1.94528	0.455606	-4.26965	1.96e-05	0.000259095	NRM
1306	ENSG00000206484	32.3293	-1.94528	0.455606	-4.26965	1.96e-05	0.000259095	NRM
1307	ENSG00000228854	32.3293	-1.94528	0.455606	-4.26965	1.96e-05	0.000259095	NRM
1308	ENSG00000228867	32.3293	-1.94528	0.455606	-4.26965	1.96e-05	0.000259095	NRM
1309	ENSG00000234809	32.3293	-1.94528	0.455606	-4.26965	1.96e-05	0.000259095	NRM
1310	ENSG00000235773	32.3293	-1.94528	0.455606	-4.26965	1.96e-05	0.000259095	NRM
1311	ENSG00000236843	32.3293	-1.94528	0.455606	-4.26965	1.96e-05	0.000259095	NRM
1305	ENSG00000143382	551.894	-1.84072	0.431087	-4.26995	1.96e-05	0.000259095	ADAMTSL4
1313	ENSG00000105404	1144.13	-1.62631	0.381081	-4.26762	1.98e-05	0.000261231	RABAC1
1314	ENSG00000243244	33.0891	-1.82495	0.427686	-4.26704	1.98e-05	0.000261715	STON1
1315	ENSG00000250959	70.7002	1.97737	0.463521	4.26597	1.99e-05	0.000262772	GLUD1P3
1316	ENSG00000104723	273.359	-1.11492	0.261382	-4.26548	1.99e-05	0.000263151	TUSC3
1321	ENSG00000012817	260.873	3.29219	0.772548	4.26147	2.03e-05	0.0002669	KDM5D
1322	ENSG00000180198	193.765	-1.6707	0.392116	-4.26074	2.04e-05	0.000267574	RCC1
1323	ENSG00000101844	72.4751	1.30832	0.307117	4.26	2.04e-05	0.000268201	ATG4A
1324	ENSG00000144791	1758.67	1.78934	0.420046	4.25988	2.05e-05	0.000268201	LIMD1
1325	ENSG00000172201	19.0128	2.06403	0.484673	4.25861	2.06e-05	0.000269526	ID4
1327	ENSG00000187720	84.8857	-2.47322	0.58087	-4.2578	2.06e-05	0.000270136	THSD4
1326	ENSG00000181467	379.335	-1.04237	0.244817	-4.25777	2.06e-05	0.000270136	RAP2B
1328	ENSG00000106484	121.419	1.93016	0.453348	4.25756	2.07e-05	0.000270181	MEST
1329	ENSG00000173818	167.528	-1.20978	0.284366	-4.25431	2.1e-05	0.000273929	ENDOV
1330	ENSG00000099821	316.598	-2.0458	0.481011	-4.25313	2.11e-05	0.000275174	POLRMT
1332	ENSG00000183354	214.69	1.5462	0.363782	4.25034	2.13e-05	0.000278195	KIAA2026
1331	ENSG00000154642	203.461	1.65955	0.390445	4.25041	2.13e-05	0.000278195	C21orf91
1333	ENSG00000182871	1053.67	-1.82469	0.429322	-4.25016	2.14e-05	0.000278217	COL18A1
1334	ENSG00000090924	325.74	-3.02154	0.711108	-4.24906	2.15e-05	0.000279372	PLEKHG2
1335	ENSG00000124875	22.824	-2.45382	0.577886	-4.2462	2.17e-05	0.000282753	CXCL6
1337	ENSG00000179085	381.83	-1.55621	0.366644	-4.24448	2.19e-05	0.000284508	DPM3
1338	ENSG00000164220	15.044	-4.41156	1.03949	-4.24395	2.2e-05	0.000284967	F2RL2
1339	ENSG00000155744	164.607	1.33873	0.315499	4.24321	2.2e-05	0.000285695	FAM126B
1340	ENSG00000123243	45.1716	-4.49172	1.05908	-4.24116	2.22e-05	0.000287914	ITIH5
1341	ENSG00000136436	1152.73	1.44569	0.340874	4.24114	2.22e-05	0.000287914	CALCOCO2
1343	ENSG00000260735	283.268	1.34341	0.316824	4.24022	2.23e-05	0.000288656	RP11-72I8.1
1344	ENSG00000186564	21.9574	1.91106	0.450806	4.2392	2.24e-05	0.000289762	FOXD2
1345	ENSG00000136856	45.0189	-1.9475	0.459422	-4.23901	2.25e-05	0.000289786	SLC2A8
1346	ENSG00000179029	118.274	-1.26564	0.298594	-4.23867	2.25e-05	0.000290019	TMEM107
1347	ENSG00000104883	30.5395	-1.77953	0.419935	-4.23764	2.26e-05	0.000291132	PEX11G
1348	ENSG00000204681	111.62	-1.64179	0.387478	-4.23712	2.26e-05	0.000291585	GABBR1
1349	ENSG00000116574	12.0659	-3.26972	0.772076	-4.23496	2.29e-05	0.000293529	RHOU
1352	ENSG00000197858	1750.24	-1.52279	0.359552	-4.23525	2.28e-05	0.000293529	GPAA1
1351	ENSG00000197361	767.001	1.03907	0.24535	4.23504	2.29e-05	0.000293529	FBXL22
1353	ENSG00000084636	1130.39	-1.17745	0.278043	-4.2348	2.29e-05	0.00029353	COL16A1
1354	ENSG00000213608	12.1711	3.12793	0.738869	4.2334	2.3e-05	0.000295138	SLC25A14P1
1356	ENSG00000176387	90.5953	-1.63687	0.386914	-4.23058	2.33e-05	0.000298429	HSD11B2
1357	ENSG00000215030	492.45	-5.37076	1.26962	-4.2302	2.33e-05	0.000298717	RPL13P12
1359	ENSG00000174917	974.175	-1.47486	0.348796	-4.22843	2.35e-05	0.000300697	C19orf70
1358	ENSG00000167685	229.841	-1.33419	0.315532	-4.22838	2.35e-05	0.000300697	ZNF444
1360	ENSG00000130150	171.991	1.66326	0.393507	4.22675	2.37e-05	0.000302655	MOSPD2
1361	ENSG00000182534	4720.78	1.11456	0.263828	4.22455	2.39e-05	0.000305398	MXRA7
1362	ENSG00000147894	142.705	2.03741	0.482358	4.22386	2.4e-05	0.000306112	C9orf72
1365	ENSG00000125648	316.314	-1.18697	0.281149	-4.22186	2.42e-05	0.000308164	SLC25A23
1366	ENSG00000213221	54.1911	-2.7197	0.644256	-4.22145	2.43e-05	0.000308498	DNLZ
1367	ENSG00000128951	334.637	-1.28877	0.30538	-4.22022	2.44e-05	0.000309959	DUT
1368	ENSG00000111670	557.015	1.46422	0.347017	4.21945	2.45e-05	0.00031079	GNPTAB
1369	ENSG00000215252	1708.5	-1.60898	0.381348	-4.21918	2.45e-05	0.000310944	GOLGA8B
1371	ENSG00000140931	315.708	-1.34047	0.31778	-4.21823	2.46e-05	0.000311601	CMTM3
1373	ENSG00000126787	37.3021	-2.03034	0.48147	-4.21696	2.48e-05	0.000313098	DLGAP5
1374	ENSG00000205476	272.55	1.24616	0.295563	4.2162	2.48e-05	0.000313927	CCDC85C
1375	ENSG00000143434	347.955	-2.06296	0.489516	-4.21429	2.51e-05	0.000316372	SEMA6C
1376	ENSG00000075785	5891.85	1.16651	0.276823	4.21392	2.51e-05	0.000316662	RAB7A
1377	ENSG00000180448	94.1517	-1.39457	0.331152	-4.21125	2.54e-05	0.000320194	ARHGAP45
1378	ENSG00000136231	135.656	-1.95748	0.464852	-4.21097	2.54e-05	0.000320356	IGF2BP3
1379	ENSG00000171858	2548.54	-1.44044	0.342244	-4.20881	2.57e-05	0.000323203	RPS21
1380	ENSG00000112902	222.207	-2.88597	0.685828	-4.20801	2.58e-05	0.000324115	SEMA5A
1381	ENSG00000203896	64.3758	-3.31793	0.788604	-4.20735	2.58e-05	0.000324826	LIME1
1383	ENSG00000248643	124.453	-1.98804	0.472568	-4.20688	2.59e-05	0.000325022	RBM14-RBM4
1382	ENSG00000188938	751.628	1.0508	0.249779	4.20691	2.59e-05	0.000325022	FAM120AOS
1384	ENSG00000150051	23.5917	-3.49226	0.830246	-4.20629	2.6e-05	0.000325638	MKX
1385	ENSG00000092931	329.618	1.04658	0.248834	4.20591	2.6e-05	0.000325946	MFSD11
1386	ENSG00000177106	290.717	-1.09888	0.26129	-4.2056	2.6e-05	0.000326164	EPS8L2
1388	ENSG00000143321	4964.54	-1.50175	0.35714	-4.20494	2.61e-05	0.000326414	HDGF
1389	ENSG00000163069	1701.66	1.28741	0.306164	4.20496	2.61e-05	0.000326414	SGCB
1390	ENSG00000141552	1145.63	-1.53181	0.364521	-4.20226	2.64e-05	0.000330061	ANAPC11
1391	ENSG00000233927	14394.7	-1.19785	0.285142	-4.2009	2.66e-05	0.000331808	RPS28
1392	ENSG00000102908	480.324	1.26484	0.30116	4.19988	2.67e-05	0.000333076	NFAT5
1393	ENSG00000124216	36.621	-2.5477	0.60664	-4.1997	2.67e-05	0.000333103	SNAI1
1395	ENSG00000142544	44.6981	-1.72849	0.41171	-4.19833	2.69e-05	0.000334681	CTU1
1394	ENSG00000113615	419.264	1.72138	0.410018	4.1983	2.69e-05	0.000334681	SEC24A
1396	ENSG00000145358	607.895	-1.02036	0.243092	-4.19742	2.7e-05	0.000335752	DDIT4L
1397	ENSG00000101311	336.028	2.61302	0.622984	4.19436	2.74e-05	0.000340071	FERMT1
1398	ENSG00000147604	846.039	-2.00236	0.477527	-4.19319	2.75e-05	0.000341577	RPL7
1399	ENSG00000111540	2420.29	1.22809	0.292894	4.19296	2.75e-05	0.000341687	RAB5B
1400	ENSG00000198961	895.707	1.07487	0.256504	4.19045	2.78e-05	0.000345242	PJA2
1401	ENSG00000153179	323.102	1.75978	0.420026	4.1897	2.79e-05	0.000346138	RASSF3
1402	ENSG00000150401	372.877	1.0737	0.256297	4.18926	2.8e-05	0.000346558	DCUN1D2
1404	ENSG00000114841	2726.12	1.42671	0.340744	4.18706	2.83e-05	0.000349431	DNAH1
1405	ENSG00000258311	1536.15	1.2838	0.306732	4.1854	2.85e-05	0.000351751	RP11-644F5.10
1406	ENSG00000003393	199.643	1.16973	0.279504	4.18502	2.85e-05	0.00035208	ALS2
1408	ENSG00000196642	2126.26	-1.16806	0.279359	-4.1812	2.9e-05	0.000357541	RABL6
1407	ENSG00000084112	1342	1.26873	0.303428	4.18132	2.9e-05	0.000357541	SSH1
1409	ENSG00000147364	293.176	1.09856	0.262783	4.18049	2.91e-05	0.000358416	FBXO25
1410	ENSG00000189157	41.3952	1.48901	0.35621	4.18015	2.91e-05	0.000358698	FAM47E
1411	ENSG00000173621	483.561	-1.10829	0.265194	-4.17917	2.93e-05	0.000359984	LRFN4
1412	ENSG00000184445	62.405	-1.7022	0.407478	-4.1774	2.95e-05	0.000362537	KNTC1
1417	ENSG00000079950	2424.2	1.85513	0.444487	4.17364	3e-05	0.000367281	STX7
1419	ENSG00000065183	74.3923	-1.55232	0.372021	-4.17268	3.01e-05	0.000368306	WDR3
1420	ENSG00000185008	175.254	-5.16985	1.23907	-4.17235	3.01e-05	0.000368579	ROBO2
1421	ENSG00000196116	336.507	1.37053	0.328596	4.17086	3.03e-05	0.000370742	TDRD7
1422	ENSG00000127948	2896.01	-1.14401	0.274393	-4.16925	3.06e-05	0.000373115	POR
1423	ENSG00000187097	206.732	1.0503	0.251928	4.16904	3.06e-05	0.000373186	ENTPD5
1424	ENSG00000178385	72.126	1.47037	0.352728	4.16857	3.07e-05	0.000373703	PLEKHM3
1425	ENSG00000248871	56.5603	-8.23906	1.97737	-4.16668	3.09e-05	0.000376542	TNFSF12-TNFSF13
1427	ENSG00000142552	2848.97	-4.14612	0.995267	-4.16584	3.1e-05	0.00037741	RCN3
1426	ENSG00000092969	155.194	2.72933	0.655161	4.1659	3.1e-05	0.00037741	TGFB2
1428	ENSG00000109066	1274.52	1.16981	0.280838	4.16543	3.11e-05	0.000377813	TMEM104
1431	ENSG00000258484	8.47675	-6.46843	1.5558	-4.15763	3.22e-05	0.000390122	SPESP1
1430	ENSG00000233327	148.117	-3.40034	0.817853	-4.15765	3.22e-05	0.000390122	USP32P2
1432	ENSG00000125384	7.33375	-6.28591	1.51201	-4.15732	3.22e-05	0.000390381	PTGER2
1436	ENSG00000176619	810.721	-1.36806	0.329383	-4.15341	3.28e-05	0.000395046	LMNB2
1437	ENSG00000189403	1121.45	-1.27629	0.307219	-4.15434	3.26e-05	0.000395046	HMGB1
1435	ENSG00000169696	669.496	-1.26289	0.304031	-4.15383	3.27e-05	0.000395046	ASPSCR1
1433	ENSG00000126214	1966.16	-1.12828	0.271653	-4.15339	3.28e-05	0.000395046	KLC1
1434	ENSG00000162378	280.862	1.07371	0.25846	4.15427	3.26e-05	0.000395046	ZYG11B
1438	ENSG00000206493	898.583	1.07836	0.259647	4.15317	3.28e-05	0.000395046	HLA-E
1439	ENSG00000229252	898.583	1.07836	0.259647	4.15317	3.28e-05	0.000395046	HLA-E
1440	ENSG00000230254	898.583	1.07836	0.259647	4.15317	3.28e-05	0.000395046	HLA-E
1441	ENSG00000233904	898.583	1.07836	0.259647	4.15317	3.28e-05	0.000395046	HLA-E
1442	ENSG00000076928	1027.11	-1.32431	0.319175	-4.14915	3.34e-05	0.000401493	ARHGEF1
1443	ENSG00000182154	1076.72	-1.17343	0.282807	-4.14924	3.34e-05	0.000401493	MRPL41
1444	ENSG00000079313	431.758	-1.38689	0.334369	-4.14779	3.36e-05	0.000403603	REXO1
1446	ENSG00000143373	357.911	-1.01734	0.24543	-4.14514	3.4e-05	0.000407745	ZNF687
1448	ENSG00000172809	3800.38	-2.53813	0.612673	-4.14271	3.43e-05	0.000411514	RPL38
1450	ENSG00000116478	414.194	-1.02547	0.247606	-4.14153	3.45e-05	0.000413069	HDAC1
1451	ENSG00000214253	821.163	-1.28596	0.310531	-4.14115	3.46e-05	0.000413461	FIS1
1452	ENSG00000183311	2677.02	-2.203	0.532007	-4.14093	3.46e-05	0.000413574	TUBB
1453	ENSG00000109819	203.397	1.38773	0.335148	4.14066	3.46e-05	0.000413787	PPARGC1A
1454	ENSG00000132170	32.0276	-2.568	0.620224	-4.14043	3.47e-05	0.000413903	PPARG
1455	ENSG00000184990	794.885	-1.23843	0.299223	-4.13881	3.49e-05	0.000416554	SIVA1
1456	ENSG00000203778	97.8771	-1.42533	0.344564	-4.13663	3.52e-05	0.000420238	FAM229B
1457	ENSG00000109062	391.648	1.3051	0.315519	4.13637	3.53e-05	0.00042043	SLC9A3R1
1460	ENSG00000167617	16.2474	-6.43511	1.55698	-4.13307	3.58e-05	0.000425342	CDC42EP5
1461	ENSG00000278444	16.2474	-6.43511	1.55698	-4.13307	3.58e-05	0.000425342	CDC42EP5
1463	ENSG00000159199	570.358	-1.01546	0.245725	-4.13252	3.59e-05	0.00042578	ATP5G1
1462	ENSG00000145476	288.242	1.92357	0.465467	4.13256	3.59e-05	0.00042578	CYP4V2
1466	ENSG00000185803	196.454	-1.24627	0.301621	-4.13191	3.6e-05	0.000426047	SLC52A2
1465	ENSG00000184500	202.683	1.26198	0.305414	4.13202	3.6e-05	0.000426047	PROS1
1467	ENSG00000135931	679.27	-2.48919	0.602477	-4.13159	3.6e-05	0.000426347	ARMC9
1468	ENSG00000101447	46.6282	-1.82713	0.442269	-4.13126	3.61e-05	0.000426677	FAM83D
1469	ENSG00000143816	262.144	1.40608	0.340463	4.1299	3.63e-05	0.00042891	WNT9A
1471	ENSG00000159212	13.2842	-3.62774	0.878814	-4.128	3.66e-05	0.000431884	CLIC6
1472	ENSG00000137145	291.2	1.55146	0.375933	4.12697	3.68e-05	0.000433522	DENND4C
1473	ENSG00000101493	314.212	-1.15502	0.279924	-4.12619	3.69e-05	0.000434692	ZNF516
1474	ENSG00000121653	110.684	-2.01987	0.489598	-4.12558	3.7e-05	0.000435263	MAPK8IP1
1476	ENSG00000178105	94.5807	-1.35528	0.328704	-4.12311	3.74e-05	0.000439661	DDX10
1477	ENSG00000140675	40.3317	-4.38068	1.06312	-4.12059	3.78e-05	0.000444194	SLC5A2
1478	ENSG00000006534	323.666	-1.23242	0.299101	-4.1204	3.78e-05	0.000444252	ALDH3B1
1479	ENSG00000149932	1125.12	-1.28825	0.312836	-4.11795	3.82e-05	0.000448702	TMEM219
1480	ENSG00000130052	215.683	1.19541	0.290319	4.11758	3.83e-05	0.000449118	STARD8
1481	ENSG00000227057	62.43	-2.91462	0.707926	-4.11712	3.84e-05	0.00044971	WDR46
1483	ENSG00000127124	23.3489	-3.98609	0.968415	-4.1161	3.85e-05	0.000451309	HIVEP3
1482	ENSG00000083937	240.861	1.01336	0.246202	4.11599	3.86e-05	0.000451309	CHMP2B
1484	ENSG00000104368	164.637	-1.24628	0.30296	-4.11368	3.89e-05	0.000455239	PLAT
1485	ENSG00000168495	228.435	-1.13351	0.275542	-4.11376	3.89e-05	0.000455239	POLR3D
1486	ENSG00000146707	198.539	1.21233	0.294731	4.11332	3.9e-05	0.000455335	POMZP3
1487	ENSG00000276464	198.539	1.21233	0.294731	4.11332	3.9e-05	0.000455335	POMZP3
1488	ENSG00000130203	2682.37	-5.07101	1.2329	-4.11307	3.9e-05	0.000455534	APOE
1489	ENSG00000152784	611.287	1.77402	0.431441	4.11185	3.93e-05	0.000457636	PRDM8
1491	ENSG00000172671	72.7807	1.87268	0.45574	4.10909	3.97e-05	0.000462514	ZFAND4
1493	ENSG00000173409	100.102	1.15055	0.280199	4.10617	4.02e-05	0.000467776	ARV1
1494	ENSG00000156265	136.342	-1.35749	0.330689	-4.10504	4.04e-05	0.000469746	MAP3K7CL
1495	ENSG00000004961	538.757	1.20638	0.294026	4.10298	4.08e-05	0.000473442	HCCS
1496	ENSG00000164330	574.538	1.96259	0.47834	4.10292	4.08e-05	0.000473442	EBF1
1498	ENSG00000215251	155.766	1.11359	0.271565	4.10064	4.12e-05	0.000477499	FASTKD5
1500	ENSG00000142303	81.0604	-1.73077	0.422289	-4.09854	4.16e-05	0.000481199	ADAMTS10
1499	ENSG00000101057	190.902	-1.52741	0.37266	-4.09868	4.16e-05	0.000481199	MYBL2
1501	ENSG00000133055	46.6004	-1.79142	0.437182	-4.09765	4.17e-05	0.000482732	MYBPH
1502	ENSG00000196208	140.834	1.44082	0.351646	4.09735	4.18e-05	0.000483035	GREB1
1503	ENSG00000204894	9.55111	-6.62895	1.61797	-4.09708	4.18e-05	0.000483285	RP11-208G20.2
1504	ENSG00000163110	627.896	1.72627	0.421704	4.09355	4.25e-05	0.000490369	PDLIM5
1505	ENSG00000105371	17.5391	-2.49981	0.610898	-4.09203	4.28e-05	0.000493273	ICAM4
1507	ENSG00000181690	54.031	-1.49231	0.364851	-4.0902	4.31e-05	0.000496524	PLAG1
1508	ENSG00000139163	169.404	1.16507	0.284934	4.08892	4.33e-05	0.000498934	ETNK1
1509	ENSG00000206053	277.073	-1.88185	0.460312	-4.08821	4.35e-05	0.000500129	HN1L
1511	ENSG00000111961	2094.7	1.96209	0.480171	4.08623	4.38e-05	0.000503756	SASH1
1512	ENSG00000182899	2333.84	-1.22737	0.300397	-4.08584	4.39e-05	0.000504272	RPL35A
1514	ENSG00000118596	348.906	2.04265	0.500118	4.08434	4.42e-05	0.000506864	SLC16A7
1515	ENSG00000153560	760.609	1.43084	0.35057	4.08147	4.48e-05	0.000512833	UBP1
1516	ENSG00000198001	284.318	1.0582	0.259325	4.08058	4.49e-05	0.00051446	IRAK4
1517	ENSG00000221995	459.756	1.46574	0.359246	4.08003	4.5e-05	0.000515325	TIAF1
1520	ENSG00000160193	80.3682	-1.52079	0.372937	-4.07788	4.54e-05	0.000519096	WDR4
1518	ENSG00000123416	7662.78	-1.0829	0.265544	-4.07803	4.54e-05	0.000519096	TUBA1B
1519	ENSG00000157181	72.1376	1.34635	0.330137	4.07814	4.54e-05	0.000519096	C1orf27
1521	ENSG00000112246	39.2297	-3.63784	0.892353	-4.07668	4.57e-05	0.000521436	SIM1
1522	ENSG00000172348	788.048	-1.21661	0.298486	-4.07593	4.58e-05	0.000522784	RCAN2
1523	ENSG00000236826	41.4104	-1.47469	0.362072	-4.07292	4.64e-05	0.000529231	LSM2
1525	ENSG00000137094	299.337	1.15346	0.28327	4.07194	4.66e-05	0.00053076	DNAJB5
1527	ENSG00000173457	9516.02	-1.58641	0.390041	-4.06729	4.76e-05	0.000540768	PPP1R14B
1529	ENSG00000060237	2566.03	1.27572	0.313818	4.06517	4.8e-05	0.000544641	WNK1
1530	ENSG00000147394	47.6022	1.4036	0.34527	4.06521	4.8e-05	0.000544641	ZNF185
1531	ENSG00000100129	1172.44	-1.52699	0.37569	-4.0645	4.81e-05	0.000545833	EIF3L
1532	ENSG00000068024	645.104	1.63504	0.402377	4.06345	4.84e-05	0.000547946	HDAC4
1534	ENSG00000173264	574.496	-1.09909	0.270553	-4.06237	4.86e-05	0.000549777	GPR137
1533	ENSG00000125703	99.2447	1.22482	0.301502	4.06241	4.86e-05	0.000549777	ATG4C
1535	ENSG00000205268	192.69	1.21093	0.298154	4.06144	4.88e-05	0.000551599	PDE7A
1536	ENSG00000114388	868.629	1.11028	0.273452	4.06022	4.9e-05	0.000554123	NPRL2
1537	ENSG00000165097	68.0756	1.35037	0.332635	4.05961	4.92e-05	0.000555227	KDM1B
1538	ENSG00000156076	26.1603	-4.07921	1.00501	-4.05889	4.93e-05	0.000556586	WIF1
1539	ENSG00000121270	17.7724	-6.56281	1.61708	-4.05843	4.94e-05	0.000557297	ABCC11
1541	ENSG00000183258	478.221	-1.1808	0.29112	-4.05606	4.99e-05	0.000561894	DDX41
1542	ENSG00000187676	172.011	1.5607	0.384768	4.05621	4.99e-05	0.000561894	B3GLCT
1543	ENSG00000107263	2976.22	1.27712	0.314952	4.05496	5.01e-05	0.000564192	RAPGEF1
1544	ENSG00000134853	558.535	-1.03531	0.255369	-4.05417	5.03e-05	0.000565712	PDGFRA
1545	ENSG00000177303	2043.6	1.48983	0.367669	4.0521	5.08e-05	0.000570389	CASKIN2
1547	ENSG00000163040	76.1099	-1.504	0.371232	-4.05137	5.09e-05	0.000571426	CCDC74A
1546	ENSG00000110328	53.8868	1.97951	0.488588	4.0515	5.09e-05	0.000571426	GALNT18
1548	ENSG00000125637	26.5714	-2.54044	0.627508	-4.04847	5.16e-05	0.000578185	PSD4
1552	ENSG00000198919	246.016	1.35172	0.334184	4.04485	5.24e-05	0.000585672	DZIP3
1553	ENSG00000100258	1018.92	-1.37405	0.339838	-4.04324	5.27e-05	0.000589338	LMF2
1554	ENSG00000131437	100.502	1.41999	0.351269	4.04246	5.29e-05	0.000590919	KIF3A
1555	ENSG00000138028	21.7156	-3.28126	0.8122	-4.03996	5.35e-05	0.000596474	CGREF1
1557	ENSG00000277585	6.32449	5.29742	1.31154	4.03909	5.37e-05	0.000598314	MUC4
1558	ENSG00000171492	244.417	1.23466	0.305715	4.0386	5.38e-05	0.000599186	LRRC8D
1559	ENSG00000189129	823.39	-2.55763	0.633365	-4.03815	5.39e-05	0.000599939	PLAC9
1560	ENSG00000105974	1739.05	-1.35526	0.335786	-4.03609	5.43e-05	0.000604842	CAV1
1563	ENSG00000168172	992.691	1.29779	0.32187	4.03205	5.53e-05	0.000614172	HOOK3
1567	ENSG00000102349	141.807	1.27568	0.316647	4.02871	5.61e-05	0.000621348	KLF8
1568	ENSG00000074855	77.007	-1.53797	0.381852	-4.02767	5.63e-05	0.000623721	ANO8
1569	ENSG00000109667	29.6703	-2.64883	0.657716	-4.02731	5.64e-05	0.000624269	SLC2A9
1570	ENSG00000090554	102.058	-1.36765	0.339666	-4.02646	5.66e-05	0.00062613	FLT3LG
1571	ENSG00000266302	20.9712	3.16115	0.78519	4.02597	5.67e-05	0.000627038	RP11-219A15.1
1572	ENSG00000240583	120.303	-5.2591	1.30667	-4.02482	5.7e-05	0.000629703	AQP1
1573	ENSG00000100139	437.344	-1.44037	0.357962	-4.02379	5.73e-05	0.000632061	MICALL1
1574	ENSG00000132635	415.266	-1.27755	0.317563	-4.02299	5.75e-05	0.000633819	PCED1A
1575	ENSG00000132341	2117.26	-1.41736	0.352452	-4.02143	5.78e-05	0.000637636	RAN
1576	ENSG00000091651	135.451	-1.49277	0.371232	-4.02114	5.79e-05	0.000638009	ORC6
1577	ENSG00000089280	1385.28	-1.40741	0.350131	-4.01968	5.83e-05	0.000641576	FUS
1578	ENSG00000165752	138.273	-1.30288	0.324271	-4.01787	5.87e-05	0.000646116	STK32C
1580	ENSG00000172339	139.001	-1.83115	0.455925	-4.01634	5.91e-05	0.000649497	ALG14
1581	ENSG00000065609	81.2618	3.30953	0.824099	4.01593	5.92e-05	0.000650202	SNAP91
1582	ENSG00000103550	167.012	-2.42459	0.603793	-4.0156	5.93e-05	0.000650308	KNOP1
1583	ENSG00000173334	137.793	1.4718	0.366512	4.01568	5.93e-05	0.000650308	TRIB1
1584	ENSG00000170577	110.087	-1.36981	0.341181	-4.01492	5.95e-05	0.000651766	SIX2
1585	ENSG00000144834	223.112	1.04013	0.25909	4.01456	5.96e-05	0.000651927	TAGLN3
1586	ENSG00000157617	447.481	1.42991	0.356172	4.01468	5.95e-05	0.000651927	C2CD2
1589	ENSG00000276045	72.5953	-1.72411	0.429737	-4.01201	6.02e-05	0.000657782	ORAI1
1587	ENSG00000105701	2569.72	-1.665	0.415003	-4.01201	6.02e-05	0.000657782	FKBP8
1588	ENSG00000135040	158.873	1.18168	0.294534	4.01205	6.02e-05	0.000657782	NAA35
1590	ENSG00000183691	7.46706	-6.28048	1.56651	-4.00922	6.09e-05	0.000664747	NOG
1591	ENSG00000282183	15.5627	-5.51462	1.37545	-4.00933	6.09e-05	0.000664747	GOLGA2P10
1592	ENSG00000275464	113.503	-1.69975	0.423977	-4.00907	6.1e-05	0.000664769	CH507-9B2.5
1593	ENSG00000139211	147.014	1.22187	0.304837	4.00827	6.12e-05	0.000666583	AMIGO2
1594	ENSG00000167074	1022.59	1.27598	0.318434	4.00704	6.15e-05	0.000669658	TEF
1596	ENSG00000137819	36.9289	-2.59941	0.648934	-4.00567	6.18e-05	0.000672718	PAQR5
1600	ENSG00000164978	190.033	-1.1879	0.296628	-4.00468	6.21e-05	0.000673945	NUDT2
1599	ENSG00000110841	1057.64	1.03935	0.259536	4.00464	6.21e-05	0.000673945	PPFIBP1
1601	ENSG00000110917	2337.77	1.10199	0.275243	4.00369	6.24e-05	0.00067625	MLEC
1602	ENSG00000176771	86.4966	1.86817	0.466654	4.00333	6.25e-05	0.000676864	NCKAP5
1603	ENSG00000074370	1196.82	-2.25124	0.562394	-4.00295	6.26e-05	0.000677513	ATP2A3
1604	ENSG00000088756	189.578	2.33996	0.58467	4.00218	6.28e-05	0.00067931	ARHGAP28
1605	ENSG00000143387	21380.3	-1.38574	0.346643	-3.99761	6.4e-05	0.000692044	CTSK
1606	ENSG00000162736	3043.03	1.09232	0.273251	3.99749	6.4e-05	0.000692044	NCSTN
1607	ENSG00000260916	1016.96	1.07268	0.268523	3.99475	6.48e-05	0.000699645	CCPG1
1608	ENSG00000108179	480.574	-1.20329	0.301234	-3.99455	6.48e-05	0.0006998	PPIF
1609	ENSG00000163394	250.816	2.39884	0.600725	3.99325	6.52e-05	0.00070286	CCKAR
1611	ENSG00000128283	508.957	-1.48961	0.373195	-3.9915	6.57e-05	0.000707541	CDC42EP1
1612	ENSG00000173581	352.999	-1.23337	0.309085	-3.9904	6.6e-05	0.000710408	CCDC106
1613	ENSG00000158526	114.68	-1.35234	0.338924	-3.99009	6.6e-05	0.0007109	TSR2
1614	ENSG00000106263	1653.9	-1.03755	0.260191	-3.98766	6.67e-05	0.00071775	EIF3B
1615	ENSG00000254726	53.2495	-3.77088	0.945743	-3.98721	6.69e-05	0.000718674	MEX3A
1616	ENSG00000134574	785.705	-1.4683	0.368325	-3.98642	6.71e-05	0.00072062	DDB2
1617	ENSG00000272391	1448.89	1.04594	0.262453	3.98524	6.74e-05	0.000723781	POM121C
1618	ENSG00000113721	5519.75	-1.06385	0.266979	-3.98478	6.75e-05	0.000724731	PDGFRB
1619	ENSG00000140988	16362.8	-2.4821	0.623097	-3.98349	6.79e-05	0.000728234	RPS2
1620	ENSG00000050327	100.945	-1.2743	0.319937	-3.98298	6.81e-05	0.000729349	ARHGEF5
1621	ENSG00000180096	85.4032	-2.11596	0.531433	-3.98162	6.84e-05	0.000733085	2022-09-01
1623	ENSG00000188186	960.594	-2.00629	0.504275	-3.97857	6.93e-05	0.000741724	LAMTOR4
1622	ENSG00000130779	608.441	1.33384	0.335259	3.97854	6.93e-05	0.000741724	CLIP1
1624	ENSG00000064490	502.719	-1.28801	0.323777	-3.97808	6.95e-05	0.000742227	RFXANK
1625	ENSG00000197885	95.4362	-1.08589	0.272959	-3.97821	6.94e-05	0.000742227	NKIRAS1
1626	ENSG00000100344	85.5101	-2.55737	0.642932	-3.97767	6.96e-05	0.000742613	PNPLA3
1627	ENSG00000135299	93.7177	1.72488	0.433637	3.97771	6.96e-05	0.000742613	ANKRD6
1628	ENSG00000078549	53.4209	-4.28156	1.07658	-3.97699	6.98e-05	0.000744258	ADCYAP1R1
1630	ENSG00000163081	12.2411	-6.98844	1.75831	-3.97453	7.05e-05	0.000751101	CCDC140
1629	ENSG00000126457	948.261	-1.45948	0.367195	-3.97467	7.05e-05	0.000751101	PRMT1
1631	ENSG00000103254	171.878	-1.56936	0.395263	-3.97042	7.17e-05	0.000763273	FAM173A
1632	ENSG00000145545	179.605	-1.01531	0.255719	-3.9704	7.18e-05	0.000763273	SRD5A1
1633	ENSG00000106799	548.589	1.07012	0.26961	3.96914	7.21e-05	0.00076688	TGFBR1
1634	ENSG00000106006	60.1735	1.47747	0.372401	3.96742	7.27e-05	0.000771947	HOXA6
1636	ENSG00000112319	49.7392	2.72071	0.685896	3.96666	7.29e-05	0.00077347	EYA4
1638	ENSG00000205336	345.842	-1.63337	0.411913	-3.96533	7.33e-05	0.000776856	ADGRG1
1640	ENSG00000108861	1606.13	1.02241	0.257912	3.9642	7.36e-05	0.000779572	DUSP3
1641	ENSG00000103241	31.4912	-8.35698	2.10847	-3.96353	7.39e-05	0.000780397	FOXF1
1643	ENSG00000144554	88.2518	-2.81213	0.709462	-3.96375	7.38e-05	0.000780397	FANCD2
1642	ENSG00000118046	585.072	-1.2532	0.316194	-3.96338	7.39e-05	0.000780397	STK11
1644	ENSG00000171608	722.124	1.0705	0.270099	3.96337	7.39e-05	0.000780397	PIK3CD
1645	ENSG00000175334	1382.37	-1.72293	0.434754	-3.963	7.4e-05	0.000781133	BANF1
1646	ENSG00000182196	819.758	-1.02586	0.258875	-3.96274	7.41e-05	0.000781501	ARL6IP4
1647	ENSG00000172009	424.259	-1.02418	0.258469	-3.96248	7.42e-05	0.000781884	THOP1
1648	ENSG00000179979	83.8423	-3.13781	0.792216	-3.9608	7.47e-05	0.000786925	CRIPAK
1650	ENSG00000054793	517.679	1.17777	0.297389	3.96036	7.48e-05	0.000787411	ATP9A
1651	ENSG00000123975	98.1521	-1.98716	0.501905	-3.95923	7.52e-05	0.000790667	CKS2
1653	ENSG00000090889	68.6243	-1.71852	0.434243	-3.95751	7.57e-05	0.000794938	KIF4A
1654	ENSG00000115226	109.947	-1.66008	0.419466	-3.95759	7.57e-05	0.000794938	FNDC4
1655	ENSG00000175832	84.4348	-1.64485	0.415694	-3.95687	7.59e-05	0.000796584	ETV4
1656	ENSG00000164684	103.762	2.63103	0.665031	3.95626	7.61e-05	0.000798142	ZNF704
1657	ENSG00000164294	520.915	-1.39394	0.352475	-3.95473	7.66e-05	0.000802792	GPX8
1658	ENSG00000112578	332.53	-1.50338	0.380408	-3.95201	7.75e-05	0.000811471	BYSL
1659	ENSG00000160256	363.601	-1.61552	0.408881	-3.95107	7.78e-05	0.000814177	FAM207A
1660	ENSG00000186301	59.3607	-1.73228	0.438458	-3.95085	7.79e-05	0.000814438	MST1P2
1661	ENSG00000160345	24.6358	-2.05157	0.519333	-3.9504	7.8e-05	0.000815488	C9orf116
1662	ENSG00000111696	368.077	1.44394	0.365804	3.94729	7.9e-05	0.000825646	NT5DC3
1665	ENSG00000164932	247.239	-1.94964	0.494261	-3.94456	7.99e-05	0.00083362	CTHRC1
1667	ENSG00000154096	4882.68	-1.26076	0.319693	-3.94365	8.03e-05	0.000835766	THY1
1668	ENSG00000173611	79.5254	-1.65081	0.418729	-3.94244	8.07e-05	0.0008395	SCAI
1669	ENSG00000019991	6.45444	-6.06056	1.53749	-3.94185	8.09e-05	0.000840556	HGF
1670	ENSG00000188243	433.848	-1.04859	0.266014	-3.94188	8.08e-05	0.000840556	COMMD6
1671	ENSG00000100336	75.7155	-1.2554	0.318524	-3.94129	8.1e-05	0.000842028	APOL4
1672	ENSG00000099814	670.616	-1.21002	0.307092	-3.94026	8.14e-05	0.000845124	CEP170B
1673	ENSG00000082397	580.634	2.32954	0.591411	3.93896	8.18e-05	0.000849238	EPB41L3
1675	ENSG00000140832	21.3205	2.18334	0.554361	3.93849	8.2e-05	0.000849879	MARVELD3
1678	ENSG00000235307	302.802	2.45533	0.623602	3.93733	8.24e-05	0.000852465	BRD2
1679	ENSG00000178163	86.5806	1.77105	0.449867	3.93684	8.26e-05	0.000853697	ZNF518B
1680	ENSG00000104886	490.939	-1.35647	0.344669	-3.93556	8.3e-05	0.000857731	PLEKHJ1
1682	ENSG00000182107	15.6918	-4.56672	1.16119	-3.93277	8.4e-05	0.000866721	TMEM30B
1683	ENSG00000183048	73.8388	-1.48017	0.376378	-3.93268	8.4e-05	0.000866721	SLC25A10
1681	ENSG00000108641	135.597	-1.36208	0.346353	-3.93263	8.4e-05	0.000866721	B9D1
1684	ENSG00000204856	219.015	1.02086	0.2596	3.93245	8.41e-05	0.000866854	FAM216A
1685	ENSG00000100599	265.504	-1.17517	0.298867	-3.93207	8.42e-05	0.000867706	RIN3
1687	ENSG00000143514	378.611	1.0642	0.270854	3.92906	8.53e-05	0.000877608	TP53BP2
1688	ENSG00000137070	264.909	-1.22906	0.312835	-3.92878	8.54e-05	0.000878102	IL11RA
1690	ENSG00000105357	10.1925	-5.74149	1.46176	-3.92779	8.57e-05	0.000880693	MYH14
1691	ENSG00000197375	83.9629	1.33563	0.340067	3.92754	8.58e-05	0.000881069	SLC22A5
1693	ENSG00000117152	18.6026	-3.29279	0.83865	-3.92629	8.63e-05	0.000884615	RGS4
1692	ENSG00000100280	3473.76	1.26648	0.322558	3.92638	8.62e-05	0.000884615	AP1B1
1694	ENSG00000243449	858.446	-2.22617	0.567095	-3.92557	8.65e-05	0.000886764	C4orf48
1695	ENSG00000170004	1701.19	-1.3022	0.331839	-3.92418	8.7e-05	0.000891344	CHD3
1697	ENSG00000197766	191.722	-2.28132	0.581799	-3.92114	8.81e-05	0.000901083	CFD
1698	ENSG00000274619	191.722	-2.28132	0.581799	-3.92114	8.81e-05	0.000901083	CFD
1701	ENSG00000124343	216.516	-1.36017	0.347082	-3.91886	8.9e-05	0.000908063	XG
1702	ENSG00000198846	16.3543	-4.06502	1.03742	-3.91839	8.91e-05	0.000909297	TOX
1703	ENSG00000168286	649.017	1.2673	0.323466	3.91789	8.93e-05	0.000910107	THAP11
1704	ENSG00000279208	11.5731	3.86617	0.986787	3.91794	8.93e-05	0.000910107	bP-21264C1.1
1705	ENSG00000167112	275.228	-1.07514	0.274465	-3.91723	8.96e-05	0.000912075	TRUB2
1706	ENSG00000130720	114.596	-1.60452	0.409758	-3.91579	9.01e-05	0.000916998	FIBCD1
1707	ENSG00000166171	76.0054	-1.53688	0.392553	-3.91509	9.04e-05	0.000919094	DPCD
1708	ENSG00000139364	45.7955	-4.28978	1.09636	-3.91274	9.13e-05	0.000927017	TMEM132B
1709	ENSG00000267673	277.772	-1.27261	0.325241	-3.91282	9.12e-05	0.000927017	FDX2
1710	ENSG00000011260	160.656	-1.34263	0.34323	-3.91176	9.16e-05	0.00093026	UTP18
1716	ENSG00000265303	6.92086	-6.17669	1.57946	-3.91063	9.21e-05	0.000932295	CTD-2510F5.6
1712	ENSG00000118557	120.075	-3.19955	0.818195	-3.91049	9.21e-05	0.000932295	PMFBP1
1713	ENSG00000131037	19.6449	-2.6963	0.689524	-3.91038	9.22e-05	0.000932295	EPS8L1
1711	ENSG00000071655	1856.47	-1.07971	0.276066	-3.91104	9.19e-05	0.000932295	MBD3
1717	ENSG00000173727	211.696	-2.12948	0.544695	-3.9095	9.25e-05	0.000935172	CMB9-22P13.1
1718	ENSG00000144589	255.975	-1.20961	0.309492	-3.90837	9.29e-05	0.00093898	STK11IP
1719	ENSG00000132768	178.859	-1.20431	0.308182	-3.90778	9.31e-05	0.000940761	DPH2
1720	ENSG00000157450	411.494	1.16305	0.297684	3.90699	9.35e-05	0.00094329	RNF111
1721	ENSG00000149499	260.175	-1.31373	0.336388	-3.9054	9.41e-05	0.000948963	EML3
1722	ENSG00000278550	126.187	-1.51924	0.389182	-3.90367	9.47e-05	0.000955214	SLC43A2
1723	ENSG00000130810	206.946	-1.04542	0.267839	-3.90318	9.49e-05	0.000956607	PPAN
1724	ENSG00000184675	144.783	1.35604	0.347593	3.90124	9.57e-05	0.000963725	AMER1
1725	ENSG00000104899	10.0155	-5.71062	1.46408	-3.90047	9.6e-05	0.000966224	AMH
1726	ENSG00000231370	425.533	-3.08878	0.792128	-3.89935	9.65e-05	0.000970168	PRRC2A
1727	ENSG00000048740	1861.75	1.33333	0.342069	3.89785	9.7e-05	0.000975614	CELF2
1728	ENSG00000223547	372.114	2.13108	0.546891	3.89672	9.75e-05	0.000979602	ZNF844
1729	ENSG00000182685	85.365	-1.55862	0.400042	-3.89614	9.77e-05	0.000981402	BRICD5
1730	ENSG00000077943	236.331	-3.32975	0.855013	-3.89438	9.84e-05	0.000987971	ITGA8
1732	ENSG00000168405	45.5919	1.75198	0.450083	3.89257	9.92e-05	0.000994213	CMAHP
1733	ENSG00000142046	64.791	-3.12234	0.802881	-3.88892	0.000100692	0.00100872	TMEM91
1735	ENSG00000139291	678.96	1.62856	0.418937	3.88737	0.000101337	0.00101402	TMEM19
1738	ENSG00000228981	12.7398	-2.67204	0.687526	-3.88645	0.00010172	0.00101619	RP11-364L4.1
1737	ENSG00000203772	38.3564	-2.17754	0.560293	-3.88643	0.00010173	0.00101619	SPRN
1736	ENSG00000140945	3293.31	1.50687	0.387706	3.88664	0.000101641	0.00101619	CDH13
1739	ENSG00000183751	399.374	-1.31091	0.337716	-3.8817	0.00010373	0.00103557	TBL3
1740	ENSG00000168743	43.2724	-2.42643	0.625157	-3.88131	0.000103895	0.00103662	NPNT
1741	ENSG00000156466	12.5326	-7.0233	1.8099	-3.8805	0.000104242	0.00103948	GDF6
1743	ENSG00000166794	5634.94	-1.1402	0.293955	-3.87883	0.00010496	0.00104545	PPIB
1744	ENSG00000168904	455.268	1.24665	0.321462	3.87805	0.000105297	0.0010482	LRRC28
1745	ENSG00000102804	903.946	1.04497	0.269469	3.87789	0.000105365	0.00104828	TSC22D1
1746	ENSG00000139209	6.71034	-6.12471	1.57971	-3.8771	0.000105708	0.00105108	SLC38A4
1747	ENSG00000067221	148.784	-1.54329	0.398141	-3.87624	0.000106081	0.00105359	STOML1
1748	ENSG00000187325	175.49	1.19594	0.308531	3.87624	0.000106081	0.00105359	TAF9B
1749	ENSG00000166974	608.817	1.37391	0.354672	3.87373	0.000107181	0.00106391	MAPRE2
1750	ENSG00000235217	60.6219	-1.24136	0.320499	-3.87322	0.000107405	0.00106551	TSPY26P
1751	ENSG00000167700	153.14	-1.54873	0.40015	-3.87038	0.000108665	0.00107741	MFSD3
1752	ENSG00000074181	1269.09	-2.96482	0.766279	-3.86912	0.000109231	0.00108239	NOTCH3
1753	ENSG00000112561	171.695	1.15691	0.299034	3.86881	0.000109369	0.00108253	TFEB
1755	ENSG00000064687	1751	-1.67054	0.431853	-3.86831	0.000109591	0.00108411	ABCA7
1756	ENSG00000112514	2304.06	-1.07745	0.278564	-3.86789	0.000109783	0.00108538	CUTA
1758	ENSG00000104812	6530.8	1.04425	0.270053	3.86684	0.000110252	0.00108879	GYS1
1759	ENSG00000170340	153.623	1.04652	0.270676	3.86632	0.000110489	0.00109051	B3GNT2
1760	ENSG00000152785	48.9667	2.49885	0.646696	3.86403	0.000111533	0.00110018	BMP3
1761	ENSG00000165644	61.4544	-1.67507	0.43366	-3.86264	0.000112169	0.00110583	COMTD1
1763	ENSG00000182704	448.747	-1.01855	0.26376	-3.86166	0.000112617	0.00110899	TSKU
1762	ENSG00000144645	238.221	3.06626	0.794004	3.86177	0.00011257	0.00110899	OSBPL10
1764	ENSG00000064692	93.6077	1.97146	0.510609	3.86099	0.000112927	0.0011114	SNCAIP
1765	ENSG00000102109	45.4062	-3.02714	0.784388	-3.85923	0.000113743	0.00111881	PCSK1N
1766	ENSG00000169255	39.3378	-2.15388	0.558192	-3.85867	0.000114007	0.00112077	B3GALNT1
1767	ENSG00000170385	156.262	1.24918	0.323859	3.85719	0.000114699	0.00112693	SLC30A1
1769	ENSG00000146842	167.295	1.41073	0.365778	3.85681	0.000114878	0.0011275	TMEM209
1768	ENSG00000113240	174.648	1.44825	0.375508	3.85679	0.000114887	0.0011275	CLK4
1771	ENSG00000172824	74.937	-2.13968	0.554859	-3.85626	0.000115135	0.00112866	CES4A
1770	ENSG00000167733	89.4968	-1.79582	0.465674	-3.85639	0.000115072	0.00112866	HSD11B1L
1772	ENSG00000188021	1253.65	1.54824	0.40167	3.85452	0.000115959	0.00113609	UBQLN2
1773	ENSG00000137804	107.501	-1.9202	0.498357	-3.85305	0.000116653	0.00114226	NUSAP1
1774	ENSG00000106537	18.2031	-2.37266	0.616002	-3.85172	0.000117293	0.00114787	TSPAN13
1775	ENSG00000163904	598.79	1.10445	0.286779	3.85123	0.000117524	0.00114948	SENP2
1776	ENSG00000146242	338.082	-1.94344	0.504768	-3.85015	0.000118044	0.00115327	TPBG
1777	ENSG00000283085	338.082	-1.94344	0.504768	-3.85015	0.000118044	0.00115327	TPBG
1778	ENSG00000108465	591.39	-1.58626	0.412114	-3.84908	0.000118561	0.00115766	CDK5RAP3
1779	ENSG00000128309	580.053	-1.55079	0.402936	-3.84873	0.000118731	0.00115868	MPST
1780	ENSG00000105677	940.822	-1.42675	0.370794	-3.84781	0.000119179	0.0011624	TMEM147
1781	ENSG00000167792	2261.16	-1.15287	0.299736	-3.84627	0.00011993	0.00116906	NDUFV1
1782	ENSG00000188647	437.695	1.78586	0.464442	3.84517	0.00012047	0.00117367	PTAR1
1783	ENSG00000169905	723.53	1.25763	0.327121	3.84454	0.000120777	0.001176	TOR1AIP2
1785	ENSG00000117543	277.034	-1.51049	0.392986	-3.84363	0.000121228	0.00117907	DPH5
1787	ENSG00000240370	53.131	-1.95849	0.50981	-3.8416	0.000122236	0.00118754	U47924.6
1786	ENSG00000181856	45.2684	1.85062	0.48173	3.84161	0.000122228	0.00118754	SLC2A4
1788	ENSG00000152348	32.0138	-1.86169	0.484704	-3.84088	0.000122595	0.0011897	ATG10
1790	ENSG00000065534	232.463	-1.59807	0.416205	-3.83961	0.000123228	0.00119517	MYLK
1791	ENSG00000103199	283.036	-1.24035	0.323065	-3.83933	0.000123372	0.0011959	ZNF500
1792	ENSG00000134575	2063.82	1.32956	0.346324	3.83907	0.000123501	0.00119649	ACP2
1793	ENSG00000166441	6005.86	-1.24845	0.325276	-3.83812	0.000123982	0.00119981	RPL27A
1794	ENSG00000166845	103.431	1.15099	0.299875	3.83822	0.000123929	0.00119981	C18orf54
1795	ENSG00000140199	702.343	1.37198	0.35749	3.83781	0.000124139	0.00120065	SLC12A6
1796	ENSG00000130758	187.409	-1.09603	0.285646	-3.83703	0.000124534	0.0012038	MAP3K10
1797	ENSG00000188641	129.73	1.22418	0.319069	3.83674	0.000124678	0.00120453	DPYD
1799	ENSG00000158552	273.322	-1.51491	0.394968	-3.83554	0.000125289	0.00120841	ZFAND2B
1802	ENSG00000083168	208.593	1.28833	0.336074	3.83347	0.000126346	0.00121729	KAT6A
1803	ENSG00000169018	378.545	1.54794	0.403838	3.83307	0.000126555	0.00121729	FEM1B
1805	ENSG00000262334	71.7082	1.91562	0.499751	3.83314	0.000126515	0.00121729	RPH3AL
1806	ENSG00000143947	1509.23	-1.38759	0.362042	-3.83267	0.000126762	0.00121856	RPS27A
1808	ENSG00000169062	353.703	-1.01145	0.264044	-3.83061	0.000127828	0.00122681	UPF3A
1809	ENSG00000213380	404.341	1.24733	0.325623	3.8306	0.000127833	0.00122681	COG8
1811	ENSG00000131378	405.738	1.13358	0.296248	3.82645	0.000130004	0.00124627	RFTN1
1812	ENSG00000232938	5.43717	4.74817	1.24124	3.82535	0.000130584	0.00125114	RPL23AP87
1813	ENSG00000164105	151.648	1.04912	0.274323	3.82441	0.000131087	0.00125527	SAP30
1814	ENSG00000115963	545.765	-1.3929	0.364462	-3.82181	0.000132478	0.00126789	RND3
1815	ENSG00000048162	216.647	-1.51337	0.39626	-3.81914	0.000133919	0.00128097	NOP16
1816	ENSG00000230092	6.8407	5.09019	1.33328	3.81778	0.000134657	0.00128732	RP11-206L10.8
1817	ENSG00000142684	946.164	-1.12815	0.295623	-3.81618	0.000135533	0.00129498	ZNF593
1818	ENSG00000039650	383.955	-1.70164	0.446087	-3.81459	0.000136411	0.00130266	PNKP
1819	ENSG00000127084	120.183	-3.0409	0.797223	-3.81437	0.000136529	0.00130307	FGD3
1820	ENSG00000160072	278.13	-1.08267	0.28387	-3.81396	0.000136758	0.00130453	ATAD3B
1821	ENSG00000230650	15.3631	3.19838	0.838663	3.81366	0.000136922	0.00130538	AC112229.1
1822	ENSG00000138092	310.493	-1.18634	0.311116	-3.81319	0.000137187	0.00130719	CENPO
1823	ENSG00000121966	18.671	-4.46601	1.17141	-3.81249	0.000137571	0.00131013	CXCR4
1825	ENSG00000165868	450.659	1.33684	0.350685	3.81208	0.0001378	0.00131088	HSPA12A
1827	ENSG00000179119	218.946	1.48988	0.390879	3.81163	0.000138056	0.00131248	SPTY2D1
1828	ENSG00000100823	1388.68	-1.38447	0.363475	-3.80897	0.000139545	0.0013253	APEX1
1829	ENSG00000238227	509.605	-1.49775	0.393255	-3.8086	0.000139753	0.00132655	C9orf69
1830	ENSG00000112769	2319.16	-1.26806	0.332993	-3.80806	0.00014006	0.00132873	LAMA4
1834	ENSG00000171017	36.4293	-2.86565	0.752896	-3.80617	0.000141136	0.00133603	LRRC8E
1832	ENSG00000112473	56.5465	-1.19389	0.313651	-3.80643	0.000140989	0.00133603	SLC39A7
1833	ENSG00000124486	1475.76	1.10184	0.289487	3.8062	0.000141121	0.00133603	USP9X
1835	ENSG00000265241	657.233	-1.25624	0.330153	-3.80501	0.000141798	0.00134155	RBM8A
1836	ENSG00000155330	182.182	1.04897	0.275782	3.80363	0.00014259	0.00134831	C16orf87
1837	ENSG00000083312	1781.88	1.22765	0.322819	3.80289	0.000143017	0.00135161	TNPO1
1839	ENSG00000172349	59.3534	-3.1845	0.837576	-3.80205	0.000143506	0.00135536	IL16
1838	ENSG00000035928	312.093	1.1906	0.313167	3.80181	0.000143641	0.00135536	RFC1
1843	ENSG00000159069	889.585	-1.28681	0.338521	-3.80128	0.000143951	0.00135692	FBXW5
1841	ENSG00000078403	317.61	1.84786	0.486135	3.80112	0.000144045	0.00135692	MLLT10
1842	ENSG00000144648	11.6206	2.79636	0.735669	3.80111	0.000144047	0.00135692	ACKR2
1844	ENSG00000088179	142.021	1.48697	0.391217	3.80088	0.000144185	0.00135749	PTPN4
1845	ENSG00000213015	528.375	-1.13128	0.297696	-3.80012	0.000144625	0.00136089	ZNF580
1846	ENSG00000119969	50.6953	-1.53703	0.404525	-3.79959	0.000144933	0.00136305	HELLS
1847	ENSG00000137449	68.8012	1.75506	0.462104	3.79798	0.000145878	0.00137045	CPEB2
1848	ENSG00000283087	68.8012	1.75506	0.462104	3.79798	0.000145878	0.00137045	CPEB2
1849	ENSG00000055732	326.376	1.14693	0.302026	3.79746	0.000146186	0.00137259	MCOLN3
1850	ENSG00000105298	228.104	-1.03136	0.271618	-3.79712	0.000146387	0.00137374	CACTIN
1851	ENSG00000185298	217.809	-1.00636	0.265043	-3.79696	0.000146483	0.0013739	CCDC137
1852	ENSG00000152818	457.573	1.64492	0.43327	3.79653	0.000146738	0.00137555	UTRN
1853	ENSG00000226492	124.847	-2.26934	0.597798	-3.79617	0.000146946	0.00137602	CUTA
1854	ENSG00000275932	446.475	1.08541	0.285915	3.79626	0.000146895	0.00137602	DUSP14
1855	ENSG00000073756	8.9002	3.57782	0.942556	3.79586	0.00014713	0.00137699	PTGS2
1856	ENSG00000150961	596.336	1.01818	0.268257	3.79553	0.000147331	0.00137813	SEC24D
1857	ENSG00000129195	301.586	-1.31581	0.346722	-3.795	0.000147641	0.00138029	FAM64A
1859	ENSG00000105173	37.0381	-2.16787	0.571656	-3.79226	0.000149282	0.00139338	CCNE1
1860	ENSG00000110344	884.329	1.30597	0.344377	3.79226	0.000149281	0.00139338	UBE4A
1862	ENSG00000011132	301.205	-1.01151	0.266994	-3.78853	0.000151539	0.00141292	APBA3
1863	ENSG00000180879	2948.58	-1.30584	0.344769	-3.78757	0.000152128	0.00141766	SSR4
1864	ENSG00000153904	516.096	1.11005	0.293092	3.78738	0.000152245	0.00141799	DDAH1
1865	ENSG00000081803	67.1172	1.25902	0.332458	3.78701	0.000152468	0.0014193	CADPS2
1866	ENSG00000196562	170.209	-1.82718	0.482664	-3.78562	0.000153328	0.00142654	SULF2
1867	ENSG00000052795	170.972	1.1131	0.294049	3.78542	0.000153447	0.00142688	FNIP2
1868	ENSG00000180900	379.875	-1.77515	0.469026	-3.78477	0.000153853	0.00142913	SCRIB
1869	ENSG00000274287	379.875	-1.77515	0.469026	-3.78477	0.000153853	0.00142913	SCRIB
1870	ENSG00000065268	385.957	-1.19677	0.316292	-3.78374	0.000154488	0.00143426	WDR18
1871	ENSG00000157216	1658.87	1.03455	0.273446	3.78338	0.000154711	0.00143479	SSBP3
1872	ENSG00000186148	25.1674	2.18231	0.576797	3.78349	0.000154647	0.00143479	AC013271.3
1873	ENSG00000075340	15.6656	-5.34471	1.41299	-3.78256	0.000155226	0.0014388	ADD2
1874	ENSG00000282171	49.6528	-2.87396	0.759823	-3.78241	0.000155316	0.00143887	CRHR1-IT1
1875	ENSG00000142227	3415.03	-2.17378	0.57487	-3.78135	0.000155982	0.00144426	EMP3
1876	ENSG00000105258	701.934	-1.13533	0.300526	-3.77782	0.000158205	0.00146407	POLR2I
1877	ENSG00000177465	62.2049	1.28425	0.340105	3.77604	0.000159339	0.00147378	ACOT4
1878	ENSG00000139977	320.489	1.37847	0.365293	3.77359	0.000160912	0.00148675	NAA30
1879	ENSG00000255642	38.9233	1.85993	0.492867	3.77369	0.000160853	0.00148675	PABPC1P4
1880	ENSG00000242802	399.073	-1.01994	0.27031	-3.77323	0.000161147	0.00148812	AP5Z1
1881	ENSG00000155099	1074.28	2.16343	0.573483	3.77243	0.000161663	0.00149209	TMEM55A
1882	ENSG00000065320	32.3931	-2.84065	0.75307	-3.77208	0.000161889	0.00149339	NTN1
1883	ENSG00000130935	191.181	-1.51726	0.40245	-3.77007	0.000163204	0.00150472	NOL11
1884	ENSG00000163462	18.31	-2.21254	0.586969	-3.76942	0.000163624	0.00150779	TRIM46
1885	ENSG00000012061	1175.86	-1.38092	0.366369	-3.7692	0.000163773	0.00150837	ERCC1
1886	ENSG00000167182	417.247	1.12629	0.298839	3.76887	0.00016399	0.00150956	SP2
1887	ENSG00000143028	31.3291	-2.21352	0.587796	-3.76579	0.00016602	0.00152744	SYPL2
1888	ENSG00000061918	48.4212	-2.01849	0.536046	-3.76551	0.000166207	0.00152753	GUCY1B3
1889	ENSG00000141068	155.678	1.47504	0.391712	3.76563	0.000166129	0.00152753	KSR1
1890	ENSG00000111432	8.10199	-6.38973	1.6973	-3.76463	0.000166793	0.00153212	FZD10
1891	ENSG00000090971	159.874	-2.01574	0.535608	-3.76347	0.000167575	0.0015383	NAT14
1892	ENSG00000148773	370.787	-1.90302	0.50567	-3.76336	0.000167644	0.0015383	MKI67
1893	ENSG00000085978	111.647	1.24454	0.330774	3.7625	0.000168225	0.00154201	ATG16L1
1894	ENSG00000281089	111.647	1.24454	0.330774	3.7625	0.000168225	0.00154201	ATG16L1
1895	ENSG00000107937	671.815	-1.96119	0.521415	-3.76128	0.000169049	0.00154792	GTPBP4
1896	ENSG00000182310	110.894	-1.58326	0.420931	-3.76134	0.000169009	0.00154792	SPACA6
1897	ENSG00000115159	353.645	1.37651	0.366015	3.7608	0.00016937	0.00155004	GPD2
1898	ENSG00000108773	1035.5	-1.1623	0.309068	-3.76066	0.000169465	0.00155009	KAT2A
1900	ENSG00000110203	18.1859	-5.18069	1.37786	-3.75996	0.000169943	0.00155271	FOLR3
1901	ENSG00000119681	1947.14	-1.34383	0.357409	-3.75991	0.000169975	0.00155271	LTBP2
1899	ENSG00000022267	469.59	1.30542	0.347202	3.75984	0.000170019	0.00155271	FHL1
1902	ENSG00000178922	112.172	-1.46357	0.389297	-3.75951	0.000170245	0.00155396	HYI
1903	ENSG00000025039	1186.09	1.55858	0.4146	3.75924	0.000170428	0.00155481	RRAGD
1904	ENSG00000011422	128.596	-1.74317	0.463761	-3.75877	0.000170753	0.00155614	PLAUR
1906	ENSG00000166181	580.36	1.20529	0.320713	3.75817	0.000171162	0.00155823	API5
1908	ENSG00000169241	275.785	-1.66868	0.444101	-3.75744	0.00017166	0.00156194	SLC50A1
1911	ENSG00000135744	2089.52	1.37315	0.365808	3.75373	0.00017422	0.00158275	AGT
1912	ENSG00000164938	381.986	1.04366	0.278123	3.75249	0.000175085	0.00158977	TP53INP1
1913	ENSG00000167996	89856.3	-1.10025	0.293259	-3.75181	0.00017556	0.00159325	FTH1
1914	ENSG00000104859	630.291	-1.2018	0.320364	-3.75136	0.00017588	0.00159533	CLASRP
1915	ENSG00000198753	326.424	-1.90069	0.506782	-3.75052	0.000176469	0.00159983	PLXNB3
1916	ENSG00000109084	177.971	-1.75517	0.46807	-3.7498	0.000176974	0.00160358	TMEM97
1917	ENSG00000225989	92.6643	-1.46616	0.391061	-3.74919	0.000177408	0.00160666	ABCF1
1918	ENSG00000213079	327.84	1.31638	0.351159	3.74866	0.000177779	0.00160918	SCAF8
1919	ENSG00000127528	205.945	-1.54921	0.413289	-3.74848	0.00017791	0.00160953	KLF2
1922	ENSG00000143970	417.628	1.96024	0.52326	3.7462	0.000179531	0.00162166	ASXL2
1923	ENSG00000006652	295.683	1.11203	0.296859	3.74597	0.000179695	0.0016223	IFRD1
1924	ENSG00000143793	97.9095	-1.46444	0.391074	-3.74466	0.000180642	0.00163	C1orf35
1927	ENSG00000168140	189.324	-1.6317	0.435889	-3.74338	0.00018156	0.0016357	VASN
1928	ENSG00000274334	189.324	-1.6317	0.435889	-3.74338	0.00018156	0.0016357	VASN
1926	ENSG00000157259	577.977	1.43578	0.383564	3.74326	0.00018165	0.0016357	GATAD1
1925	ENSG00000059758	496.394	2.26788	0.605854	3.74328	0.000181633	0.0016357	CDK17
1929	ENSG00000119318	2109.98	1.22422	0.327065	3.74304	0.000181809	0.00163628	RAD23B
1930	ENSG00000126522	179.817	-1.78632	0.477329	-3.74233	0.000182318	0.00163916	ASL
1931	ENSG00000168807	1130.2	1.62554	0.43435	3.74245	0.000182233	0.00163916	SNTB2
1932	ENSG00000104835	106.703	-1.09969	0.294006	-3.74036	0.000183754	0.00165036	SARS2
1933	ENSG00000283104	106.703	-1.09969	0.294006	-3.74036	0.000183754	0.00165036	SARS2
1934	ENSG00000117410	958.058	-1.05315	0.281632	-3.73943	0.000184436	0.00165563	ATP6V0B
1935	ENSG00000159128	92.0842	-1.80453	0.482656	-3.73874	0.000184942	0.00165846	IFNGR2
1936	ENSG00000168005	223.536	-1.01322	0.271003	-3.73879	0.000184904	0.00165846	C11orf84
1938	ENSG00000092853	43.7336	-2.02774	0.542437	-3.73821	0.000185336	0.0016611	CLSPN
1939	ENSG00000139637	331.424	-1.66253	0.444789	-3.73778	0.000185649	0.0016611	C12orf10
1937	ENSG00000072163	86.5351	-1.60886	0.430443	-3.7377	0.000185715	0.0016611	LIMS2
1940	ENSG00000148291	57.6347	-1.23137	0.329426	-3.73793	0.00018554	0.0016611	SURF2
1941	ENSG00000281024	57.6347	-1.23137	0.329426	-3.73793	0.00018554	0.0016611	SURF2
1943	ENSG00000184076	1707.22	-1.1248	0.301028	-3.73653	0.000186576	0.00166712	UQCR10
1942	ENSG00000153029	457.117	1.19151	0.318881	3.73653	0.000186581	0.00166712	MR1
1945	ENSG00000168944	62.0791	1.4893	0.398843	3.73405	0.000188424	0.00168186	CEP120
1946	ENSG00000160113	331.566	-1.03862	0.278213	-3.73316	0.000189092	0.00168696	NR2F6
1947	ENSG00000166130	138.013	-1.32071	0.353954	-3.7313	0.000190494	0.00169859	IKBIP
1950	ENSG00000121350	67.5718	1.36777	0.366726	3.72967	0.00019173	0.00170699	PYROXD1
1951	ENSG00000131626	505.973	1.43406	0.384655	3.72817	0.000192872	0.00171627	PPFIA1
1952	ENSG00000177943	53.324	-1.7225	0.462107	-3.7275	0.000193388	0.00171998	MAMDC4
1953	ENSG00000162066	377.99	-1.77993	0.47772	-3.72589	0.000194626	0.00173011	AMDHD2
1954	ENSG00000183549	21.7974	-3.20224	0.859614	-3.72521	0.000195155	0.00173393	ACSM5
1956	ENSG00000180530	113.688	2.00374	0.538066	3.72397	0.000196114	0.00174066	NRIP1
1958	ENSG00000243989	186.03	-1.09767	0.294865	-3.72264	0.000197152	0.00174809	ACY1
1960	ENSG00000182158	1215.32	1.20613	0.324506	3.7168	0.000201761	0.00178713	CREB3L2
1961	ENSG00000123064	677.665	-1.21666	0.327373	-3.71643	0.000202054	0.00178882	DDX54
1962	ENSG00000159259	44.7248	-1.60188	0.431155	-3.71532	0.00020295	0.00179583	CHAF1B
1964	ENSG00000175193	362.344	-2.21809	0.597228	-3.71398	0.000204026	0.00180294	PARL
1963	ENSG00000170571	42.9178	-1.96136	0.52811	-3.71393	0.000204065	0.00180294	EMB
1965	ENSG00000181163	8172.97	-1.36311	0.367007	-3.71413	0.000203907	0.00180294	NPM1
1966	ENSG00000068137	178.765	-1.53171	0.41259	-3.71243	0.000205277	0.00181272	PLEKHH3
1967	ENSG00000172322	4.6219	-5.57899	1.50367	-3.71024	0.000207064	0.00182757	CLEC12A
1969	ENSG00000214357	329.796	-1.97943	0.533806	-3.70815	0.000208781	0.00184086	NEURL1B
1971	ENSG00000076382	219.811	-1.33201	0.359504	-3.70514	0.000211276	0.00186097	SPAG5
1972	ENSG00000170871	580.727	2.35171	0.634855	3.70432	0.000211956	0.00186601	KIAA0232
1973	ENSG00000137842	136.524	1.1871	0.320538	3.70346	0.00021268	0.00187143	TMEM62
1974	ENSG00000268083	280.398	-1.21667	0.328594	-3.70264	0.000213365	0.00187556	AC104534.3
1975	ENSG00000282832	280.398	-1.21667	0.328594	-3.70264	0.000213365	0.00187556	AC104534.3
1976	ENSG00000123570	74.8244	1.87238	0.506125	3.69944	0.00021608	0.00189846	RAB9B
1978	ENSG00000012174	226.427	1.231	0.332892	3.69788	0.000217409	0.00190821	MBTPS2
1981	ENSG00000066279	57.3082	-2.14079	0.579191	-3.69617	0.000218877	0.00191818	ASPM
1983	ENSG00000008382	89.9406	-1.54848	0.419219	-3.69373	0.00022099	0.00193475	MPND
1986	ENSG00000112655	896.982	-2.56153	0.693771	-3.69218	0.000222337	0.0019436	PTK7
1987	ENSG00000228594	197.168	-1.45825	0.395092	-3.69092	0.000223447	0.00195232	FNDC10
1989	ENSG00000204767	21.3448	-3.40933	0.923835	-3.69041	0.00022389	0.00195422	FAM196B
1988	ENSG00000171813	227.151	-1.1035	0.299015	-3.69045	0.000223856	0.00195422	PWWP2B
1990	ENSG00000105255	33.8973	-4.66728	1.26504	-3.68944	0.000224752	0.00196076	FSD1
1991	ENSG00000119946	9.22671	-4.18464	1.13559	-3.685	0.0002287	0.00199421	CNNM1
1993	ENSG00000185453	80.452	-1.46382	0.397317	-3.68425	0.000229373	0.00199849	C19orf68
1992	ENSG00000136754	396.451	1.14393	0.310496	3.6842	0.000229422	0.00199849	ABI1
1994	ENSG00000164920	193.692	-1.04097	0.282624	-3.68325	0.000230281	0.00200497	OSR2
1995	ENSG00000244687	2201.86	1.15687	0.314171	3.68231	0.000231132	0.00201137	UBE2V1
1996	ENSG00000197114	188.099	-1.11866	0.303818	-3.682	0.000231412	0.00201279	ZGPAT
1997	ENSG00000164342	224.96	2.37083	0.643978	3.68155	0.000231825	0.00201538	TLR3
1999	ENSG00000228300	1410.62	-1.69995	0.46203	-3.67931	0.000233868	0.00203111	C19orf24
2000	ENSG00000179965	150.539	-1.25194	0.340353	-3.67836	0.000234738	0.00203764	ZNF771
2003	ENSG00000184117	112.771	-1.09456	0.297738	-3.67626	0.00023668	0.00205165	NIPSNAP1
2002	ENSG00000168096	201.768	-1.01862	0.277082	-3.67623	0.000236706	0.00205165	ANKS3
2004	ENSG00000139793	416.679	1.9592	0.53304	3.67552	0.000237368	0.00205636	MBNL2
2005	ENSG00000198585	555.235	-1.10122	0.299644	-3.6751	0.000237755	0.00205868	NUDT16
2006	ENSG00000177683	141.4	1.42352	0.387416	3.6744	0.00023841	0.00206333	THAP5
2007	ENSG00000079308	3340.86	1.64914	0.448927	3.67352	0.000239233	0.00206942	TNS1
2008	ENSG00000145247	89.2653	-1.45919	0.397251	-3.67321	0.00023952	0.00207087	OCIAD2
2009	ENSG00000125675	86.6728	-1.27987	0.348454	-3.67299	0.000239732	0.00207167	GRIA3
2010	ENSG00000268193	46.5438	-3.55816	0.968787	-3.6728	0.00023991	0.00207218	AC002985.3
2012	ENSG00000127083	7.79285	-6.33835	1.72693	-3.6703	0.000242268	0.00208879	OMD
2013	ENSG00000205133	107.316	1.30919	0.356703	3.67025	0.000242315	0.00208879	TRIQK
2014	ENSG00000267561	181.197	3.13332	0.853633	3.67057	0.000242012	0.00208879	RP5-1052I5.2
2015	ENSG00000078808	3426.85	-1.33062	0.362603	-3.66965	0.000242885	0.00209163	SDF4
2016	ENSG00000183475	110.397	1.38604	0.3777	3.66969	0.000242842	0.00209163	ASB7
2017	ENSG00000131470	44.7752	-1.48041	0.403486	-3.66904	0.000243462	0.00209556	PSMC3IP
2018	ENSG00000113763	403.07	1.89844	0.517463	3.66875	0.00024374	0.00209692	UNC5A
2021	ENSG00000038945	23.8422	1.92158	0.524063	3.66671	0.000245696	0.0021106	MSR1
2022	ENSG00000113532	30.7723	-4.70094	1.28244	-3.66563	0.000246731	0.00211723	ST8SIA4
2023	ENSG00000178297	29.8816	-2.02175	0.551571	-3.66545	0.000246906	0.00211723	TMPRSS9
2024	ENSG00000204221	68.9476	-1.61624	0.440947	-3.6654	0.000246956	0.00211723	WDR46
2025	ENSG00000226916	68.9476	-1.61624	0.440947	-3.6654	0.000246956	0.00211723	WDR46
2026	ENSG00000124491	9.50075	-6.62347	1.80721	-3.66503	0.000247308	0.00211921	F13A1
2027	ENSG00000106665	490.471	-1.03545	0.28256	-3.66453	0.000247791	0.0021223	CLIP2
2029	ENSG00000124614	211.578	-2.25463	0.61537	-3.66387	0.000248436	0.00212664	RPS10
2028	ENSG00000005893	1411.94	1.2486	0.340798	3.66376	0.000248543	0.00212664	LAMP2
2031	ENSG00000181827	323.367	1.58333	0.432264	3.66287	0.0002494	0.00213188	RFX7
2032	ENSG00000268750	24.0877	-1.70155	0.464594	-3.66245	0.00024981	0.00213433	CTD-2583A14.10
2033	ENSG00000166394	75.7471	-1.80397	0.492731	-3.66117	0.000251063	0.00214397	CYB5R2
2034	ENSG00000084463	422.227	1.3961	0.38138	3.66066	0.000251566	0.00214722	WBP11
2035	ENSG00000183688	246.805	-1.83691	0.501867	-3.66015	0.000252068	0.00215044	FAM101B
2037	ENSG00000179922	29.0842	-1.73033	0.472877	-3.65915	0.000253055	0.00215752	ZNF784
2036	ENSG00000108468	634.139	-1.10551	0.302129	-3.65906	0.000253147	0.00215752	CBX1
2038	ENSG00000137563	147.683	-1.39496	0.381283	-3.65858	0.000253619	0.00216049	GGH
2039	ENSG00000077157	438.071	1.48544	0.406068	3.6581	0.000254092	0.00216346	PPP1R12B
2040	ENSG00000158987	209.154	2.13901	0.584832	3.65747	0.000254715	0.0021677	RAPGEF6
2042	ENSG00000157870	48.4298	-1.43754	0.393094	-3.657	0.000255187	0.00216853	FAM213B
2043	ENSG00000275125	48.4298	-1.43754	0.393094	-3.657	0.000255187	0.00216853	FAM213B
2041	ENSG00000089916	492.079	1.14597	0.313349	3.65717	0.00025502	0.00216853	GPATCH2L
2044	ENSG00000115806	830.048	1.08509	0.296952	3.65408	0.000258105	0.00219225	GORASP2
2045	ENSG00000161149	216.164	-1.02359	0.280147	-3.65378	0.000258407	0.00219375	TUBA3FP
2049	ENSG00000178467	351.764	-1.66237	0.455086	-3.65286	0.000259331	0.00219622	P4HTM
2050	ENSG00000233276	6905.47	-1.07699	0.294824	-3.65298	0.000259211	0.00219622	GPX1
2047	ENSG00000114166	415.779	1.52304	0.416923	3.65304	0.000259152	0.00219622	KAT2B
2048	ENSG00000138185	135.534	2.09955	0.574735	3.65308	0.000259115	0.00219622	ENTPD1
2052	ENSG00000148337	3574.74	1.27283	0.348496	3.65234	0.000259858	0.00219854	CIZ1
2053	ENSG00000131831	1473.28	1.61049	0.441003	3.65189	0.000260313	0.00220131	RAI2
2055	ENSG00000272674	39.4087	-2.31134	0.633147	-3.65055	0.000261674	0.00221067	PCDHB16
2057	ENSG00000168078	55.2071	-2.38166	0.652627	-3.64935	0.000262906	0.00221892	PBK
2059	ENSG00000163820	1270.82	1.18	0.323403	3.6487	0.000263573	0.00222238	FYCO1
2062	ENSG00000157500	420.756	1.26824	0.347723	3.64728	0.000265036	0.00223147	APPL1
2063	ENSG00000101246	267.944	-1.18661	0.325376	-3.64689	0.000265433	0.00223336	ARFRP1
2066	ENSG00000151117	139.491	-1.09256	0.299663	-3.64596	0.000266392	0.00223854	TMEM86A
2067	ENSG00000115325	413.757	-1.13664	0.311832	-3.64505	0.000267345	0.00224546	DOK1
2068	ENSG00000135525	21.9257	-2.5412	0.697258	-3.64456	0.000267849	0.00224861	MAP7
2070	ENSG00000167969	769.403	-1.35059	0.370674	-3.64361	0.000268838	0.00225473	ECI1
2071	ENSG00000185344	305.903	1.63426	0.448712	3.64213	0.000270396	0.0022667	ATP6V0A2
2072	ENSG00000100359	945.867	-1.03187	0.283352	-3.64167	0.000270879	0.00226966	SGSM3
2075	ENSG00000100490	247.399	1.63994	0.450463	3.64057	0.000272031	0.00227602	CDKL1
2076	ENSG00000198898	1194.97	1.26019	0.346211	3.63995	0.000272694	0.00227993	CAPZA2
2078	ENSG00000124733	11.8379	-6.94144	1.90721	-3.63958	0.000273079	0.00228069	MEA1
2079	ENSG00000167670	143.898	-1.83663	0.504632	-3.63955	0.000273115	0.00228069	CHAF1A
2081	ENSG00000121274	118.166	1.03392	0.284148	3.63868	0.000274041	0.00228622	PAPD5
2082	ENSG00000120837	40.2041	-1.63846	0.450336	-3.6383	0.000274446	0.0022885	NFYB
2083	ENSG00000157168	33.5331	-2.39393	0.65808	-3.63775	0.000275029	0.00229226	NRG1
2085	ENSG00000196465	621.014	-2.08538	0.573386	-3.63695	0.00027588	0.00229715	MYL6B
2086	ENSG00000139436	1085.56	1.05259	0.289464	3.63635	0.000276532	0.00230147	GIT2
2087	ENSG00000049618	671.642	1.22482	0.337089	3.63352	0.000279577	0.0023257	ARID1B
2088	ENSG00000180209	53.3902	-1.63818	0.451053	-3.6319	0.000281343	0.00233927	MYLPF
2089	ENSG00000140718	1605.32	1.4465	0.398485	3.63001	0.000283414	0.00235536	FTO
2091	ENSG00000139278	480.116	1.45995	0.402329	3.62874	0.000284808	0.00236468	GLIPR1
2093	ENSG00000182952	300.522	-1.83673	0.506507	-3.62626	0.000287552	0.00238518	HMGN4
2097	ENSG00000250471	26.0688	-8.08396	2.23027	-3.62466	0.000289343	0.00239547	GMPSP1
2096	ENSG00000235636	44.248	-1.54383	0.42592	-3.62468	0.000289315	0.00239547	NUS1P1
2098	ENSG00000184058	18.1541	-3.97428	1.09662	-3.62411	0.000289963	0.00239945	TBX1
2099	ENSG00000172850	40.3374	-1.36166	0.37596	-3.62182	0.000292532	0.00241495	LSM2
2100	ENSG00000204392	40.3374	-1.36166	0.37596	-3.62182	0.000292532	0.00241495	LSM2
2101	ENSG00000224979	40.3374	-1.36166	0.37596	-3.62182	0.000292532	0.00241495	LSM2
2102	ENSG00000225998	40.3374	-1.36166	0.37596	-3.62182	0.000292532	0.00241495	LSM2
2103	ENSG00000231502	40.3374	-1.36166	0.37596	-3.62182	0.000292532	0.00241495	LSM2
2104	ENSG00000076770	99.1983	1.95673	0.54028	3.6217	0.000292678	0.00241501	MBNL3
2105	ENSG00000080189	374.951	-1.01403	0.280045	-3.62095	0.000293527	0.00242087	SLC35C2
2106	ENSG00000205084	142.951	-1.68837	0.466302	-3.62076	0.000293742	0.00242149	TMEM231
2107	ENSG00000121211	9.69292	-2.9049	0.802374	-3.62038	0.000294173	0.00242389	MND1
2108	ENSG00000155511	66.8277	-3.00139	0.829092	-3.62009	0.000294495	0.00242539	GRIA1
2110	ENSG00000235657	2610.5	-11.9906	3.3133	-3.61893	0.000295823	0.00243402	HLA-A
2111	ENSG00000141378	131.433	-1.31968	0.364883	-3.61672	0.000298356	0.0024537	PTRH2
2112	ENSG00000126016	52.0827	-1.91649	0.529964	-3.61627	0.000298883	0.00245687	AMOT
2113	ENSG00000159214	53.8119	-1.68128	0.464943	-3.61611	0.000299063	0.00245718	CCDC24
2114	ENSG00000163322	139.142	1.20016	0.331979	3.61518	0.000300142	0.00246488	FAM175A
2118	ENSG00000142634	2350.68	-1.66193	0.459921	-3.61352	0.000302065	0.00247599	EFHD2
2121	ENSG00000163590	590.469	1.39453	0.386111	3.61174	0.000304151	0.00248956	PPM1L
2123	ENSG00000277258	239.982	-1.8308	0.507068	-3.61056	0.00030554	0.0024974	PCGF2
2124	ENSG00000278644	239.982	-1.8308	0.507068	-3.61056	0.00030554	0.0024974	PCGF2
2122	ENSG00000186654	693.864	-1.17138	0.32442	-3.6107	0.000305375	0.0024974	PRR5
2125	ENSG00000159713	597.169	-1.06805	0.295897	-3.60952	0.000306767	0.00250625	TPPP3
2126	ENSG00000105088	42.1812	-3.81101	1.0559	-3.60927	0.000307062	0.00250748	OLFM2
2127	ENSG00000105879	152.999	1.07562	0.298142	3.60774	0.000308881	0.00252115	CBLL1
2128	ENSG00000144713	2261.67	-1.19315	0.330792	-3.60695	0.000309819	0.00252762	RPL32
2129	ENSG00000137872	159.289	1.302	0.361012	3.60653	0.000310316	0.00253048	SEMA6D
2130	ENSG00000206490	93.7461	-1.43036	0.396791	-3.60481	0.000312382	0.00254255	ABCF1
2132	ENSG00000232169	93.7461	-1.43036	0.396791	-3.60481	0.000312382	0.00254255	ABCF1
2133	ENSG00000236149	93.7461	-1.43036	0.396791	-3.60481	0.000312382	0.00254255	ABCF1
2135	ENSG00000230456	359.84	-1.36807	0.379772	-3.60234	0.00031536	0.00256439	DDR1
2136	ENSG00000272886	685.143	1.27702	0.354549	3.60181	0.000316014	0.0025685	DCP1A
2139	ENSG00000198964	163.204	1.07645	0.299014	3.60001	0.000318204	0.00258268	SGMS1
2140	ENSG00000049541	177.151	-1.33754	0.371743	-3.59801	0.000320662	0.00260141	RFC2
2143	ENSG00000137135	70.8582	-2.30808	0.641639	-3.59716	0.000321708	0.00260508	ARHGEF39
2144	ENSG00000196998	1161.29	-1.64815	0.458182	-3.59716	0.000321715	0.00260508	WDR45
2141	ENSG00000068796	373.682	1.64945	0.458514	3.59739	0.000321432	0.00260508	KIF2A
2145	ENSG00000198131	325.801	-1.8333	0.509814	-3.59601	0.000323134	0.00261535	ZNF544
2146	ENSG00000115993	1123.56	1.00667	0.279954	3.59585	0.00032334	0.0026158	TRAK2
2147	ENSG00000134201	122.489	-2.44508	0.680082	-3.59527	0.000324051	0.00261911	GSTM5
2149	ENSG00000146530	9.01273	-6.56705	1.82786	-3.59275	0.000327208	0.0026434	VWDE
2150	ENSG00000139574	25.0984	-2.73539	0.761424	-3.59247	0.000327558	0.00264447	NPFF
2151	ENSG00000203760	195.964	-1.51464	0.421624	-3.5924	0.000327645	0.00264447	CENPW
2152	ENSG00000013523	659.105	1.14946	0.320196	3.58986	0.000330859	0.00266916	ANGEL1
2153	ENSG00000122121	752.669	1.64506	0.45827	3.58973	0.000331024	0.00266925	XPNPEP2
2155	ENSG00000275035	412.629	-1.58834	0.442712	-3.58776	0.000333526	0.00268694	CCDC92
2154	ENSG00000047621	174.198	1.0582	0.294943	3.58782	0.000333455	0.00268694	C12orf4
2156	ENSG00000117335	1062.39	1.05722	0.294724	3.58716	0.000334304	0.00269195	CD46
2157	ENSG00000168395	313.833	-1.09679	0.305848	-3.58607	0.000335699	0.00270194	ING5
2158	ENSG00000178726	56.4029	-1.30734	0.364594	-3.58573	0.00033614	0.00270423	THBD
2159	ENSG00000185347	44.8764	-2.54042	0.708743	-3.5844	0.000337852	0.00271674	C14orf80
2160	ENSG00000239218	13.4941	2.0468	0.571066	3.58418	0.000338138	0.00271778	RPS20P22
2162	ENSG00000126970	292.987	1.41694	0.395514	3.58252	0.00034029	0.00273255	ZC4H2
2163	ENSG00000106609	1708.27	1.1953	0.333812	3.58075	0.000342616	0.00274996	TMEM248
2166	ENSG00000101577	475.475	1.1025	0.308092	3.57849	0.000345591	0.00276999	LPIN2
2167	ENSG00000135953	75.559	1.48419	0.414776	3.5783	0.000345836	0.00277067	MFSD9
2168	ENSG00000063127	7.56154	-4.48898	1.25495	-3.57702	0.000347528	0.00278295	SLC6A16
2169	ENSG00000225511	61.5177	-1.36219	0.380907	-3.57618	0.000348658	0.00279071	LINC00475
2170	ENSG00000094841	83.2769	1.25385	0.350701	3.57526	0.000349881	0.00279676	UPRT
2172	ENSG00000198799	277.97	1.27892	0.357715	3.57525	0.000349897	0.00279676	LRIG2
2171	ENSG00000171094	22.5232	2.28997	0.640473	3.57543	0.000349657	0.00279676	ALK
2173	ENSG00000179021	216.989	1.28626	0.359784	3.57508	0.000350117	0.00279723	C3orf38
2176	ENSG00000170558	139.723	-1.53134	0.428431	-3.57429	0.000351181	0.00280212	CDH2
2175	ENSG00000119900	546.244	1.4153	0.39597	3.57426	0.000351214	0.00280212	OGFRL1
2177	ENSG00000122176	274.1	-1.05577	0.295489	-3.57296	0.000352969	0.00281483	FMOD
2178	ENSG00000053328	5.19617	-5.76975	1.61498	-3.57263	0.000353408	0.00281704	METTL24
2181	ENSG00000266086	205.279	-1.48739	0.416438	-3.5717	0.000354666	0.00282311	RP11-159D12.5
2180	ENSG00000104524	54.7881	-1.43553	0.401913	-3.57174	0.000354618	0.00282311	PYCRL
2182	ENSG00000276657	54.7881	-1.43553	0.401913	-3.57174	0.000354618	0.00282311	PYCRL
2179	ENSG00000100292	1716.65	1.05	0.293986	3.57159	0.000354819	0.00282311	HMOX1
2183	ENSG00000170006	109.925	1.98042	0.554692	3.5703	0.000356575	0.00283503	TMEM154
2184	ENSG00000260075	19.1448	3.6136	1.01214	3.57025	0.000356644	0.00283503	NSFP1
2185	ENSG00000131153	83.9946	-2.2938	0.642511	-3.57005	0.000356913	0.00283587	GINS2
2186	ENSG00000280071	702.809	-1.137	0.318547	-3.56932	0.000357908	0.00284247	CH507-9B2.3
2188	ENSG00000105855	60.5311	1.31955	0.369965	3.56669	0.000361514	0.00286849	ITGB8
2189	ENSG00000186469	95.6622	-1.27273	0.356857	-3.56651	0.000361767	0.00286918	GNG2
2190	ENSG00000226278	10.3059	-6.74229	1.89058	-3.56626	0.000362107	0.00287056	PSPHP1
2191	ENSG00000182095	1331.88	-1.09682	0.307616	-3.56553	0.000363119	0.00287727	TNRC18
2192	ENSG00000065243	197.057	1.43366	0.402115	3.5653	0.00036344	0.0028785	PKN2
2193	ENSG00000249853	25.5104	2.89931	0.813334	3.56473	0.000364232	0.00288346	HS3ST5
2194	ENSG00000155959	93.4643	1.19351	0.33485	3.56432	0.000364799	0.00288663	VBP1
2195	ENSG00000116151	42.6059	-1.62642	0.456447	-3.56323	0.000366321	0.00289735	MORN1
2196	ENSG00000282019	45.1674	3.19987	0.898379	3.56182	0.000368286	0.00291157	GPI
2197	ENSG00000089060	424.986	-1.21773	0.34195	-3.56113	0.000369266	0.00291799	SLC8B1
2198	ENSG00000167283	1511.7	-1.49934	0.421098	-3.56054	0.000370094	0.0029232	ATP5L
2201	ENSG00000186260	146.194	1.5017	0.422476	3.55453	0.000378656	0.00298675	MKL2
2202	ENSG00000158089	27.9749	-4.01939	1.13086	-3.55429	0.000379001	0.00298812	GALNT14
2203	ENSG00000163046	17.8576	-2.8239	0.794822	-3.55287	0.000381056	0.00300296	ANKRD30BL
2205	ENSG00000152402	26.7981	-2.92579	0.823616	-3.55237	0.000381771	0.00300463	GUCY1A2
2207	ENSG00000278666	61.3982	-1.91878	0.540159	-3.55224	0.00038196	0.00300463	RP11-423H2.1
2206	ENSG00000162695	365.35	1.02387	0.288223	3.55236	0.000381792	0.00300463	SLC30A7
2209	ENSG00000080845	4971.43	1.61086	0.453585	3.5514	0.000383188	0.00301155	DLGAP4
2210	ENSG00000073111	178.887	-1.40533	0.395858	-3.55007	0.000385122	0.00302539	MCM2
2211	ENSG00000281500	3.53457	5.71688	1.61047	3.54981	0.000385503	0.00302701	SLC37A4
[truncated: 1,420 more rows]

## Sheet: D5-LAP1Bdef.vs.Control
	gene_id	baseMean	log2FoldChange	lfcSE	stat	pvalue	padj	gene_name
1	ENSG00000101825	2117.55	-6.55792	0.420465	-15.5968	7.65e-55	1.32e-50	MXRA5
2	ENSG00000181195	2300.24	-5.63119	0.411564	-13.6824	1.29e-42	1.11e-38	PENK
3	ENSG00000262655	691.83	-4.58278	0.339152	-13.5125	1.32e-41	7.58e-38	SPON1
4	ENSG00000117122	480.549	-4.55491	0.340816	-13.3647	9.72e-41	4.19e-37	MFAP2
5	ENSG00000135919	3219.9	-5.10736	0.391971	-13.0299	8.27e-39	2.85e-35	SERPINE2
6	ENSG00000108821	258330	-8.00929	0.638719	-12.5396	4.53e-36	1.3e-32	COL1A1
7	ENSG00000234704	316.425	-6.3385	0.546991	-11.5879	4.74e-31	1.17e-27	BRD2
8	ENSG00000136960	499.295	-4.9892	0.435979	-11.4437	2.53e-30	5.45e-27	ENPP2
9	ENSG00000166106	255.086	-5.05158	0.442993	-11.4033	4.03e-30	7.71e-27	ADAMTS15
10	ENSG00000183160	1045.27	-4.68698	0.413736	-11.3284	9.49e-30	1.63e-26	TMEM119
11	ENSG00000137507	683.036	-3.50965	0.322976	-10.8666	1.66e-27	2.6e-24	LRRC32
12	ENSG00000143320	423.693	-5.84031	0.548667	-10.6446	1.85e-26	2.65e-23	CRABP2
13	ENSG00000013297	509.737	-3.57073	0.349885	-10.2055	1.87e-24	2.48e-21	CLDN11
14	ENSG00000118971	3477.88	-2.59429	0.254768	-10.1829	2.36e-24	2.91e-21	CCND2
15	ENSG00000162981	375.173	-7.02364	0.694345	-10.1155	4.72e-24	5.42e-21	FAM84A
16	ENSG00000090924	894.091	-5.70221	0.568177	-10.036	1.06e-23	1.14e-20	PLEKHG2
17	ENSG00000204291	1481.64	-4.03033	0.4023	-10.0182	1.27e-23	1.28e-20	COL15A1
18	ENSG00000011347	651.217	-3.7958	0.381349	-9.9536	2.43e-23	2.33e-20	SYT7
19	ENSG00000182742	168.215	-5.83053	0.591833	-9.85165	6.74e-23	6.11e-20	HOXB4
20	ENSG00000106624	3948.04	-4.00378	0.406719	-9.8441	7.27e-23	6.26e-20	AEBP1
21	ENSG00000120093	292.479	-8.54069	0.885133	-9.64905	4.96e-22	4.07e-19	HOXB3
23	ENSG00000223654	58.8332	10.1884	1.06033	9.60872	7.35e-22	5.5e-19	FLOT1
22	ENSG00000163485	266.978	-4.34532	0.452198	-9.60934	7.3e-22	5.5e-19	ADORA1
24	ENSG00000162458	784.306	-5.90618	0.618571	-9.54811	1.32e-21	9.48e-19	FBLIM1
25	ENSG00000112655	1227	-3.52024	0.371151	-9.48466	2.43e-21	1.68e-18	PTK7
26	ENSG00000189058	500.808	-3.29402	0.348233	-9.45926	3.1e-21	2.06e-18	APOD
27	ENSG00000170801	1936.62	-2.77391	0.295494	-9.38735	6.15e-21	3.93e-18	HTRA3
28	ENSG00000041982	2735.75	-5.62037	0.599046	-9.3822	6.46e-21	3.98e-18	TNC
29	ENSG00000173917	187.441	-6.2762	0.67388	-9.31352	1.24e-20	7.35e-18	HOXB2
30	ENSG00000121898	363.332	-6.05609	0.656447	-9.22556	2.82e-20	1.62e-17	CPXM2
31	ENSG00000233913	272.823	-6.54867	0.711247	-9.20731	3.34e-20	1.86e-17	RPL10P9
32	ENSG00000169174	701.386	-5.74251	0.624621	-9.19358	3.8e-20	2.05e-17	PCSK9
33	ENSG00000154856	555.971	-7.77881	0.854758	-9.1006	8.98e-20	4.69e-17	APCDD1
34	ENSG00000255690	397.621	-5.30712	0.586321	-9.05157	1.41e-19	7.14e-17	TRIL
35	ENSG00000122180	2837.45	-3.87017	0.43418	-8.91374	4.93e-19	2.43e-16	MYOG
36	ENSG00000158292	1377.04	-3.12869	0.35214	-8.88478	6.4e-19	3.07e-16	GPR153
37	ENSG00000168542	67891.4	-3.68002	0.415837	-8.84966	8.78e-19	4.09e-16	COL3A1
38	ENSG00000188070	421.463	-3.02869	0.346605	-8.73818	2.37e-18	1.07e-15	C11orf95
39	ENSG00000106366	1659.88	-5.96257	0.684105	-8.71586	2.89e-18	1.27e-15	SERPINE1
40	ENSG00000134531	838.04	-4.49038	0.523061	-8.58482	9.1e-18	3.92e-15	EMP1
41	ENSG00000233608	863.375	-2.71108	0.319907	-8.47461	2.36e-17	9.91e-15	TWIST2
42	ENSG00000100321	215.67	-3.78669	0.448793	-8.4375	3.24e-17	1.33e-14	SYNGR1
44	ENSG00000143196	98.6697	-4.41671	0.528152	-8.36258	6.14e-17	2.41e-14	DPT
43	ENSG00000108511	277.129	-9.04976	1.08219	-8.36244	6.14e-17	2.41e-14	HOXB6
45	ENSG00000074219	703.688	-2.70374	0.324264	-8.33807	7.55e-17	2.89e-14	TEAD2
46	ENSG00000172935	264.668	-3.29349	0.400843	-8.21642	2.1e-16	7.85e-14	MRGPRF
47	ENSG00000163430	4040.22	-2.60577	0.317373	-8.21041	2.2e-16	8.08e-14	FSTL1
48	ENSG00000074181	4857.66	-4.68185	0.57058	-8.20543	2.3e-16	8.25e-14	NOTCH3
49	ENSG00000277150	203.441	-6.05545	0.740294	-8.17979	2.84e-16	1e-13	F8A3
50	ENSG00000184347	736.268	-3.66199	0.449205	-8.15216	3.57e-16	1.23e-13	SLIT3
51	ENSG00000227715	1671.74	-7.77205	0.961764	-8.08104	6.42e-16	2.17e-13	HLA-A
52	ENSG00000138829	279.233	-5.71202	0.707606	-8.07232	6.9e-16	2.29e-13	FBN2
53	ENSG00000140682	889.137	-3.31263	0.410911	-8.06167	7.53e-16	2.45e-13	TGFB1I1
54	ENSG00000182752	224.461	-3.96332	0.492625	-8.0453	8.6e-16	2.75e-13	PAPPA
55	ENSG00000143028	105.648	-4.63234	0.576127	-8.04049	8.95e-16	2.8e-13	SYPL2
56	ENSG00000112902	273.898	-6.56015	0.816766	-8.03186	9.6e-16	2.95e-13	SEMA5A
57	ENSG00000139329	2481.01	-2.71995	0.339012	-8.02317	1.03e-15	3.11e-13	LUM
58	ENSG00000114251	438.33	-6.80508	0.850672	-7.99964	1.25e-15	3.71e-13	WNT5A
59	ENSG00000228405	325.337	-9.22269	1.15682	-7.97245	1.56e-15	4.54e-13	RNF5
60	ENSG00000130517	7858.63	2.71995	0.341411	7.96679	1.63e-15	4.68e-13	PGPEP1
61	ENSG00000196611	593.495	-12.5865	1.58762	-7.92789	2.23e-15	6.3e-13	MMP1
62	ENSG00000166825	810.715	-4.47758	0.566739	-7.90062	2.78e-15	7.71e-13	ANPEP
63	ENSG00000183010	367.88	-3.2159	0.409108	-7.86075	3.82e-15	1.04e-12	PYCR1
64	ENSG00000167693	345.775	-3.3955	0.434602	-7.81291	5.59e-15	1.5e-12	NXN
65	ENSG00000235657	1875.87	-26.5508	3.41913	-7.76536	8.14e-15	2.16e-12	HLA-A
66	ENSG00000133110	276.029	-11.483	1.48625	-7.72613	1.11e-14	2.89e-12	POSTN
67	ENSG00000176971	123.095	-4.50534	0.585321	-7.6972	1.39e-14	3.58e-12	FIBIN
68	ENSG00000137801	3086.19	-5.07533	0.662006	-7.6666	1.77e-14	4.47e-12	THBS1
69	ENSG00000170577	162.132	-2.57983	0.338309	-7.62566	2.43e-14	6.06e-12	SIX2
70	ENSG00000119681	1976.35	-3.08769	0.405012	-7.62371	2.46e-14	6.07e-12	LTBP2
71	ENSG00000260027	200.031	-7.86741	1.0331	-7.61533	2.63e-14	6.38e-12	HOXB7
72	ENSG00000174600	365.102	-6.94901	0.913662	-7.60566	2.83e-14	6.78e-12	CMKLR1
73	ENSG00000104213	119.519	-6.34955	0.843993	-7.52322	5.34e-14	1.26e-11	PDGFRL
74	ENSG00000163661	104.85	-5.35612	0.712202	-7.52051	5.46e-14	1.27e-11	PTX3
75	ENSG00000151617	229.377	-8.04334	1.07077	-7.51176	5.83e-14	1.34e-11	EDNRA
76	ENSG00000276495	355.064	-9.43017	1.26283	-7.4675	8.17e-14	1.85e-11	APBA2
77	ENSG00000113721	9029.56	-4.16581	0.558107	-7.46417	8.38e-14	1.88e-11	PDGFRB
78	ENSG00000101194	124.571	-6.97896	0.945115	-7.38424	1.53e-13	3.39e-11	SLC17A9
79	ENSG00000164093	415.493	-3.12079	0.426245	-7.32159	2.45e-13	5.34e-11	PITX2
80	ENSG00000178184	161.5	-5.05443	0.69096	-7.31509	2.57e-13	5.54e-11	PARD6G
81	ENSG00000125931	208.778	3.15993	0.438461	7.20687	5.73e-13	1.22e-10	CITED1
82	ENSG00000230985	232.217	-11.2318	1.56613	-7.17168	7.41e-13	1.56e-10	VARS2
83	ENSG00000154096	3471.09	-3.37328	0.471485	-7.15459	8.39e-13	1.74e-10	THY1
84	ENSG00000107317	5727.02	-4.95264	0.692442	-7.15243	8.53e-13	1.75e-10	PTGDS
85	ENSG00000175183	404.715	-6.23652	0.872713	-7.14613	8.93e-13	1.81e-10	CSRP2
86	ENSG00000105220	6516.11	1.76916	0.247832	7.13854	9.43e-13	1.89e-10	GPI
87	ENSG00000107742	4689.05	2.98288	0.420908	7.08678	1.37e-12	2.61e-10	SPOCK2
91	ENSG00000181104	506.271	-3.10427	0.437882	-7.0893	1.35e-12	2.61e-10	F2R
90	ENSG00000177374	262.539	-3.23667	0.456749	-7.08633	1.38e-12	2.61e-10	HIC1
88	ENSG00000138061	338.064	-3.57544	0.504206	-7.09124	1.33e-12	2.61e-10	CYP1B1
89	ENSG00000143341	328.951	-11.734	1.65522	-7.08908	1.35e-12	2.61e-10	HMCN1
92	ENSG00000170561	80.6661	-5.85275	0.827073	-7.07646	1.48e-12	2.77e-10	IRX2
93	ENSG00000140319	3454.7	2.02464	0.286508	7.06663	1.59e-12	2.94e-10	SRP14
94	ENSG00000146242	483.887	-2.81314	0.398563	-7.05819	1.69e-12	3.06e-10	TPBG
95	ENSG00000283085	483.887	-2.81314	0.398563	-7.05819	1.69e-12	3.06e-10	TPBG
96	ENSG00000272398	40.0656	5.41744	0.76825	7.05166	1.77e-12	3.17e-10	CD24
98	ENSG00000165152	207.646	-3.51085	0.498161	-7.04763	1.82e-12	3.21e-10	TMEM246
97	ENSG00000142149	227.694	-5.57844	0.791601	-7.04704	1.83e-12	3.21e-10	HUNK
99	ENSG00000105426	1076.02	-2.52601	0.35945	-7.02743	2.1e-12	3.62e-10	PTPRS
100	ENSG00000258947	556.839	-3.13074	0.445466	-7.02801	2.09e-12	3.62e-10	TUBB3
101	ENSG00000080573	3313.13	-6.55918	0.935104	-7.01438	2.31e-12	3.94e-10	COL5A3
102	ENSG00000111186	1053.91	-2.00095	0.285691	-7.00388	2.49e-12	4.21e-10	WNT5B
104	ENSG00000188157	3509.96	-3.37577	0.482178	-7.00109	2.54e-12	4.24e-10	AGRN
103	ENSG00000157404	102.859	-4.43145	0.633076	-6.99987	2.56e-12	4.24e-10	KIT
105	ENSG00000100344	169.823	-5.52799	0.794112	-6.96122	3.37e-12	5.54e-10	PNPLA3
106	ENSG00000120075	134.402	-10.4443	1.50193	-6.95396	3.55e-12	5.77e-10	HOXB5
107	ENSG00000196155	240.645	-5.07018	0.729666	-6.94863	3.69e-12	5.94e-10	PLEKHG4
108	ENSG00000138759	616.247	-5.69184	0.823566	-6.91122	4.81e-12	7.67e-10	FRAS1
109	ENSG00000164694	357.633	-4.08958	0.592793	-6.89883	5.24e-12	8.29e-10	FNDC1
110	ENSG00000140092	1133.02	-2.69793	0.393153	-6.86229	6.78e-12	1.06e-09	FBLN5
111	ENSG00000121769	614.386	-2.56762	0.374571	-6.85485	7.14e-12	1.11e-09	FABP3
112	ENSG00000124191	348.925	-6.52656	0.952337	-6.85321	7.22e-12	1.11e-09	TOX2
113	ENSG00000134824	5306.53	-3.82827	0.560249	-6.83316	8.31e-12	1.27e-09	FADS2
114	ENSG00000160991	299.418	-2.87594	0.422104	-6.81336	9.53e-12	1.44e-09	ORAI2
115	ENSG00000071575	494.613	-3.49282	0.51378	-6.79828	1.06e-11	1.59e-09	TRIB2
116	ENSG00000084444	191.018	2.03568	0.299602	6.79462	1.09e-11	1.61e-09	FAM234B
118	ENSG00000152049	493.26	-2.37317	0.35116	-6.75807	1.4e-11	2.04e-09	KCNE4
117	ENSG00000215077	529.707	-4.18782	0.619553	-6.75942	1.39e-11	2.04e-09	BRD2
119	ENSG00000154734	447.981	-2.61267	0.387528	-6.74189	1.56e-11	2.26e-09	ADAMTS1
120	ENSG00000115232	283.831	-4.17931	0.620814	-6.73199	1.67e-11	2.4e-09	ITGA4
121	ENSG00000142156	46030.2	-2.30151	0.343033	-6.70929	1.96e-11	2.78e-09	COL6A1
122	ENSG00000163644	407.39	1.78905	0.267511	6.68777	2.27e-11	3.2e-09	PPM1K
123	ENSG00000007237	355.043	-3.05908	0.457516	-6.68628	2.29e-11	3.2e-09	GAS7
124	ENSG00000172061	115.21	-3.71254	0.55534	-6.68517	2.31e-11	3.2e-09	LRRC15
125	ENSG00000038427	3030.67	-2.86557	0.4303	-6.65948	2.75e-11	3.79e-09	VCAN
126	ENSG00000064666	1066.07	-2.71546	0.408174	-6.65269	2.88e-11	3.94e-09	CNN2
127	ENSG00000168530	569.648	-6.78927	1.02837	-6.60198	4.06e-11	5.5e-09	MYL1
128	ENSG00000134986	811.221	-2.73718	0.415624	-6.58572	4.53e-11	6.09e-09	NREP
129	ENSG00000134871	1551.25	-3.03389	0.461427	-6.57501	4.87e-11	6.5e-09	COL4A2
130	ENSG00000099284	95.6707	-4.17261	0.636307	-6.55755	5.47e-11	7.25e-09	H2AFY2
131	ENSG00000145335	117.549	-10.2535	1.56651	-6.54545	5.93e-11	7.8e-09	SNCA
132	ENSG00000152583	125.387	-6.33994	0.970072	-6.53553	6.34e-11	8.27e-09	SPARCL1
133	ENSG00000156265	510.602	-2.43782	0.37336	-6.5294	6.6e-11	8.55e-09	MAP3K7CL
134	ENSG00000135074	707.121	-2.8347	0.434976	-6.5169	7.18e-11	9.23e-09	ADAM19
135	ENSG00000127863	435.065	-1.93239	0.296906	-6.50841	7.59e-11	9.69e-09	TNFRSF19
136	ENSG00000235360	180.461	-5.5669	0.858458	-6.48477	8.89e-11	1.13e-08	C6orf47
137	ENSG00000140937	1238.11	-2.68229	0.417202	-6.42923	1.28e-10	1.61e-08	CDH11
138	ENSG00000049323	789.307	-2.57127	0.401554	-6.40331	1.52e-10	1.9e-08	LTBP1
139	ENSG00000139629	266.235	-8.99878	1.41211	-6.37258	1.86e-10	2.3e-08	GALNT6
140	ENSG00000134853	671.89	-2.65569	0.418842	-6.34056	2.29e-10	2.82e-08	PDGFRA
141	ENSG00000273633	97.8612	-7.57886	1.19554	-6.33926	2.31e-10	2.82e-08	CDC42EP5
142	ENSG00000104723	603.75	-2.49418	0.39459	-6.32095	2.6e-10	3.15e-08	TUSC3
143	ENSG00000273622	152.755	-9.18489	1.45656	-6.30589	2.87e-10	3.45e-08	CDC42EP5
144	ENSG00000221955	65.3421	-3.89115	0.62018	-6.27423	3.51e-10	4.2e-08	SLC12A8
145	ENSG00000105088	449.471	-6.1237	0.981431	-6.23956	4.39e-10	5.21e-08	OLFM2
146	ENSG00000164611	1744.73	2.21992	0.356074	6.23444	4.53e-10	5.35e-08	PTTG1
147	ENSG00000174564	88.9761	-5.57816	0.895572	-6.22859	4.71e-10	5.52e-08	IL20RB
148	ENSG00000133433	512.368	-3.46773	0.558749	-6.20625	5.43e-10	6.32e-08	GSTT2B
149	ENSG00000164308	133.524	-4.00209	0.645698	-6.19809	5.72e-10	6.61e-08	ERAP2
150	ENSG00000087086	28983.9	-2.09147	0.339397	-6.1623	7.17e-10	8.24e-08	FTL
151	ENSG00000152953	110.005	-2.40198	0.391588	-6.13395	8.57e-10	9.78e-08	STK32B
152	ENSG00000149451	1981.9	-3.56762	0.581756	-6.13251	8.65e-10	9.8e-08	ADAM33
153	ENSG00000134470	228.997	-2.94989	0.481786	-6.12283	9.19e-10	1.04e-07	IL15RA
154	ENSG00000259040	148.024	-10.5852	1.73196	-6.11166	9.86e-10	1.1e-07	BLOC1S5-TXNDC5
155	ENSG00000171951	274.651	-4.93183	0.809947	-6.08907	1.14e-09	1.26e-07	SCG2
156	ENSG00000120068	72.0177	-9.54196	1.56887	-6.08207	1.19e-09	1.31e-07	HOXB8
157	ENSG00000186493	136.676	-10.4666	1.73031	-6.04898	1.46e-09	1.6e-07	C5orf38
158	ENSG00000168615	427.322	-2.00767	0.332259	-6.0425	1.52e-09	1.65e-07	ADAM9
159	ENSG00000089327	239.095	-2.89476	0.47998	-6.03101	1.63e-09	1.77e-07	FXYD5
160	ENSG00000164692	149955	-2.31087	0.385961	-5.98732	2.13e-09	2.3e-07	COL1A2
161	ENSG00000254726	73.7468	-3.45832	0.577844	-5.98487	2.17e-09	2.32e-07	MEX3A
162	ENSG00000170545	58.7847	-3.29954	0.551647	-5.98124	2.21e-09	2.36e-07	SMAGP
163	ENSG00000196411	462.544	-2.99636	0.501409	-5.97589	2.29e-09	2.4e-07	EPHB4
165	ENSG00000276886	735.598	-3.71172	0.621159	-5.97547	2.29e-09	2.4e-07	GREM1
164	ENSG00000214402	352.064	-6.31451	1.05675	-5.97543	2.29e-09	2.4e-07	LCNL1
166	ENSG00000130707	13341.3	2.24279	0.375583	5.97149	2.35e-09	2.44e-07	ASS1
167	ENSG00000243056	638.187	2.24022	0.375398	5.96757	2.41e-09	2.48e-07	EIF4EBP3
168	ENSG00000103202	858.178	-2.4426	0.409739	-5.96135	2.5e-09	2.55e-07	NME4
169	ENSG00000130203	4458.41	-4.34714	0.729251	-5.9611	2.51e-09	2.55e-07	APOE
170	ENSG00000261143	159.188	6.39902	1.07493	5.95298	2.63e-09	2.67e-07	ADAMTS7P3
171	ENSG00000164484	429.866	-2.05928	0.346054	-5.95075	2.67e-09	2.69e-07	TMEM200A
172	ENSG00000153976	87.1587	-3.86016	0.653594	-5.90605	3.5e-09	3.51e-07	HS3ST3A1
173	ENSG00000115963	695.267	-2.28276	0.387297	-5.89408	3.77e-09	3.75e-07	RND3
174	ENSG00000189184	1307.84	-1.97513	0.335999	-5.87838	4.14e-09	4.1e-07	PCDH18
175	ENSG00000139914	259.969	1.79406	0.305582	5.87097	4.33e-09	4.27e-07	FITM1
176	ENSG00000172349	42.6467	-5.12357	0.873229	-5.86738	4.43e-09	4.33e-07	IL16
177	ENSG00000204304	359.252	-1.91857	0.327088	-5.8656	4.48e-09	4.36e-07	PBX2
178	ENSG00000244274	141.606	-3.1372	0.536258	-5.85016	4.91e-09	4.75e-07	DBNDD2
179	ENSG00000164107	514.954	-2.43921	0.417285	-5.84543	5.05e-09	4.86e-07	HAND2
180	ENSG00000176641	106.427	-8.71135	1.49421	-5.83009	5.54e-09	5.3e-07	RNF152
181	ENSG00000143337	516.105	-2.92837	0.502953	-5.82235	5.8e-09	5.52e-07	TOR1AIP1
182	ENSG00000147535	1952.01	1.57613	0.27085	5.81919	5.91e-09	5.6e-07	PLPP5
183	ENSG00000099998	4822.97	1.79496	0.308758	5.8135	6.12e-09	5.76e-07	GGT5
184	ENSG00000186340	4982.48	-1.9169	0.330186	-5.80552	6.42e-09	6.01e-07	THBS2
185	ENSG00000240583	295.196	-5.8176	1.00259	-5.80259	6.53e-09	6.08e-07	AQP1
186	ENSG00000046653	1178.12	-2.51714	0.434123	-5.79823	6.7e-09	6.21e-07	GPM6B
187	ENSG00000146674	1661.5	-3.07859	0.531138	-5.79621	6.78e-09	6.25e-07	IGFBP3
188	ENSG00000151136	129.891	2.44626	0.422615	5.78839	7.11e-09	6.51e-07	BTBD11
189	ENSG00000227656	49.1901	-8.98986	1.5559	-5.77793	7.56e-09	6.89e-07	RPL3P2
190	ENSG00000187193	522.901	2.86968	0.498	5.76241	8.29e-09	7.52e-07	MT1X
191	ENSG00000130635	6684.66	-2.8863	0.501337	-5.7572	8.55e-09	7.71e-07	COL5A1
192	ENSG00000142279	127.08	-2.5624	0.44606	-5.74452	9.22e-09	8.27e-07	WTIP
193	ENSG00000081248	60.7199	-6.78013	1.18054	-5.74325	9.29e-09	8.29e-07	CACNA1S
194	ENSG00000228921	65.7624	-22.9145	3.99513	-5.73561	9.72e-09	8.63e-07	HCG4P5
195	ENSG00000205978	156.679	-4.85787	0.848852	-5.72288	1.05e-08	9.25e-07	NYNRIN
196	ENSG00000142621	456.088	-4.07981	0.713629	-5.71699	1.08e-08	9.53e-07	FHAD1
197	ENSG00000179820	1140.14	-2.02042	0.353796	-5.71069	1.13e-08	9.84e-07	MYADM
198	ENSG00000024422	5084	-1.69719	0.29725	-5.70965	1.13e-08	9.85e-07	EHD2
199	ENSG00000196876	248.083	-2.70788	0.475059	-5.70009	1.2e-08	1.04e-06	SCN8A
200	ENSG00000151012	188.348	-2.6731	0.469727	-5.69074	1.26e-08	1.08e-06	SLC7A11
201	ENSG00000250506	63.2876	-9.35882	1.64453	-5.69088	1.26e-08	1.08e-06	CDK3
202	ENSG00000100311	117.211	-7.97639	1.40232	-5.688	1.29e-08	1.1e-06	PDGFB
203	ENSG00000149782	929.937	-1.69615	0.298577	-5.68079	1.34e-08	1.14e-06	PLCB3
204	ENSG00000162512	531.15	-3.06613	0.539978	-5.67824	1.36e-08	1.15e-06	SDC3
205	ENSG00000225614	234.265	-3.58945	0.63304	-5.67018	1.43e-08	1.2e-06	ZNF469
206	ENSG00000198910	337.203	2.27123	0.402456	5.64343	1.67e-08	1.39e-06	L1CAM
207	ENSG00000152402	41.9539	-8.76089	1.553	-5.64127	1.69e-08	1.4e-06	GUCY1A2
208	ENSG00000169992	236.986	-1.83948	0.326505	-5.63384	1.76e-08	1.46e-06	NLGN2
209	ENSG00000240771	190.759	-3.29476	0.58531	-5.62908	1.81e-08	1.49e-06	ARHGEF25
210	ENSG00000197982	7191.3	2.68268	0.477623	5.61674	1.95e-08	1.6e-06	C1orf122
211	ENSG00000170549	69.0529	-4.18006	0.74437	-5.61557	1.96e-08	1.6e-06	IRX1
213	ENSG00000183853	1017.64	-2.34107	0.417112	-5.61258	1.99e-08	1.61e-06	KIRREL
212	ENSG00000075275	52.5734	-4.10715	0.731692	-5.61322	1.99e-08	1.61e-06	CELSR1
214	ENSG00000178860	273.186	-2.81911	0.502426	-5.61099	2.01e-08	1.62e-06	MSC
215	ENSG00000099840	409.771	2.91907	0.522022	5.59184	2.25e-08	1.8e-06	IZUMO4
216	ENSG00000116133	893.249	-2.82802	0.506065	-5.58827	2.29e-08	1.83e-06	DHCR24
217	ENSG00000099984	181.899	-4.05006	0.725191	-5.58481	2.34e-08	1.86e-06	GSTT2
218	ENSG00000078814	358.826	-4.28521	0.768232	-5.57801	2.43e-08	1.92e-06	MYH7B
219	ENSG00000214814	78.5475	-3.08022	0.553496	-5.56502	2.62e-08	2.06e-06	FER1L6
220	ENSG00000112769	2851.2	-1.68259	0.302733	-5.55799	2.73e-08	2.14e-06	LAMA4
221	ENSG00000139926	1231.68	-2.10964	0.379721	-5.55576	2.76e-08	2.15e-06	FRMD6
222	ENSG00000120837	67.5529	-2.37583	0.428128	-5.54934	2.87e-08	2.23e-06	NFYB
224	ENSG00000274471	40.0581	-8.70218	1.56943	-5.54481	2.94e-08	2.27e-06	RP11-228M15.1
223	ENSG00000184254	45.8149	-8.89804	1.60489	-5.54433	2.95e-08	2.27e-06	ALDH1A3
225	ENSG00000174791	1277.94	2.54172	0.460692	5.51718	3.44e-08	2.64e-06	RIN1
226	ENSG00000244414	104.5	-2.53078	0.458916	-5.51469	3.49e-08	2.66e-06	CFHR1
227	ENSG00000135903	35.957	-8.53739	1.54883	-5.51215	3.54e-08	2.69e-06	PAX3
228	ENSG00000121653	148.647	-2.52942	0.459108	-5.50943	3.6e-08	2.72e-06	MAPK8IP1
229	ENSG00000223756	166.037	-2.67214	0.486127	-5.4968	3.87e-08	2.91e-06	TSSC2
230	ENSG00000075643	128.42	-2.27085	0.413655	-5.48971	4.03e-08	3.02e-06	MOCOS
231	ENSG00000225968	69.8717	-9.49819	1.73069	-5.48809	4.06e-08	3.02e-06	ELFN1
232	ENSG00000278599	31.9174	-21.9273	3.99573	-5.48769	4.07e-08	3.02e-06	TBC1D3E
233	ENSG00000149257	8165.81	-3.12491	0.570445	-5.47802	4.3e-08	3.18e-06	SERPINH1
234	ENSG00000112246	63.3075	-7.91056	1.44568	-5.47185	4.45e-08	3.28e-06	SIM1
235	ENSG00000005884	6757.09	1.97379	0.362416	5.44618	5.15e-08	3.77e-06	ITGA3
236	ENSG00000171658	75.4224	-5.29026	0.971801	-5.44376	5.22e-08	3.81e-06	NMRAL1P1
237	ENSG00000100234	2909.98	-1.48549	0.273273	-5.43589	5.45e-08	3.96e-06	TIMP3
238	ENSG00000175556	160.235	2.17079	0.39981	5.42955	5.65e-08	4.09e-06	LONRF3
239	ENSG00000128791	683.697	-1.9831	0.365994	-5.41839	6.01e-08	4.34e-06	TWSG1
240	ENSG00000129521	431.944	-5.65618	1.04735	-5.40049	6.65e-08	4.77e-06	EGLN3
241	ENSG00000102317	694.761	-1.83808	0.340639	-5.39598	6.82e-08	4.87e-06	RBM3
242	ENSG00000138944	51.6256	-5.01293	0.929231	-5.39471	6.86e-08	4.89e-06	KIAA1644
243	ENSG00000251201	65.9978	-9.41918	1.7463	-5.39378	6.9e-08	4.89e-06	TMED7-TICAM2
244	ENSG00000060718	54.4272	-9.14022	1.69487	-5.39289	6.93e-08	4.9e-06	COL11A1
245	ENSG00000113083	445.775	-2.48282	0.461168	-5.38376	7.29e-08	5.13e-06	LOX
246	ENSG00000180340	173.317	-2.23819	0.416167	-5.37809	7.53e-08	5.27e-06	FZD2
247	ENSG00000131634	133.257	-1.96972	0.367228	-5.36376	8.15e-08	5.69e-06	TMEM204
248	ENSG00000160211	841.229	-1.56435	0.291927	-5.35872	8.38e-08	5.82e-06	G6PD
249	ENSG00000197461	98.3019	-3.48343	0.651013	-5.35078	8.76e-08	6.06e-06	PDGFA
250	ENSG00000135046	334.765	-2.50674	0.469031	-5.34452	9.07e-08	6.25e-06	ANXA1
251	ENSG00000100196	163.899	-3.17448	0.594133	-5.34305	9.14e-08	6.27e-06	KDELR3
252	ENSG00000253368	125.239	-2.48777	0.465751	-5.34141	9.22e-08	6.31e-06	TRNP1
253	ENSG00000125266	40.8267	-8.72483	1.63408	-5.33927	9.33e-08	6.35e-06	EFNB2
254	ENSG00000181085	102.905	-2.851	0.534987	-5.3291	9.87e-08	6.69e-06	MAPK15
255	ENSG00000224837	19.4007	-21.2725	3.99647	-5.32283	1.02e-07	6.9e-06	GCSHP5
256	ENSG00000088854	216.094	-1.75119	0.329149	-5.32036	1.04e-07	6.97e-06	C20orf194
257	ENSG00000189320	162.267	-3.05968	0.576921	-5.30345	1.14e-07	7.62e-06	FAM180A
258	ENSG00000116157	216.555	-1.79813	0.339272	-5.29998	1.16e-07	7.73e-06	GPX7
259	ENSG00000122176	167.414	-2.38379	0.450248	-5.2944	1.19e-07	7.91e-06	FMOD
260	ENSG00000124225	780.999	-4.66606	0.881294	-5.29455	1.19e-07	7.91e-06	PMEPA1
261	ENSG00000143158	535.601	1.64468	0.310701	5.29344	1.2e-07	7.92e-06	MPC2
262	ENSG00000138413	548.451	-1.81913	0.34414	-5.28603	1.25e-07	8.22e-06	IDH1
263	ENSG00000087303	623.785	-4.4087	0.836194	-5.27234	1.35e-07	8.82e-06	NID2
264	ENSG00000099256	54.3121	-2.84464	0.54027	-5.26522	1.4e-07	9.14e-06	PRTFDC1
265	ENSG00000171219	41.809	3.65223	0.694817	5.25639	1.47e-07	9.55e-06	CDC42BPG
266	ENSG00000120913	1188.65	-1.70314	0.324736	-5.2447	1.57e-07	1.01e-05	PDLIM2
267	ENSG00000100033	171.343	-3.15342	0.601965	-5.23854	1.62e-07	1.04e-05	PRODH
270	ENSG00000203667	974.864	-2.21673	0.424296	-5.22448	1.75e-07	1.12e-05	COX20
268	ENSG00000160200	290.913	-2.37888	0.455352	-5.22427	1.75e-07	1.12e-05	CBS
269	ENSG00000170153	171.876	-4.71622	0.902732	-5.22439	1.75e-07	1.12e-05	RNF150
271	ENSG00000137124	1005.04	-1.76914	0.338866	-5.22076	1.78e-07	1.13e-05	ALDH1B1
272	ENSG00000006283	39.6531	-8.6779	1.66317	-5.2177	1.81e-07	1.15e-05	CACNA1G
273	ENSG00000130164	1377.77	-2.8573	0.549302	-5.2017	1.97e-07	1.25e-05	LDLR
274	ENSG00000133048	56.7097	-3.58798	0.691079	-5.19185	2.08e-07	1.31e-05	CHI3L1
275	ENSG00000205336	810.613	-2.52517	0.486894	-5.18628	2.15e-07	1.34e-05	ADGRG1
276	ENSG00000274205	115.986	-3.03492	0.585539	-5.18313	2.18e-07	1.36e-05	MAPK15
277	ENSG00000186417	64.5405	-6.79163	1.3178	-5.15375	2.55e-07	1.59e-05	GLDN
278	ENSG00000188452	123.216	-3.68289	0.714941	-5.15133	2.59e-07	1.6e-05	CERKL
279	ENSG00000110436	29.1787	-4.20642	0.816762	-5.15012	2.6e-07	1.61e-05	SLC1A2
280	ENSG00000155886	98.0208	-2.7578	0.535835	-5.14674	2.65e-07	1.63e-05	SLC24A2
281	ENSG00000168743	396.657	-3.27649	0.636885	-5.14455	2.68e-07	1.64e-05	NPNT
282	ENSG00000133083	1357.77	-1.95512	0.380539	-5.13776	2.78e-07	1.7e-05	DCLK1
284	ENSG00000196562	277.529	-2.47577	0.483148	-5.12424	2.99e-07	1.82e-05	SULF2
283	ENSG00000185760	64.1185	-9.37251	1.82917	-5.12391	2.99e-07	1.82e-05	KCNQ5
285	ENSG00000226384	54.3474	-3.4898	0.681344	-5.12193	3.02e-07	1.83e-05	GTF2H4
286	ENSG00000126878	118.598	-2.65513	0.51853	-5.12049	3.05e-07	1.84e-05	AIF1L
287	ENSG00000163513	965.025	-1.32087	0.258224	-5.11522	3.13e-07	1.88e-05	TGFBR2
288	ENSG00000061455	122.705	4.24391	0.831233	5.10557	3.3e-07	1.97e-05	PRDM6
289	ENSG00000067606	223.147	2.41972	0.474001	5.10487	3.31e-07	1.97e-05	PRKCZ
290	ENSG00000249992	1847.66	-1.76699	0.346847	-5.09443	3.5e-07	2.08e-05	TMEM158
291	ENSG00000275746	459.433	-4.43756	0.87132	-5.09291	3.53e-07	2.09e-05	KLF13
292	ENSG00000103021	62.1269	-3.55469	0.699087	-5.08476	3.68e-07	2.17e-05	CCDC113
293	ENSG00000150051	31.7681	-8.35837	1.64618	-5.07743	3.83e-07	2.25e-05	MKX
294	ENSG00000126803	163.486	-3.58982	0.708843	-5.06433	4.1e-07	2.4e-05	HSPA2
295	ENSG00000104894	72.9656	-5.15723	1.01909	-5.06064	4.18e-07	2.44e-05	CD37
296	ENSG00000124491	692.012	-12.808	2.53463	-5.05319	4.34e-07	2.53e-05	F13A1
297	ENSG00000130598	65.5778	-4.02346	0.796415	-5.05197	4.37e-07	2.54e-05	TNNI2
298	ENSG00000166147	4249.18	-1.58125	0.313476	-5.04423	4.55e-07	2.63e-05	FBN1
299	ENSG00000129048	44.7382	-3.16329	0.628183	-5.03562	4.76e-07	2.74e-05	ACKR4
300	ENSG00000167695	205.22	-2.11318	0.419844	-5.03326	4.82e-07	2.77e-05	FAM57A
301	ENSG00000113504	373.131	-2.32765	0.462559	-5.03212	4.85e-07	2.78e-05	SLC12A7
302	ENSG00000133935	183.372	-2.42603	0.482864	-5.02425	5.05e-07	2.88e-05	C14orf1
303	ENSG00000176046	2779	-2.21739	0.441414	-5.02338	5.08e-07	2.89e-05	NUPR1
304	ENSG00000115363	202.867	-3.69741	0.736737	-5.01863	5.2e-07	2.95e-05	EVA1A
306	ENSG00000142694	405.409	-2.02947	0.404597	-5.01604	5.27e-07	2.98e-05	EVA1B
305	ENSG00000132622	30.6607	-5.80984	1.15835	-5.01562	5.29e-07	2.98e-05	HSPA12B
307	ENSG00000215788	163.625	-4.27194	0.852734	-5.0097	5.45e-07	3.06e-05	TNFRSF25
308	ENSG00000103888	348.48	-3.01774	0.603145	-5.00334	5.63e-07	3.15e-05	CEMIP
309	ENSG00000180739	69.2976	-9.48692	1.89661	-5.00204	5.67e-07	3.16e-05	S1PR5
310	ENSG00000156103	84.5406	-2.8167	0.563666	-4.99711	5.82e-07	3.23e-05	MMP16
311	ENSG00000226278	35.6572	-8.52955	1.70762	-4.99498	5.88e-07	3.26e-05	PSPHP1
312	ENSG00000011422	115.917	-2.62849	0.526466	-4.9927	5.95e-07	3.29e-05	PLAUR
313	ENSG00000243414	178.231	2.79953	0.561156	4.98886	6.07e-07	3.34e-05	TICAM2
314	ENSG00000125384	27.2619	-8.14243	1.63239	-4.98802	6.1e-07	3.35e-05	PTGER2
315	ENSG00000101439	27591.7	2.05788	0.412792	4.98528	6.19e-07	3.38e-05	CST3
316	ENSG00000138650	80.0731	-5.98151	1.20141	-4.97874	6.4e-07	3.49e-05	PCDH10
317	ENSG00000105894	53.358	-2.88995	0.58111	-4.97316	6.59e-07	3.58e-05	PTN
318	ENSG00000074416	8231.46	2.74746	0.552808	4.97001	6.69e-07	3.62e-05	MGLL
319	ENSG00000103710	47.7654	-7.488	1.50674	-4.96967	6.71e-07	3.62e-05	RASL12
321	ENSG00000160180	64.9309	3.87822	0.781012	4.96563	6.85e-07	3.66e-05	TFF3
322	ENSG00000241852	179.438	-1.65478	0.333227	-4.96593	6.84e-07	3.66e-05	C8orf58
320	ENSG00000099860	252.815	-4.54662	0.915559	-4.96595	6.84e-07	3.66e-05	GADD45B
323	ENSG00000164674	489.79	1.53333	0.309602	4.95258	7.32e-07	3.91e-05	SYTL3
324	ENSG00000236264	27.1398	4.798	0.970124	4.94576	7.58e-07	4.03e-05	RPL26P30
325	ENSG00000166387	2961.17	1.66423	0.336869	4.94028	7.8e-07	4.14e-05	PPFIBP2
327	ENSG00000275365	406.699	-2.88045	0.583424	-4.93715	7.93e-07	4.19e-05	MMP11
326	ENSG00000099953	406.889	-2.88116	0.583628	-4.93665	7.95e-07	4.19e-05	MMP11
329	ENSG00000138119	1127.84	-1.32699	0.269287	-4.92781	8.32e-07	4.35e-05	MYOF
328	ENSG00000122420	141.407	-2.41716	0.490442	-4.92854	8.28e-07	4.35e-05	PTGFR
330	ENSG00000196230	938.703	-2.2116	0.449305	-4.92226	8.55e-07	4.43e-05	TUBB
331	ENSG00000229684	938.703	-2.2116	0.449305	-4.92226	8.55e-07	4.43e-05	TUBB
332	ENSG00000232575	938.703	-2.2116	0.449305	-4.92226	8.55e-07	4.43e-05	TUBB
333	ENSG00000235067	938.703	-2.2116	0.449305	-4.92226	8.55e-07	4.43e-05	TUBB
334	ENSG00000224156	938.486	-2.21124	0.449381	-4.92062	8.63e-07	4.44e-05	TUBB
335	ENSG00000232421	938.486	-2.21124	0.449381	-4.92062	8.63e-07	4.44e-05	TUBB
336	ENSG00000275464	272.069	-1.88641	0.383453	-4.91954	8.67e-07	4.45e-05	CH507-9B2.5
337	ENSG00000104368	234.461	-2.32488	0.472821	-4.91704	8.79e-07	4.49e-05	PLAT
338	ENSG00000077522	3718.39	-3.39206	0.690106	-4.91527	8.87e-07	4.52e-05	ACTN2
339	ENSG00000176273	283.548	2.29999	0.468105	4.9134	8.95e-07	4.55e-05	SLC35G1
340	ENSG00000109016	325.375	1.60513	0.327005	4.90858	9.17e-07	4.65e-05	DHRS7B
341	ENSG00000198768	55.0271	-6.72062	1.36991	-4.90589	9.3e-07	4.7e-05	APCDD1L
342	ENSG00000175426	24.9719	-8.01716	1.63863	-4.89261	9.95e-07	5.01e-05	PCSK1
343	ENSG00000063180	304.261	2.8554	0.58422	4.88755	1.02e-06	5.12e-05	CA11
344	ENSG00000125733	351.829	-1.73643	0.355297	-4.88727	1.02e-06	5.12e-05	TRIP10
345	ENSG00000072182	45.6215	-3.1577	0.646944	-4.88095	1.06e-06	5.27e-05	ASIC4
346	ENSG00000050628	26.6372	-8.11383	1.66916	-4.86102	1.17e-06	5.82e-05	PTGER3
347	ENSG00000115414	24088.7	-1.90861	0.392787	-4.85915	1.18e-06	5.85e-05	FN1
348	ENSG00000068976	4448.45	4.40229	0.90624	4.85775	1.19e-06	5.88e-05	PYGM
349	ENSG00000119280	2468.22	-1.69989	0.350084	-4.85566	1.2e-06	5.92e-05	C1orf198
350	ENSG00000184497	164.868	-3.3857	0.697754	-4.85228	1.22e-06	6.01e-05	TMEM255B
351	ENSG00000162849	47.04	-7.46118	1.53945	-4.84665	1.26e-06	6.16e-05	KIF26B
352	ENSG00000182952	602.057	-3.3574	0.693191	-4.8434	1.28e-06	6.25e-05	HMGN4
353	ENSG00000155011	53.659	-3.86821	0.798867	-4.84212	1.28e-06	6.27e-05	DKK2
354	ENSG00000007866	283.509	-1.81066	0.374066	-4.84048	1.3e-06	6.3e-05	TEAD3
355	ENSG00000106003	221.228	-4.73523	0.979863	-4.83255	1.35e-06	6.54e-05	LFNG
356	ENSG00000104549	399.778	-2.82805	0.586274	-4.82377	1.41e-06	6.82e-05	SQLE
357	ENSG00000149591	1175.43	-3.87633	0.804587	-4.81778	1.45e-06	7.01e-05	TAGLN
358	ENSG00000113657	431.326	-1.91923	0.398492	-4.81622	1.46e-06	7.04e-05	DPYSL3
359	ENSG00000169071	81.8117	-5.14674	1.06885	-4.81521	1.47e-06	7.06e-05	ROR2
360	ENSG00000187840	2883.43	1.72927	0.35921	4.81408	1.48e-06	7.08e-05	EIF4EBP1
361	ENSG00000180447	1084.17	-2.13223	0.443292	-4.80998	1.51e-06	7.2e-05	GAS1
362	ENSG00000104728	295.368	-1.90421	0.396234	-4.80576	1.54e-06	7.34e-05	ARHGEF10
363	ENSG00000150471	59.9698	-7.79583	1.62325	-4.80261	1.57e-06	7.43e-05	ADGRL3
364	ENSG00000115884	239.782	-2.68116	0.558482	-4.8008	1.58e-06	7.48e-05	SDC1
365	ENSG00000170525	915.608	-4.06647	0.847426	-4.79861	1.6e-06	7.54e-05	PFKFB3
366	ENSG00000185924	18.9353	-7.61024	1.58727	-4.79456	1.63e-06	7.67e-05	RTN4RL1
367	ENSG00000166394	113.399	-2.50948	0.523699	-4.79184	1.65e-06	7.76e-05	CYB5R2
368	ENSG00000073282	52.1744	-6.46777	1.35082	-4.78804	1.68e-06	7.89e-05	TP63
369	ENSG00000122642	3967.79	-1.76003	0.367698	-4.78662	1.7e-06	7.92e-05	FKBP9
370	ENSG00000196549	808.998	-2.30952	0.482659	-4.78498	1.71e-06	7.96e-05	MME
371	ENSG00000064655	75.5157	-2.87081	0.600658	-4.77945	1.76e-06	8.16e-05	EYA2
372	ENSG00000169129	45.9986	-6.29804	1.31993	-4.77151	1.83e-06	8.47e-05	AFAP1L2
373	ENSG00000132821	34.0252	-3.21759	0.675709	-4.7618	1.92e-06	8.86e-05	VSTM2L
374	ENSG00000185742	272.74	-3.21871	0.676789	-4.75586	1.98e-06	9.1e-05	C11orf87
375	ENSG00000117385	2369.17	-1.68589	0.354788	-4.75182	2.02e-06	9.26e-05	P3H1
376	ENSG00000135916	1348.41	-2.85671	0.602786	-4.73917	2.15e-06	9.83e-05	ITM2C
377	ENSG00000172728	79.5901	-2.46353	0.520119	-4.73648	2.17e-06	9.94e-05	FUT10
378	ENSG00000248746	27.9799	-8.17892	1.72715	-4.7355	2.19e-06	9.96e-05	ACTN3
380	ENSG00000197122	317	-2.08543	0.440784	-4.73118	2.23e-06	0.000101206	SRC
379	ENSG00000148082	164.765	-3.19319	0.674888	-4.73143	2.23e-06	0.000101206	SHC3
382	ENSG00000125430	35.3062	-4.29856	0.909051	-4.72863	2.26e-06	0.000101951	HS3ST3B1
381	ENSG00000120278	37.3068	-6.02278	1.27362	-4.72887	2.26e-06	0.000101951	PLEKHG1
383	ENSG00000050165	4827.65	1.199	0.25364	4.72717	2.28e-06	0.000102415	DKK3
384	ENSG00000171680	504.681	-3.44123	0.728627	-4.7229	2.33e-06	0.000104319	PLEKHG5
385	ENSG00000175463	302.809	1.55277	0.328892	4.7212	2.34e-06	0.000104921	TBC1D10C
386	ENSG00000168453	409.319	-2.99728	0.635169	-4.71886	2.37e-06	0.000105858	HR
387	ENSG00000226259	52.1687	-9.07644	1.92468	-4.71582	2.41e-06	0.000107176	GTF2H2B
388	ENSG00000141756	2553.86	-1.80665	0.383686	-4.70866	2.49e-06	0.000110726	FKBP10
389	ENSG00000143515	765.81	-2.14597	0.456302	-4.70296	2.56e-06	0.000113003	ATP8B2
391	ENSG00000243244	48.215	-2.41181	0.512831	-4.70293	2.56e-06	0.000113003	STON1
390	ENSG00000148677	151.634	-3.95597	0.841172	-4.70293	2.56e-06	0.000113003	ANKRD1
392	ENSG00000113070	543.187	1.88682	0.401577	4.69854	2.62e-06	0.000115164	HBEGF
393	ENSG00000132334	50.6203	-7.55117	1.60744	-4.69763	2.63e-06	0.000115384	PTPRE
394	ENSG00000099250	1091.92	-1.51718	0.323138	-4.69516	2.66e-06	0.000116491	NRP1
395	ENSG00000182108	1025.7	1.78773	0.381711	4.68347	2.82e-06	0.000123027	DEXI
396	ENSG00000142173	31247.5	-2.15988	0.461237	-4.68281	2.83e-06	0.000123114	COL6A2
397	ENSG00000171863	2442.07	-8.67474	1.85782	-4.66932	3.02e-06	0.00013115	RPS7
398	ENSG00000076344	101.466	-3.43373	0.735553	-4.66823	3.04e-06	0.000131512	RGS11
399	ENSG00000161381	436.519	-2.57156	0.55099	-4.66715	3.05e-06	0.000131876	PLXDC1
401	ENSG00000117298	1585.04	-1.92896	0.413487	-4.66511	3.08e-06	0.000132526	ECE1
400	ENSG00000117152	37.7116	-4.87768	1.04555	-4.66517	3.08e-06	0.000132526	RGS4
402	ENSG00000082482	117.319	-2.60987	0.559787	-4.66225	3.13e-06	0.000134048	KCNK2
403	ENSG00000178773	29.5897	-4.27353	0.918158	-4.65446	3.25e-06	0.00013887	CPNE7
404	ENSG00000232632	35.5625	-5.94599	1.27947	-4.64723	3.36e-06	0.000143469	GABBR1
405	ENSG00000120820	114.002	-2.82651	0.608413	-4.6457	3.39e-06	0.000144178	GLT8D2
406	ENSG00000109625	195.978	-5.19837	1.12131	-4.63599	3.55e-06	0.000150745	CPZ
407	ENSG00000118094	31.0677	-5.12187	1.10592	-4.63131	3.63e-06	0.000153814	TREH
409	ENSG00000180304	4972.15	1.38832	0.299838	4.63023	3.65e-06	0.000153905	OAZ2
408	ENSG00000103876	243.087	-2.07003	0.447074	-4.63018	3.65e-06	0.000153905	FAH
410	ENSG00000114423	636.42	-1.98658	0.429634	-4.62389	3.77e-06	0.000158255	CBLB
411	ENSG00000005469	273.549	1.6476	0.35642	4.62264	3.79e-06	0.000158828	CROT
412	ENSG00000131435	9182.15	1.80654	0.391283	4.61695	3.89e-06	0.00016285	PDLIM4
413	ENSG00000012822	1491.9	1.09501	0.237268	4.61508	3.93e-06	0.000163924	CALCOCO1
414	ENSG00000254681	761.745	2.29988	0.499649	4.60298	4.16e-06	0.000173324	PKD1P5
415	ENSG00000160050	499.905	2.49726	0.543514	4.59466	4.33e-06	0.000179952	CCDC28B
416	ENSG00000063245	4252.93	1.77495	0.386477	4.59265	4.38e-06	0.000181259	EPN1
417	ENSG00000061918	117.303	-3.06948	0.668564	-4.59116	4.41e-06	0.000182118	GUCY1B3
418	ENSG00000232005	184.036	-1.56506	0.341188	-4.58709	4.49e-06	0.000185259	PBX2
419	ENSG00000180044	31.2658	-6.87509	1.50213	-4.57689	4.72e-06	0.00019406	C3orf80
420	ENSG00000096696	159.735	-3.59449	0.78589	-4.57378	4.79e-06	0.000196494	DSP
421	ENSG00000107731	831.189	-2.15777	0.47183	-4.57319	4.8e-06	0.000196578	UNC5B
422	ENSG00000163879	329.203	2.04023	0.44637	4.57071	4.86e-06	0.000198445	DNALI1
423	ENSG00000113739	574.404	-1.91951	0.420064	-4.56956	4.89e-06	0.000199068	STC2
424	ENSG00000205542	14111.7	-1.52166	0.333208	-4.5667	4.95e-06	0.000201326	TMSB4X
425	ENSG00000133055	3356.53	-2.22686	0.48808	-4.56249	5.06e-06	0.000204925	MYBPH
426	ENSG00000145423	894.074	-7.59692	1.66589	-4.56027	5.11e-06	0.000206623	SFRP2
427	ENSG00000273707	438.026	-3.92965	0.862427	-4.5565	5.2e-06	0.000209863	CDKN1C
428	ENSG00000151612	233.743	-2.29339	0.503742	-4.5527	5.3e-06	0.000213197	ZNF827
429	ENSG00000196408	222.562	3.40881	0.749618	4.5474	5.43e-06	0.00021812	NOXO1
430	ENSG00000179314	55.6785	-4.44218	0.977366	-4.54506	5.49e-06	0.000220052	WSCD1
431	ENSG00000173898	82.7959	2.28074	0.502128	4.54214	5.57e-06	0.0002226	SPTBN2
432	ENSG00000152527	128.026	-2.88744	0.635981	-4.54013	5.62e-06	0.000224213	PLEKHH2
433	ENSG00000196517	115.609	-3.27601	0.724577	-4.52128	6.15e-06	0.00024458	SLC6A9
434	ENSG00000164220	60.4557	-7.05307	1.56076	-4.51901	6.21e-06	0.000246644	F2RL2
435	ENSG00000130595	5154.5	2.55601	0.56572	4.51814	6.24e-06	0.000247083	TNNT3
436	ENSG00000110921	649.034	-2.22348	0.492258	-4.5169	6.28e-06	0.000247966	MVK
437	ENSG00000239887	31.6727	-6.902	1.5288	-4.51466	6.34e-06	0.000250031	C1orf226
438	ENSG00000196187	537.804	-1.4971	0.332117	-4.50774	6.55e-06	0.000257737	TMEM63A
439	ENSG00000087510	21.8912	-5.29756	1.1755	-4.50666	6.59e-06	0.000258463	TFAP2C
441	ENSG00000275498	146.65	2.27465	0.505221	4.50229	6.72e-06	0.000262636	PDXDC1
440	ENSG00000206384	172.539	-2.86238	0.635717	-4.5026	6.71e-06	0.000262636	COL6A6
442	ENSG00000206466	29.2245	-5.67015	1.26011	-4.49974	6.8e-06	0.000264606	GABBR1
443	ENSG00000237112	29.2245	-5.67015	1.26011	-4.49974	6.8e-06	0.000264606	GABBR1
444	ENSG00000217236	27.6089	-5.59527	1.24456	-4.49577	6.93e-06	0.000268987	SP9
445	ENSG00000198911	4208.59	-1.73935	0.387525	-4.48836	7.18e-06	0.000277891	SREBF2
446	ENSG00000114388	686.736	1.45555	0.324396	4.48694	7.23e-06	0.000279116	NPRL2
447	ENSG00000070182	991.134	1.74209	0.388452	4.48469	7.3e-06	0.000281443	SPTB
448	ENSG00000160013	106.874	-4.21002	0.940177	-4.4779	7.54e-06	0.000289898	PTGIR
449	ENSG00000136231	119.735	-2.12812	0.475541	-4.47514	7.64e-06	0.000293007	IGF2BP3
450	ENSG00000185008	129.917	-4.26961	0.954343	-4.47388	7.68e-06	0.000294093	ROBO2
451	ENSG00000239865	106.333	-10.1055	2.26014	-4.47117	7.78e-06	0.000297177	RPP21
452	ENSG00000176020	38.3268	-8.6365	1.9353	-4.46262	8.1e-06	0.000308609	AMIGO3
453	ENSG00000136048	372.097	-2.6202	0.587493	-4.45997	8.2e-06	0.000311755	DRAM1
455	ENSG00000248592	374.761	2.68448	0.602409	4.45623	8.34e-06	0.000316306	TMEM110-MUSTN1
454	ENSG00000106565	23.7827	-7.94392	1.78278	-4.45592	8.35e-06	0.000316306	TMEM176B
456	ENSG00000106236	70.2305	-5.77241	1.29593	-4.45424	8.42e-06	0.000318092	NPTX2
457	ENSG00000196141	6873.32	-1.62987	0.365996	-4.45326	8.46e-06	0.00031885	SPATS2L
458	ENSG00000171812	38.36	-3.30885	0.743593	-4.44981	8.59e-06	0.000323309	COL8A2
459	ENSG00000152253	26.3857	-8.09912	1.82069	-4.44838	8.65e-06	0.000324761	SPC25
460	ENSG00000164035	118.444	-3.85046	0.867115	-4.44055	8.97e-06	0.000336083	EMCN
462	ENSG00000204052	109.261	2.25592	0.508446	4.43688	9.13e-06	0.000340717	LRRC73
461	ENSG00000163359	34270.5	-1.46632	0.33051	-4.43654	9.14e-06	0.000340717	COL6A3
463	ENSG00000251322	25.3555	-5.47667	1.23454	-4.4362	9.16e-06	0.000340717	SHANK3
464	ENSG00000129667	45.3524	-2.5702	0.580367	-4.42858	9.49e-06	0.00035221	RHBDF2
465	ENSG00000224320	563.868	-8.20165	1.85247	-4.42741	9.54e-06	0.000352611	HLA-A
466	ENSG00000229215	563.868	-8.20165	1.85247	-4.42741	9.54e-06	0.000352611	HLA-A
469	ENSG00000120860	285.964	1.72378	0.389574	4.42478	9.65e-06	0.000353232	CCDC53
471	ENSG00000143365	94.0638	1.70149	0.384388	4.42649	9.58e-06	0.000353232	RORC
467	ENSG00000002834	2724.75	-1.49179	0.337096	-4.42542	9.63e-06	0.000353232	LASP1
468	ENSG00000082781	2295.1	-1.5938	0.360145	-4.42543	9.62e-06	0.000353232	ITGB5
470	ENSG00000128606	241.38	-1.82699	0.412904	-4.42472	9.66e-06	0.000353232	LRRC17
472	ENSG00000077264	42.1222	-5.50644	1.24483	-4.42343	9.71e-06	0.000354598	PAK3
473	ENSG00000133065	1410.19	1.87899	0.425157	4.41951	9.89e-06	0.000360333	SLC41A1
474	ENSG00000006756	374.441	-1.85084	0.419132	-4.41588	1.01e-05	0.000365664	ARSD
475	ENSG00000034053	141.328	-10.516	2.38198	-4.41479	1.01e-05	0.000366727	APBA2
476	ENSG00000146530	23.0237	-7.90326	1.79459	-4.40393	1.06e-05	0.000384787	VWDE
477	ENSG00000187616	2948.77	-4.22412	0.960283	-4.39883	1.09e-05	0.000393112	TMEM8C
478	ENSG00000143198	2472.88	1.08663	0.247061	4.39822	1.09e-05	0.000393389	MGST3
480	ENSG00000198598	244.879	-1.59117	0.361873	-4.39705	1.1e-05	0.000394247	MMP17
479	ENSG00000183023	48.1163	-5.11262	1.16279	-4.39684	1.1e-05	0.000394247	SLC8A1
481	ENSG00000242265	453.906	2.13786	0.486345	4.39577	1.1e-05	0.000395367	PEG10
482	ENSG00000143867	129.447	-2.87892	0.655293	-4.39334	1.12e-05	0.000399	OSR1
483	ENSG00000227317	178.574	-1.83188	0.418124	-4.38118	1.18e-05	0.000421057	DDAH2
484	ENSG00000173511	5031.06	1.87058	0.427644	4.37416	1.22e-05	0.000433937	VEGFB
485	ENSG00000167157	106.931	-3.63847	0.83212	-4.37253	1.23e-05	0.00043628	PRRX2
486	ENSG00000264204	55.8206	3.0439	0.696405	4.37088	1.24e-05	0.000438693	AGAP7P
487	ENSG00000078098	454.368	-1.26211	0.288792	-4.37032	1.24e-05	0.000438911	FAP
488	ENSG00000206450	1325.71	-1.96652	0.450499	-4.36519	1.27e-05	0.000448411	HLA-B
489	ENSG00000157613	1178.29	-2.30579	0.529094	-4.358	1.31e-05	0.000462467	CREB3L1
490	ENSG00000161681	88.0534	-2.67551	0.614084	-4.35692	1.32e-05	0.000463794	SHANK1
491	ENSG00000128655	18.1323	3.63585	0.834856	4.35506	1.33e-05	0.000466803	PDE11A
492	ENSG00000130957	81.4217	2.8214	0.648951	4.34763	1.38e-05	0.000481915	FBP2
493	ENSG00000168398	36.301	-8.55839	1.96918	-4.34617	1.39e-05	0.000484149	BDKRB2
494	ENSG00000148671	876.031	2.13359	0.491011	4.34529	1.39e-05	0.000485095	ADIRF
495	ENSG00000272573	1529.75	2.38154	0.548244	4.34394	1.4e-05	0.000487118	MUSTN1
496	ENSG00000165802	835.411	-1.57012	0.361733	-4.34054	1.42e-05	0.00049371	NSMF
497	ENSG00000132199	264.756	-1.68913	0.389199	-4.34003	1.42e-05	0.000493867	ENOSF1
498	ENSG00000133878	168.44	1.66533	0.384272	4.33373	1.47e-05	0.000507201	DUSP26
499	ENSG00000203727	463.073	-6.45549	1.49051	-4.33106	1.48e-05	0.000512368	SAMD5
500	ENSG00000188916	141.486	1.96956	0.454868	4.32996	1.49e-05	0.000513887	FAM196A
501	ENSG00000283485	446.639	-2.60238	0.601781	-4.32447	1.53e-05	0.000525817	AC090094.1
502	ENSG00000177303	2380.67	1.76601	0.408892	4.31901	1.57e-05	0.000537901	CASKIN2
503	ENSG00000135363	113.323	-2.21688	0.513365	-4.31833	1.57e-05	0.000538493	LMO2
504	ENSG00000167617	44.8503	-7.47887	1.7348	-4.31109	1.62e-05	0.000554224	CDC42EP5
505	ENSG00000278444	44.8503	-7.47887	1.7348	-4.31109	1.62e-05	0.000554224	CDC42EP5
506	ENSG00000278032	5087.04	1.66783	0.386955	4.31015	1.63e-05	0.00055549	LY6E
507	ENSG00000160932	5085.94	1.66724	0.386888	4.30936	1.64e-05	0.000555976	LY6E
508	ENSG00000173914	334.601	-1.32695	0.307943	-4.30909	1.64e-05	0.000555976	RBM4B
509	ENSG00000198597	17.5431	-7.50031	1.74159	-4.30659	1.66e-05	0.000561177	ZNF536
510	ENSG00000087076	141.786	-2.34176	0.544315	-4.30222	1.69e-05	0.000571248	HSD17B14
511	ENSG00000182871	2165.94	-1.5271	0.355073	-4.3008	1.7e-05	0.0005738	COL18A1
512	ENSG00000140931	451.792	-2.08153	0.484061	-4.30013	1.71e-05	0.000574395	CMTM3
513	ENSG00000213366	950.808	1.31289	0.305381	4.29918	1.71e-05	0.000575741	GSTM2
514	ENSG00000073331	705.33	2.92776	0.682067	4.29249	1.77e-05	0.000592224	ALPK1
515	ENSG00000175356	758.777	1.85236	0.431996	4.28792	1.8e-05	0.000603353	SCUBE2
516	ENSG00000125744	4755.93	1.91737	0.447972	4.28012	1.87e-05	0.000623706	RTN2
517	ENSG00000163520	7272.86	-2.07197	0.484832	-4.27358	1.92e-05	0.000640084	FBLN2
518	ENSG00000187550	44.9762	-2.84371	0.665431	-4.27348	1.92e-05	0.000640084	SBK2
519	ENSG00000107104	1379.53	1.05117	0.246331	4.26729	1.98e-05	0.000656842	KANK1
520	ENSG00000248672	11.449	6.81536	1.59797	4.26502	2e-05	0.000662267	LY75-CD302
521	ENSG00000182492	860.27	-3.98368	0.934449	-4.26313	2.02e-05	0.000666605	BGN
522	ENSG00000275079	136.444	-2.20698	0.517841	-4.26189	2.03e-05	0.000669051	LPCAT1
523	ENSG00000141736	1089.03	-2.00165	0.469857	-4.26012	2.04e-05	0.000673069	ERBB2
524	ENSG00000164687	58.5749	-1.8216	0.427695	-4.25912	2.05e-05	0.000674787	FABP5
525	ENSG00000112852	197.269	-4.45627	1.0466	-4.25785	2.06e-05	0.000676638	PCDHB2
526	ENSG00000157168	29.2039	-8.23873	1.93504	-4.25766	2.07e-05	0.000676638	NRG1
527	ENSG00000109089	249.943	-1.33339	0.313629	-4.25148	2.12e-05	0.000694282	CDR2L
528	ENSG00000168268	1481.88	2.10112	0.494839	4.24608	2.18e-05	0.000709862	NT5DC2
529	ENSG00000180209	6428.7	-3.72618	0.879543	-4.2365	2.27e-05	0.000739425	MYLPF
530	ENSG00000179104	114.154	-1.73329	0.409836	-4.22923	2.34e-05	0.000762265	TMTC2
531	ENSG00000091136	3393.99	-1.44484	0.341766	-4.22759	2.36e-05	0.000766419	LAMB1
532	ENSG00000132000	34.7255	-4.16768	0.987755	-4.21935	2.45e-05	0.000793476	PODNL1
533	ENSG00000117266	367.808	-3.48319	0.825796	-4.21798	2.46e-05	0.000796797	CDK18
534	ENSG00000133619	212.779	-1.70613	0.404558	-4.21727	2.47e-05	0.000797801	KRBA1
535	ENSG00000074317	28.1356	2.80376	0.664902	4.21681	2.48e-05	0.000797966	SNCB
538	ENSG00000142192	10064.7	-1.15448	0.273995	-4.21349	2.51e-05	0.000805255	APP
537	ENSG00000121966	263.669	-4.19492	0.995469	-4.21401	2.51e-05	0.000805255	CXCR4
536	ENSG00000105989	23.9665	-6.48442	1.53886	-4.21377	2.51e-05	0.000805255	WNT2
539	ENSG00000116574	11.409	-6.88039	1.63312	-4.21304	2.52e-05	0.000805374	RHOU
540	ENSG00000213689	428.575	2.04116	0.484622	4.21185	2.53e-05	0.000808116	TREX1
542	ENSG00000166860	76.0093	-1.93954	0.460865	-4.20848	2.57e-05	0.000817236	ZBTB39
541	ENSG00000134013	2389.37	-2.03623	0.48382	-4.20866	2.57e-05	0.000817236	LOXL2
543	ENSG00000136114	238.269	-1.78853	0.425108	-4.20723	2.59e-05	0.000820249	THSD1
544	ENSG00000100626	1506.41	1.58592	0.37709	4.20567	2.6e-05	0.000824442	GALNT16
545	ENSG00000174373	148.582	2.62101	0.623778	4.20183	2.65e-05	0.00083699	RALGAPA1
546	ENSG00000109182	53.0011	2.05976	0.490438	4.19983	2.67e-05	0.000842683	CWH43
547	ENSG00000126267	730.128	1.64836	0.392516	4.19947	2.68e-05	0.000842683	COX6B1
548	ENSG00000166582	77.92	-2.24201	0.534021	-4.19835	2.69e-05	0.000845328	CENPV
549	ENSG00000148335	1829.08	1.33892	0.319148	4.1953	2.73e-05	0.000855213	NTMT1
550	ENSG00000106665	607.858	-1.27236	0.303647	-4.19027	2.79e-05	0.000872803	CLIP2
551	ENSG00000006432	141.147	1.70588	0.407913	4.18197	2.89e-05	0.000903654	MAP3K9
552	ENSG00000079150	248.175	-1.64698	0.394123	-4.17884	2.93e-05	0.000914511	FKBP7
553	ENSG00000183785	1368.25	1.50194	0.360465	4.16667	3.09e-05	0.00096295	TUBA8
554	ENSG00000213949	284.696	-4.65941	1.1187	-4.165	3.11e-05	0.000968264	ITGA1
555	ENSG00000149380	36.9323	-4.01193	0.964047	-4.16155	3.16e-05	0.000981244	P4HA3
556	ENSG00000129911	281.459	-1.8603	0.447186	-4.16002	3.18e-05	0.000986079	KLF16
557	ENSG00000120708	674.422	-1.46712	0.353119	-4.15474	3.26e-05	0.00100551	TGFBI
558	ENSG00000155760	473.105	-2.24331	0.539928	-4.15483	3.26e-05	0.00100551	FZD7
559	ENSG00000198131	584.665	2.09083	0.503338	4.15393	3.27e-05	0.00100728	ZNF544
560	ENSG00000111732	19.6929	5.52982	1.33344	4.14702	3.37e-05	0.0010363	AICDA
561	ENSG00000110492	1102.73	-1.30115	0.314022	-4.14351	3.42e-05	0.00105044	MDK
562	ENSG00000178585	1014.43	1.54164	0.372206	4.14191	3.44e-05	0.00105587	CTNNBIP1
563	ENSG00000177096	192.455	-1.69361	0.409233	-4.13849	3.5e-05	0.00106983	FAM109B
564	ENSG00000225164	240.21	-2.08432	0.503714	-4.13789	3.51e-05	0.00107073	PRRC2A
565	ENSG00000133142	2843.46	1.46468	0.354278	4.13428	3.56e-05	0.0010858	TCEAL4
566	ENSG00000185761	76.4734	-3.41088	0.825386	-4.13247	3.59e-05	0.00109245	ADAMTSL5
568	ENSG00000170624	1138.23	-2.32627	0.563688	-4.12688	3.68e-05	0.0011154	SGCD
567	ENSG00000118729	122.465	-3.85063	0.933006	-4.12713	3.67e-05	0.0011154	CASQ2
569	ENSG00000133020	4963.96	-6.57042	1.59248	-4.12591	3.69e-05	0.00111815	MYH8
570	ENSG00000165533	96.6981	-1.71148	0.415362	-4.12047	3.78e-05	0.00114288	TTC8
571	ENSG00000116962	1471.11	-2.19759	0.533679	-4.1178	3.83e-05	0.00115415	NID1
572	ENSG00000187720	136.864	-2.63382	0.639849	-4.11632	3.85e-05	0.00115957	THSD4
573	ENSG00000162073	129.838	-1.90277	0.463093	-4.10883	3.98e-05	0.00119572	PAQR4
574	ENSG00000115641	498.812	-1.75271	0.426989	-4.10481	4.05e-05	0.00121244	FHL2
575	ENSG00000137942	132.334	-1.94895	0.474792	-4.10485	4.05e-05	0.00121244	FNBP1L
576	ENSG00000159618	259.3	-4.03005	0.982212	-4.10303	4.08e-05	0.00121969	ADGRG5
577	ENSG00000158457	3353.39	1.21775	0.297072	4.09919	4.15e-05	0.00123585	TSPAN33
578	ENSG00000170689	27.9347	-8.17447	1.99414	-4.09925	4.14e-05	0.00123585	HOXB9
579	ENSG00000164418	43.6728	-7.44492	1.81862	-4.09372	4.25e-05	0.00126316	GRIK2
580	ENSG00000168077	246.156	-3.74269	0.915093	-4.08995	4.31e-05	0.00128167	SCARA3
581	ENSG00000240508	27.7437	-8.16738	2.00041	-4.08285	4.45e-05	0.00131696	PSMB9
582	ENSG00000243958	27.7437	-8.16738	2.00041	-4.08285	4.45e-05	0.00131696	PSMB9
583	ENSG00000108479	2888.04	1.74705	0.42843	4.07781	4.55e-05	0.00134108	GALK1
586	ENSG00000168509	242.953	-2.10208	0.515481	-4.07789	4.54e-05	0.00134108	HFE2
584	ENSG00000110427	112.655	-2.16589	0.531202	-4.07734	4.56e-05	0.00134108	KIAA1549L
585	ENSG00000132170	23.6125	-3.21524	0.788623	-4.07704	4.56e-05	0.00134108	PPARG
587	ENSG00000124243	217.85	1.34139	0.329051	4.07656	4.57e-05	0.00134155	BCAS4
588	ENSG00000186469	119.947	-1.98994	0.488542	-4.07322	4.64e-05	0.00135862	GNG2
592	ENSG00000250471	10.8805	6.43355	1.58048	4.07062	4.69e-05	0.00136626	GMPSP1
591	ENSG00000185361	137.661	-2.28773	0.562049	-4.07033	4.69e-05	0.00136626	TNFAIP8L1
590	ENSG00000181444	47.0781	-2.66463	0.654488	-4.07131	4.67e-05	0.00136626	ZNF467
589	ENSG00000117525	160.456	-3.36613	0.826912	-4.07072	4.69e-05	0.00136626	F3
593	ENSG00000159212	14.1147	-7.20715	1.77096	-4.06964	4.71e-05	0.00136802	CLIC6
594	ENSG00000170961	199.146	-2.00242	0.49264	-4.06467	4.81e-05	0.00139516	HAS2
595	ENSG00000230021	90.9593	2.5287	0.622368	4.06304	4.84e-05	0.00140258	RP5-857K21.4
596	ENSG00000175928	34.3334	-4.70361	1.15879	-4.05906	4.93e-05	0.00142429	LRRN1
597	ENSG00000144891	64.5298	-2.83635	0.69891	-4.05825	4.94e-05	0.00142686	AGTR1
598	ENSG00000102103	1936.86	1.84607	0.45534	4.05427	5.03e-05	0.00144896	PQBP1
599	ENSG00000094804	13.5404	-7.13274	1.75966	-4.05347	5.05e-05	0.00145145	CDC6
600	ENSG00000231372	13.0107	-7.07883	1.74686	-4.05232	5.07e-05	0.0014562	MICB
601	ENSG00000173947	21.5216	-4.13253	1.02034	-4.05013	5.12e-05	0.00146745	PIFO
602	ENSG00000204406	550.088	2.91891	0.720841	4.04931	5.14e-05	0.00147015	MBD5
603	ENSG00000278550	183.06	-1.89313	0.467574	-4.04883	5.15e-05	0.00147076	SLC43A2
604	ENSG00000125520	809.306	-1.22465	0.302956	-4.04234	5.29e-05	0.00150957	SLC2A4RG
605	ENSG00000262576	72.6015	-2.30344	0.57032	-4.03885	5.37e-05	0.00152966	PCDHGA4
606	ENSG00000145217	208.25	-4.01713	0.995589	-4.03493	5.46e-05	0.00155286	SLC26A1
607	ENSG00000104290	30.047	-6.77796	1.68013	-4.03418	5.48e-05	0.00155522	FZD3
608	ENSG00000162975	103.179	-1.87162	0.464278	-4.03126	5.55e-05	0.00157213	KCNF1
609	ENSG00000145414	202.195	-1.59382	0.395483	-4.03007	5.58e-05	0.0015775	NAF1
610	ENSG00000170681	186.133	-3.39502	0.84355	-4.02468	5.71e-05	0.00161143	MURC
611	ENSG00000171798	23.1854	-7.90626	1.96754	-4.01834	5.86e-05	0.00165267	KNDC1
612	ENSG00000124785	1226.75	-1.60131	0.399062	-4.01269	6e-05	0.00169001	NRN1
613	ENSG00000145632	578.136	-1.97822	0.493053	-4.01219	6.02e-05	0.00169081	PLK2
614	ENSG00000102575	144.285	-2.78611	0.694762	-4.01017	6.07e-05	0.00170255	ACP5
615	ENSG00000131471	424.296	1.75473	0.437657	4.00936	6.09e-05	0.00170562	AOC3
616	ENSG00000171608	686.01	1.57454	0.393094	4.00551	6.19e-05	0.00173084	PIK3CD
617	ENSG00000164638	44.3466	-3.95025	0.986402	-4.0047	6.21e-05	0.00173394	SLC29A4
618	ENSG00000077232	669.954	-1.18735	0.296642	-4.00262	6.26e-05	0.00174648	DNAJC10
619	ENSG00000239264	2333.16	-1.14583	0.286529	-3.99902	6.36e-05	0.00177038	TXNDC5
620	ENSG00000017483	6162.12	1.33852	0.334746	3.99861	6.37e-05	0.00177055	SLC38A5
621	ENSG00000166710	5107.07	1.69475	0.423916	3.99785	6.39e-05	0.00177341	B2M
622	ENSG00000121743	10.6782	-6.80462	1.70266	-3.99647	6.43e-05	0.0017809	GJA3
623	ENSG00000105329	1543.89	-2.43036	0.608224	-3.99583	6.45e-05	0.00178285	TGFB1
624	ENSG00000159958	141.014	1.91037	0.478291	3.99415	6.49e-05	0.00179263	TNFRSF13C
625	ENSG00000176842	84.8377	-2.72433	0.682216	-3.99335	6.51e-05	0.00179587	IRX5
626	ENSG00000116729	688.281	1.44048	0.360909	3.99127	6.57e-05	0.0018088	WLS
627	ENSG00000100304	488.726	-1.17718	0.295158	-3.9883	6.65e-05	0.00182862	TTLL12
628	ENSG00000166265	77.3458	-3.17211	0.795653	-3.9868	6.7e-05	0.00183734	CYYR1
629	ENSG00000089486	1525.29	1.74125	0.436855	3.98586	6.72e-05	0.00184165	CDIP1
630	ENSG00000138771	33.3721	-5.154	1.29358	-3.98428	6.77e-05	0.00185103	SHROOM3
631	ENSG00000161955	198.817	1.75069	0.43947	3.98363	6.79e-05	0.00185317	TNFSF13
632	ENSG00000179088	20.8709	-6.27989	1.5792	-3.97662	6.99e-05	0.00190556	C12orf42
633	ENSG00000153956	606.082	1.16103	0.292027	3.97577	7.02e-05	0.00190936	CACNA2D1
634	ENSG00000183570	38.1868	-3.86125	0.9714	-3.97493	7.04e-05	0.00191312	PCBP3
635	ENSG00000105607	880.943	1.54677	0.389285	3.97336	7.09e-05	0.00191972	GCDH
636	ENSG00000198018	81.5636	-1.82964	0.460445	-3.97364	7.08e-05	0.00191972	ENTPD7
637	ENSG00000135437	2491.93	2.02514	0.510026	3.97066	7.17e-05	0.00193856	RDH5
638	ENSG00000126778	33.1937	2.17907	0.548863	3.97016	7.18e-05	0.00193898	SIX1
639	ENSG00000133107	20.2238	-3.62938	0.914234	-3.96986	7.19e-05	0.00193898	TRPC4
640	ENSG00000115221	118.892	-3.9465	0.994729	-3.96741	7.27e-05	0.00195599	ITGB6
641	ENSG00000077942	10384.8	-1.73094	0.436691	-3.96375	7.38e-05	0.00198	FBLN1
642	ENSG00000111728	69.9822	-2.72904	0.688491	-3.9638	7.38e-05	0.00198	ST8SIA1
643	ENSG00000215146	26.4655	4.9187	1.24117	3.96296	7.4e-05	0.00198354	RP11-313J2.1
644	ENSG00000169641	472.431	-1.16333	0.293641	-3.96174	7.44e-05	0.00199057	LUZP1
645	ENSG00000166508	1063.4	-1.2665	0.319965	-3.95826	7.55e-05	0.00201668	MCM7
646	ENSG00000141258	699.384	-1.36959	0.346047	-3.95781	7.56e-05	0.00201731	SGSM2
647	ENSG00000124466	10.7604	-6.79731	1.7177	-3.95722	7.58e-05	0.00201924	LYPD3
648	ENSG00000148602	10.3619	-6.75492	1.70774	-3.95547	7.64e-05	0.00203089	LRIT1
649	ENSG00000101384	538.17	-2.40713	0.608742	-3.95428	7.68e-05	0.00203793	JAG1
650	ENSG00000177675	28.8418	-8.22291	2.08324	-3.94716	7.91e-05	0.00209616	CD163L1
651	ENSG00000164929	222.086	-2.4404	0.618488	-3.94575	7.96e-05	0.00210537	BAALC
652	ENSG00000002933	31.8834	-5.71166	1.44785	-3.94493	7.98e-05	0.00210933	TMEM176A
653	ENSG00000187553	72.6423	2.64798	0.67229	3.93874	8.19e-05	0.00215804	CYP26C1
654	ENSG00000235374	104.056	1.62152	0.411688	3.93872	8.19e-05	0.00215804	SSR4P1
655	ENSG00000233327	233.349	-3.94422	1.00188	-3.93681	8.26e-05	0.00217195	USP32P2
656	ENSG00000160199	588.473	1.12131	0.284874	3.93615	8.28e-05	0.00217461	PKNOX1
657	ENSG00000049130	275.694	-2.6739	0.679588	-3.93459	8.33e-05	0.00218545	KITLG
658	ENSG00000175130	845.901	-1.92729	0.490025	-3.93305	8.39e-05	0.0021962	MARCKSL1
659	ENSG00000172817	27.1381	-4.8673	1.23853	-3.9299	8.5e-05	0.00222178	CYP7B1
660	ENSG00000163815	797.302	3.52664	0.897513	3.92934	8.52e-05	0.00222353	CLEC3B
661	ENSG00000163482	394.261	-1.50612	0.383662	-3.92564	8.65e-05	0.00225458	STK36
662	ENSG00000188921	103.01	-1.97164	0.502776	-3.9215	8.8e-05	0.0022902	HACD4
663	ENSG00000100228	38.8469	-2.12044	0.540853	-3.92056	8.83e-05	0.00229577	RAB36
664	ENSG00000108582	418.697	-1.99186	0.508817	-3.91468	9.05e-05	0.00234882	CPD
665	ENSG00000139318	185.34	-2.18361	0.557853	-3.91432	9.07e-05	0.00234882	DUSP6
666	ENSG00000144834	478.377	1.10947	0.28355	3.91278	9.12e-05	0.0023603	TAGLN3
667	ENSG00000117407	66.2457	-3.15086	0.80546	-3.91188	9.16e-05	0.00236555	ARTN
668	ENSG00000206427	213.818	-2.09158	0.535277	-3.90747	9.33e-05	0.002402	PRRC2A
669	ENSG00000231825	213.818	-2.09158	0.535277	-3.90747	9.33e-05	0.002402	PRRC2A
670	ENSG00000243742	213.46	-3.29876	0.844578	-3.90581	9.39e-05	0.00241491	RPLP0P2
671	ENSG00000164251	12.2394	-6.99794	1.79216	-3.90476	9.43e-05	0.00242179	F2RL1
672	ENSG00000234475	168.908	-10.7732	2.7603	-3.90291	9.5e-05	0.00243677	HSPA1A
673	ENSG00000137809	1687.61	-1.94014	0.498622	-3.891	9.98e-05	0.00255577	ITGA11
674	ENSG00000135744	3399.81	2.56334	0.659128	3.88899	0.000100661	0.00257312	AGT
675	ENSG00000130508	2357.32	-1.37374	0.353362	-3.88763	0.000101229	0.00258382	PXDN
676	ENSG00000276914	87.5645	-1.59563	0.410983	-3.88248	0.000103398	0.00263528	FOPNL
677	ENSG00000109265	169.799	-6.97308	1.79963	-3.87472	0.000106747	0.0027166	KIAA1211
678	ENSG00000144152	309.712	-1.25922	0.325477	-3.86885	0.000109352	0.00277879	FBLN7
679	ENSG00000242711	28.5629	-8.20931	2.12346	-3.86601	0.000110632	0.00280718	PSMB9
680	ENSG00000163673	33.8364	4.91269	1.27102	3.86517	0.000111013	0.00281271	DCLK3
682	ENSG00000058085	144.604	1.76469	0.456708	3.86393	0.000111577	0.0028146	LAMC2
681	ENSG00000005882	768.395	-1.4795	0.382881	-3.86413	0.000111486	0.0028146	PDK2
683	ENSG00000128965	85.0399	-2.34764	0.607552	-3.86411	0.000111497	0.0028146	CHAC1
684	ENSG00000177685	2765.75	1.97253	0.511481	3.85651	0.000115018	0.00289714	CRACR2B
685	ENSG00000243364	68.8114	-2.04242	0.530456	-3.85031	0.000117968	0.00296712	EFNA4
686	ENSG00000115828	40.8784	-2.29346	0.596184	-3.8469	0.00011962	0.00300429	QPCT
687	ENSG00000155545	100.786	-2.45519	0.63891	-3.84279	0.000121645	0.00305068	MIER3
688	ENSG00000101265	130.332	-3.10048	0.807364	-3.84025	0.000122909	0.00307792	RASSF2
689	ENSG00000166823	161.448	2.92928	0.763009	3.83911	0.000123479	0.00308769	MESP1
690	ENSG00000125249	429.697	-1.17058	0.304945	-3.83867	0.000123701	0.00308877	RAP2A
692	ENSG00000250264	211.868	-1.7257	0.449734	-3.83716	0.000124463	0.00309881	XXbac-BPG246D15.9
691	ENSG00000183311	3415.2	-2.69028	0.701108	-3.83718	0.000124453	0.00309881	TUBB
693	ENSG00000100380	5212.81	1.11721	0.291316	3.83505	0.000125538	0.00312106	ST13
694	ENSG00000137573	1880.79	-1.91932	0.501203	-3.82943	0.000128443	0.00318539	SULF1
695	ENSG00000164099	456.298	-3.72815	0.973578	-3.82932	0.000128495	0.00318539	PRSS12
696	ENSG00000188643	11611.3	1.29955	0.339494	3.82791	0.000129238	0.00319921	S100A16
697	ENSG00000165272	691.682	1.46046	0.381745	3.82574	0.000130381	0.00322287	AQP3
698	ENSG00000183255	6992.06	1.48924	0.389517	3.8233	0.000131676	0.0032502	PTTG1IP
700	ENSG00000144339	287.62	1.88854	0.494123	3.82201	0.000132368	0.00325445	TMEFF2
701	ENSG00000168283	451.745	-1.19617	0.312975	-3.82192	0.000132415	0.00325445	BMI1
699	ENSG00000127329	54.5059	-3.41897	0.894508	-3.82218	0.000132279	0.00325445	PTPRB
702	ENSG00000135439	171.935	-1.768	0.462882	-3.81956	0.000133691	0.00328115	AGAP2
703	ENSG00000153885	132.591	-10.4238	2.73022	-3.81795	0.000134567	0.00329795	KCTD15
704	ENSG00000115694	5025.97	1.23825	0.324516	3.81569	0.000135805	0.00332234	STK25
705	ENSG00000206395	142.175	-1.88602	0.494314	-3.81543	0.000135948	0.00332234	DDAH2
706	ENSG00000166741	3247.22	-2.63716	0.69141	-3.81418	0.000136633	0.00333435	NNMT
707	ENSG00000267954	82.1021	-4.73328	1.24126	-3.8133	0.000137124	0.00334161	AP000349.1
708	ENSG00000197077	1720.28	2.16856	0.568777	3.81267	0.000137473	0.00334536	KIAA1671
709	ENSG00000153048	1235.83	1.04192	0.273422	3.81067	0.000138588	0.00336776	CARHSP1
710	ENSG00000254995	94.1764	1.91872	0.50367	3.80948	0.00013926	0.00337931	STX16-NPEPL1
711	ENSG00000167528	440.356	1.43334	0.376607	3.80593	0.000141273	0.00342333	ZNF641
712	ENSG00000100934	505.627	-1.90608	0.501346	-3.80192	0.000143578	0.0034743	SEC23A
713	ENSG00000175879	715.194	1.4792	0.389365	3.79901	0.000145275	0.00351044	HOXD8
715	ENSG00000167306	536.535	1.0295	0.271233	3.79563	0.000147271	0.00354176	MYO5B
714	ENSG00000142634	5224.11	-1.463	0.385414	-3.79591	0.000147101	0.00354176	EFHD2
717	ENSG00000267534	133.701	-3.50283	0.922909	-3.79542	0.000147393	0.00354176	S1PR2
718	ENSG00000134864	59.9896	-2.25855	0.595629	-3.79187	0.000149518	0.00358781	GGACT
719	ENSG00000166923	276.419	-3.25076	0.857613	-3.79048	0.000150358	0.00359794	GREM1
720	ENSG00000282046	276.419	-3.25076	0.857613	-3.79048	0.000150358	0.00359794	GREM1
721	ENSG00000186806	70.7267	-1.92127	0.507283	-3.78738	0.000152246	0.00363808	VSIG10L
722	ENSG00000160179	610.907	1.84305	0.486911	3.7852	0.000153586	0.003665	ABCG1
723	ENSG00000275867	75.3931	-2.00173	0.529108	-3.78321	0.000154817	0.00368926	KANSL1
724	ENSG00000227315	869.542	9.26397	2.44993	3.78131	0.000156004	0.00371242	NEU1
725	ENSG00000135870	410.824	1.67731	0.443645	3.78074	0.000156364	0.00371585	RC3H1
726	ENSG00000259984	8.86247	-6.52961	1.72783	-3.77909	0.000157401	0.00373536	RP11-335G20.7
727	ENSG00000176454	2414.09	1.39978	0.370751	3.77551	0.000159678	0.00377943	LPCAT4
728	ENSG00000197386	3272.42	1.33263	0.352969	3.77548	0.000159697	0.00377943	HTT
729	ENSG00000180720	20.0447	-7.69557	2.03924	-3.77374	0.00016082	0.00380078	CHRM4
730	ENSG00000164294	642.508	-2.37861	0.630763	-3.771	0.000162595	0.00383747	GPX8
731	ENSG00000166341	211.048	-1.79929	0.477233	-3.77025	0.000163085	0.00384375	DCHS1
733	ENSG00000228672	939.821	1.3441	0.356995	3.76505	0.000166517	0.00391783	PROB1
732	ENSG00000174177	266.008	-1.30764	0.347334	-3.7648	0.000166682	0.00391783	CTU2
734	ENSG00000103175	400.625	2.22394	0.592419	3.75399	0.00017404	0.0040852	WFDC1
735	ENSG00000130159	853.167	1.88649	0.503049	3.75011	0.00017676	0.00413748	ECSIT
736	ENSG00000147010	824.586	-1.3103	0.349466	-3.74944	0.000177228	0.00413748	SH3KBP1
737	ENSG00000206206	141.073	-2.82829	0.754263	-3.74974	0.000177018	0.00413748	DAXX
738	ENSG00000227046	141.073	-2.82829	0.754263	-3.74974	0.000177018	0.00413748	DAXX
739	ENSG00000198736	920.098	1.79808	0.479644	3.74877	0.000177702	0.00414294	MSRB1
740	ENSG00000092964	962.157	-1.55836	0.41602	-3.74588	0.00017976	0.00418524	DPYSL2
741	ENSG00000205208	1367.45	1.12883	0.301554	3.74337	0.000181568	0.00422164	C4orf46
742	ENSG00000179909	115.894	-1.82526	0.487745	-3.74224	0.000182384	0.0042349	ZNF154
743	ENSG00000160741	558.635	1.86346	0.498305	3.7396	0.000184311	0.00427389	CRTC2
745	ENSG00000204842	506.568	1.57159	0.420498	3.73745	0.000185896	0.00429907	ATXN2
744	ENSG00000131831	1708.95	1.4844	0.397149	3.73764	0.000185756	0.00429907	RAI2
746	ENSG00000001617	67.3237	-2.4968	0.668156	-3.73685	0.000186341	0.00430357	SEMA3F
747	ENSG00000124098	801.135	1.03931	0.27818	3.73611	0.000186891	0.00430889	FAM210B
748	ENSG00000185269	82.4605	-2.1846	0.584764	-3.73586	0.000187071	0.00430889	NOTUM
749	ENSG00000120129	151.367	-1.5572	0.416898	-3.73521	0.000187561	0.00431441	DUSP1
752	ENSG00000221890	195.849	2.29192	0.614022	3.73263	0.000189488	0.00434847	NPTXR
751	ENSG00000163191	750.318	-1.4344	0.384326	-3.73225	0.000189774	0.00434847	S100A11
750	ENSG00000010319	124.642	-3.02195	0.809692	-3.73222	0.000189799	0.00434847	SEMA3G
753	ENSG00000175040	78.9447	-2.12038	0.568215	-3.73165	0.000190226	0.00435247	CHST2
754	ENSG00000091592	693.995	-1.43467	0.384588	-3.7304	0.000191177	0.00436843	NLRP1
756	ENSG00000184489	79.8062	1.52377	0.408797	3.72745	0.000193431	0.00440822	PTP4A3
755	ENSG00000026950	254.009	-1.64643	0.441694	-3.72752	0.00019337	0.00440822	BTN3A1
758	ENSG00000158483	108.372	-1.52639	0.409676	-3.72585	0.000194657	0.00442446	FAM86C1
757	ENSG00000066735	22.3313	-7.85092	2.10696	-3.72618	0.000194407	0.00442446	KIF26A
759	ENSG00000196843	1587.75	1.42135	0.382044	3.72038	0.000198921	0.00451543	ARID5A
760	ENSG00000128311	812.599	1.26564	0.340248	3.71975	0.000199422	0.00452084	TST
761	ENSG00000187699	272.223	1.63648	0.440193	3.71764	0.000201089	0.00455264	C2orf88
762	ENSG00000144331	15.3564	-7.31288	1.96918	-3.71366	0.00020428	0.00461881	ZNF385B
763	ENSG00000162889	4972.48	1.44598	0.389539	3.71202	0.000205612	0.00464285	MAPKAPK2
765	ENSG00000171992	547.023	-1.4266	0.384607	-3.70925	0.000207873	0.00467894	SYNPO
766	ENSG00000253304	62.3374	-2.03657	0.549079	-3.70907	0.000208025	0.00467894	TMEM200B
764	ENSG00000163629	178.814	-2.11176	0.569308	-3.70934	0.000207797	0.00467894	PTPN13
767	ENSG00000175287	1579.78	1.28108	0.345447	3.70846	0.000208525	0.00468406	PHYHD1
768	ENSG00000213445	76.9143	-2.09583	0.565204	-3.7081	0.000208824	0.00468467	SIPA1
769	ENSG00000161835	190.708	-2.1136	0.570288	-3.7062	0.000210392	0.00471371	GRASP
770	ENSG00000074590	742.21	-2.22559	0.600733	-3.70479	0.000211565	0.00473383	NUAK1
772	ENSG00000258429	184.659	1.42031	0.383591	3.70268	0.000213336	0.00476645	PDF
771	ENSG00000103241	46.4736	-4.61429	1.2463	-3.70239	0.000213576	0.00476645	FOXF1
773	ENSG00000086289	2067.13	2.05157	0.554636	3.69894	0.000216499	0.0048192	EPDR1
774	ENSG00000187123	27.6736	-6.63018	1.79239	-3.69908	0.000216382	0.0048192	LYPD6
775	ENSG00000076716	471.678	1.21756	0.329242	3.69807	0.000217248	0.00482963	GPC4
777	ENSG00000132563	1557.66	1.61009	0.435811	3.69446	0.000220353	0.00488604	REEP2
776	ENSG00000130720	192.367	-2.52661	0.683841	-3.69474	0.000220115	0.00488604	FIBCD1
778	ENSG00000082014	4261.13	1.05022	0.284387	3.69293	0.000221685	0.00490362	SMARCD3
779	ENSG00000108773	1789.66	-1.15987	0.31411	-3.69257	0.000221999	0.00490362	KAT2A
780	ENSG00000188290	316.962	-3.54196	0.959154	-3.6928	0.000221801	0.00490362	HES4
781	ENSG00000171700	89.2851	2.05612	0.557111	3.69068	0.000223655	0.00493387	RGS19
783	ENSG00000197894	1206.84	-1.66061	0.450343	-3.68742	0.000226537	0.00498468	ADH5
782	ENSG00000173406	20.5672	-4.47894	1.21461	-3.68754	0.00022643	0.00498468	DAB1
784	ENSG00000204767	15.9183	-7.35951	1.99675	-3.68575	0.000228034	0.00501122	FAM196B
785	ENSG00000077274	14.3736	-7.21489	1.95789	-3.68504	0.000228664	0.00501867	CAPN6
786	ENSG00000198074	47.904	-3.23393	0.878131	-3.68274	0.000230736	0.00505771	AKR1B10
787	ENSG00000105402	5706.24	1.16126	0.315486	3.68086	0.000232448	0.00508875	NAPA
788	ENSG00000158089	38.7396	-4.27891	1.16313	-3.6788	0.000234336	0.00512358	GALNT14
789	ENSG00000103855	2835.83	-1.53089	0.416332	-3.6771	0.000235905	0.00515133	CD276
791	ENSG00000230596	136.709	2.15421	0.586067	3.67571	0.000237192	0.00516636	GPAA1P2
792	ENSG00000179772	23.9537	-7.95127	2.16452	-3.67346	0.000239289	0.00520545	FOXS1
793	ENSG00000137675	28.3764	-2.48728	0.677306	-3.67232	0.000240362	0.00522218	MMP27
794	ENSG00000008516	38.5547	-2.15336	0.586675	-3.67045	0.000242128	0.00525394	MMP25
795	ENSG00000076706	1023.25	1.43145	0.390177	3.66873	0.000243757	0.00527805	MCAM
796	ENSG00000183077	119.42	-1.6962	0.462353	-3.66863	0.000243852	0.00527805	AFMID
797	ENSG00000113161	510.335	-2.69124	0.734074	-3.66617	0.000246213	0.00532246	HMGCR
798	ENSG00000166997	152.857	-1.28915	0.352	-3.66236	0.000249898	0.00538441	CNPY4
800	ENSG00000226634	133.032	-1.77267	0.48404	-3.66224	0.000250016	0.00538441	DDAH2
799	ENSG00000203668	35.5904	-3.97695	1.08591	-3.66232	0.000249944	0.00538441	CHML
801	ENSG00000174740	211.809	1.25384	0.342402	3.66189	0.000250364	0.00538516	PABPC5
802	ENSG00000138162	3130.9	1.18323	0.323348	3.6593	0.000252908	0.0054331	TACC2
803	ENSG00000241978	746.737	-1.06885	0.292175	-3.65826	0.000253932	0.00544832	AKAP2
804	ENSG00000099219	416.038	1.15129	0.314809	3.6571	0.00025509	0.00546067	ERMP1
805	ENSG00000186480	2880.41	-1.30773	0.357592	-3.65704	0.000255142	0.00546067	INSIG1
806	ENSG00000137672	15.4712	-7.32676	2.00376	-3.6565	0.000255686	0.00546552	TRPC6
807	ENSG00000186891	21.623	-3.59758	0.984491	-3.65425	0.000257936	0.00550679	TNFRSF18
808	ENSG00000170162	15.7798	-5.8569	1.60297	-3.65377	0.000258417	0.00551022	VGLL2
811	ENSG00000140497	3280.14	1.13294	0.310199	3.6523	0.000259898	0.00552132	SCAMP2
810	ENSG00000137752	23.4811	-3.22021	0.881652	-3.65247	0.000259728	0.00552132	CASP1
809	ENSG00000005471	9.77698	-6.64813	1.82002	-3.65278	0.000259415	0.00552132	ABCB4
812	ENSG00000196459	158.937	-2.08966	0.572439	-3.65045	0.000261779	0.00555441	TRAPPC2
813	ENSG00000153201	1468.21	3.22255	0.882867	3.65009	0.000262147	0.00555539	RANBP2
814	ENSG00000213694	114.582	-1.9019	0.521129	-3.64958	0.000262664	0.00555952	S1PR3
815	ENSG00000127995	122.631	1.86059	0.509855	3.64925	0.000263008	0.00555995	CASD1
816	ENSG00000124786	14.7753	-7.26426	1.99177	-3.64714	0.000265174	0.00559887	SLC35B3
817	ENSG00000114841	3541.11	2.65464	0.728148	3.64575	0.000266615	0.00562241	DNAH1
818	ENSG00000056998	18.6277	-7.60332	2.08575	-3.64537	0.00026701	0.00562386	GYG2
819	ENSG00000020633	31.842	-5.67912	1.55885	-3.64315	0.00026932	0.00566558	RUNX3
820	ENSG00000123975	104.817	-1.62615	0.447032	-3.63767	0.000275114	0.00578041	CKS2
821	ENSG00000182257	115.353	1.75938	0.483841	3.63627	0.000276616	0.00580489	PRR34
822	ENSG00000100906	351.491	1.47639	0.406101	3.63551	0.000277428	0.00581485	NFKBIA
826	ENSG00000177830	2337.46	1.40584	0.386816	3.6344	0.00027863	0.00582371	CHID1
823	ENSG00000083857	5349.45	-1.10241	0.303367	-3.63392	0.000279153	0.00582371	FAT1
824	ENSG00000108557	343.128	-1.82252	0.501536	-3.63387	0.000279203	0.00582371	RAI1
825	ENSG00000160870	11.6389	-6.91738	1.90324	-3.63452	0.000278498	0.00582371	CYP3A7
827	ENSG00000119915	18.3916	-6.06186	1.66869	-3.63271	0.000280457	0.00584279	ELOVL3
828	ENSG00000141519	146.952	-1.41364	0.389386	-3.63043	0.000282953	0.00588767	CCDC40
829	ENSG00000163638	173.485	-10.8119	2.98074	-3.62724	0.000286464	0.00595355	ADAMTS9
830	ENSG00000142945	168.203	-1.54366	0.426139	-3.62243	0.000291849	0.00605815	KIF2C
831	ENSG00000181826	127.48	-1.69872	0.469189	-3.62055	0.000293983	0.00609511	RELL1
832	ENSG00000183696	389.289	-3.00424	0.829895	-3.62003	0.00029457	0.00609994	UPP1
833	ENSG00000052802	1367.25	-2.64598	0.731494	-3.61723	0.000297776	0.00615893	MSMO1
834	ENSG00000119414	835.375	1.19157	0.32949	3.6164	0.000298723	0.00616372	PPP6C
835	ENSG00000183762	1649.83	-1.20521	0.333235	-3.61671	0.000298375	0.00616372	KREMEN1
836	ENSG00000130340	596.128	-1.51908	0.420136	-3.6157	0.000299537	0.00617167	SNX9
837	ENSG00000204099	25.2777	-3.02364	0.836382	-3.61514	0.000300184	0.00617167	NEU4
838	ENSG00000277926	25.2777	-3.02364	0.836382	-3.61514	0.000300184	0.00617167	NEU4
839	ENSG00000107130	3815.78	1.54319	0.426989	3.61412	0.000301365	0.00618858	NCS1
840	ENSG00000103168	630.893	-1.08271	0.29962	-3.61362	0.000301956	0.00619332	TAF1C
841	ENSG00000067141	371.486	-1.78258	0.493341	-3.61328	0.000302349	0.00619402	NEO1
842	ENSG00000117411	782.402	-1.14408	0.316869	-3.61058	0.000305508	0.00625131	B4GALT2
843	ENSG00000181690	62.33	-2.30163	0.638197	-3.60646	0.000310398	0.00634383	PLAG1
844	ENSG00000179348	79.7904	2.20808	0.612622	3.6043	0.00031299	0.00638922	GATA2
845	ENSG00000028277	494.709	-5.10132	1.41559	-3.60366	0.000313763	0.00639743	POU2F2
846	ENSG00000122359	6446.9	1.20437	0.334618	3.59922	0.00031917	0.00649998	ANXA11
847	ENSG00000134874	428.292	-1.73583	0.482465	-3.59784	0.000320872	0.00652692	DZIP1
849	ENSG00000163132	166.555	-1.31187	0.365003	-3.59413	0.000325481	0.00660508	MSX1
848	ENSG00000157227	7175.64	-1.76561	0.491245	-3.59416	0.000325435	0.00660508	MMP14
850	ENSG00000141526	113.312	-2.4551	0.68322	-3.59342	0.000326365	0.00661522	SLC16A3
851	ENSG00000196460	173.583	-2.21183	0.615664	-3.5926	0.0003274	0.00662841	RFX8
852	ENSG00000227780	26.3827	-3.50626	0.976408	-3.59098	0.000329442	0.00665412	ZBTB22
853	ENSG00000229253	26.3827	-3.50626	0.976408	-3.59098	0.000329442	0.00665412	ZBTB22
854	ENSG00000047644	436.491	-1.36614	0.381196	-3.58382	0.000338605	0.00682282	WWC3
855	ENSG00000091317	487.84	-1.5913	0.444056	-3.58356	0.000338942	0.00682282	CMTM6
856	ENSG00000129465	8.97097	-6.53253	1.82293	-3.58353	0.000338983	0.00682282	RIPK3
857	ENSG00000198932	35.5527	-2.23222	0.623107	-3.58239	0.00034046	0.00684455	GPRASP1
858	ENSG00000137947	314.365	1.19342	0.333269	3.58096	0.000342331	0.00687415	GTF2B
859	ENSG00000169710	6467.04	-2.59263	0.724903	-3.57651	0.000348209	0.00698405	FASN
860	ENSG00000101986	1984.94	1.55962	0.436256	3.575	0.000350232	0.00701645	ABCD1
861	ENSG00000105974	2740.24	-2.13535	0.597486	-3.5739	0.000351704	0.00703776	CAV1
862	ENSG00000283228	15.2181	-7.29985	2.04305	-3.57302	0.000352891	0.00705332	CTD-2021K4.1
863	ENSG00000176387	518.651	-1.35155	0.378576	-3.57009	0.000356856	0.0071243	HSD11B2
864	ENSG00000122707	1000.14	-1.18225	0.331228	-3.56928	0.000357958	0.00713804	RECK
865	ENSG00000005844	29.5358	3.57255	1.00137	3.56766	0.000360182	0.00715687	ITGAL
866	ENSG00000099994	133.085	1.86034	0.521402	3.56795	0.000359783	0.00715687	SUSD2
869	ENSG00000160539	785.721	1.2308	0.345037	3.56715	0.000360885	0.00715687	PLPP7
870	ENSG00000169231	2130.72	1.20881	0.338938	3.56648	0.00036181	0.00715687	THBS3
871	ENSG00000214026	934.38	-1.30175	0.364895	-3.56747	0.000360443	0.00715687	MRPL23
868	ENSG00000144824	207.303	-1.43719	0.402911	-3.56702	0.000361062	0.00715687	PHLDB2
867	ENSG00000137975	9.39975	-6.61799	1.85556	-3.56656	0.000361694	0.00715687	CLCA2
872	ENSG00000173641	1989.38	2.50731	0.703348	3.56482	0.000364106	0.00719401	HSPB7
873	ENSG00000185262	670.376	1.54603	0.433759	3.56427	0.000364874	0.00720093	UBALD2
875	ENSG00000198624	205.736	2.47402	0.694636	3.56161	0.000368587	0.00726292	CCDC69
874	ENSG00000174640	25.8824	-3.72147	1.04494	-3.56142	0.000368858	0.00726292	SLCO2A1
876	ENSG00000162817	39.4891	-5.34143	1.5006	-3.55952	0.000371536	0.0073073	C1orf115
877	ENSG00000171044	9.19334	-6.56223	1.84426	-3.5582	0.000373408	0.00733573	XKR6
878	ENSG00000164683	471.612	-2.81332	0.79147	-3.55456	0.000378619	0.00742965	HEY1
879	ENSG00000095303	245.352	-1.70429	0.479974	-3.55081	0.000384054	0.00752773	PTGS1
881	ENSG00000107537	1149.09	1.2604	0.355089	3.54953	0.000385927	0.00753016	PHYH
883	ENSG00000136868	292.845	-1.36366	0.384168	-3.54964	0.000385761	0.00753016	SLC31A1
880	ENSG00000099194	12586.8	-1.38921	0.391359	-3.54971	0.000385656	0.00753016	SCD
882	ENSG00000114491	407.846	-1.61965	0.456294	-3.54958	0.000385848	0.00753016	UMPS
884	ENSG00000160678	608.349	2.70888	0.763557	3.54771	0.000388596	0.00757366	S100A1
885	ENSG00000106546	174.047	-1.69272	0.478072	-3.54072	0.000399033	0.00775952	AHR
886	ENSG00000223494	7.19931	-6.22001	1.75662	-3.54089	0.00039878	0.00775952	VARS2
887	ENSG00000128595	2788.08	-1.07597	0.304257	-3.53638	0.000405654	0.00787938	CALU
888	ENSG00000146858	317.96	1.80803	0.511416	3.53534	0.000407245	0.00790139	ZC3HAV1L
889	ENSG00000184117	108.722	-1.64385	0.465106	-3.53436	0.000408764	0.00792194	NIPSNAP1
890	ENSG00000123496	164.425	-6.58559	1.8645	-3.53209	0.000412283	0.00798116	IL13RA2
891	ENSG00000092054	68.013	-9.46083	2.67899	-3.53149	0.000413224	0.00799038	MYH7
892	ENSG00000177875	38.3552	-2.31001	0.654335	-3.53032	0.000415058	0.00801686	CCDC184
894	ENSG00000218336	358.772	-3.20636	0.908879	-3.52782	0.000419001	0.00807491	TENM3
893	ENSG00000068831	35.5548	-5.19788	1.47334	-3.52795	0.000418786	0.00807491	RASGRP2
895	ENSG00000120324	15.9271	-4.74182	1.34588	-3.52322	0.00042634	0.00820717	PCDHB10
896	ENSG00000112333	7.46666	4.02686	1.1432	3.52246	0.000427565	0.00822155	NR2E1
897	ENSG00000167733	107.5	-1.6819	0.477668	-3.52105	0.000429834	0.00825598	HSD11B1L
898	ENSG00000172348	650.413	-1.50864	0.428755	-3.51865	0.000433751	0.00832194	RCAN2
899	ENSG00000204650	39.2005	-2.17541	0.618367	-3.51798	0.000434838	0.0083335	CRHR1-IT1
900	ENSG00000100628	163.875	1.43187	0.407133	3.51697	0.000436495	0.0083467	ASB2
901	ENSG00000278693	163.875	1.43187	0.407133	3.51697	0.000436495	0.0083467	ASB2
902	ENSG00000197879	1443.46	-1.37647	0.391449	-3.51635	0.000437526	0.00834788	MYO1C
903	ENSG00000270388	12.2694	-6.98009	1.98501	-3.5164	0.000437447	0.00834788	MTCO3P22
904	ENSG00000147408	26.9539	-2.73322	0.777963	-3.5133	0.000442573	0.00843483	CSGALNACT1
905	ENSG00000106823	39.7881	-2.15172	0.612632	-3.51225	0.000444323	0.00845884	ECM2
907	ENSG00000147883	385.729	-1.46382	0.417056	-3.50989	0.000448291	0.00851555	CDKN2B
908	ENSG00000213341	229.39	1.49137	0.425372	3.50605	0.000454814	0.00862994	CHUK
909	ENSG00000163682	1122.66	-2.19643	0.626663	-3.50496	0.000456674	0.00865571	RPL9
910	ENSG00000015475	187.676	-1.48622	0.424101	-3.50441	0.000457622	0.00866413	BID
911	ENSG00000169271	344.086	-2.71259	0.774571	-3.50206	0.000461676	0.00873131	HSPB3
912	ENSG00000139200	10.8483	5.07382	1.44933	3.5008	0.000463869	0.00876315	PIANP
916	ENSG00000204323	62.8838	1.737	0.496309	3.49984	0.000465539	0.00876434	SMIM5
913	ENSG00000124357	1660.58	1.15314	0.32948	3.49987	0.000465486	0.00876434	NAGK
914	ENSG00000152767	1095.62	-2.20574	0.630202	-3.50006	0.000465159	0.00876434	FARP1
915	ENSG00000156466	16.4983	-7.41361	2.11842	-3.49959	0.000465967	0.00876434	GDF6
917	ENSG00000140678	13.5067	4.86036	1.38945	3.49805	0.00046868	0.00880577	ITGAX
918	ENSG00000177614	1696.81	-1.50584	0.430573	-3.49729	0.000470003	0.008821	PGBD5
920	ENSG00000282522	882.377	1.8022	0.515484	3.49614	0.000472045	0.0088414	PKD1P1
919	ENSG00000136928	363.544	-11.8793	3.39787	-3.4961	0.000472116	0.0088414	GABBR2
921	ENSG00000188933	143.39	2.58425	0.739382	3.49515	0.000473804	0.00886337	USP32P1
922	ENSG00000161609	15.6707	4.24171	1.21373	3.49477	0.000474471	0.00886622	CCDC155
923	ENSG00000185432	544.036	1.09673	0.314378	3.48857	0.000485609	0.00906452	METTL7A
924	ENSG00000162745	9628.6	-1.0387	0.297899	-3.48677	0.000488897	0.00910617	OLFML2B
925	ENSG00000162851	211.524	-1.22536	0.351428	-3.4868	0.000488838	0.00910617	TFB2M
926	ENSG00000130787	117.165	-1.49819	0.429747	-3.48622	0.000489902	0.00910931	HIP1R
927	ENSG00000154545	186.56	-2.29895	0.659463	-3.4861	0.000490123	0.00910931	MAGED4
929	ENSG00000166402	149.614	-1.43913	0.412911	-3.48534	0.000491512	0.00911545	TUB
928	ENSG00000119772	317.935	-1.74258	0.499968	-3.48539	0.000491419	0.00911545	DNMT3A
930	ENSG00000124257	1171.95	1.60317	0.460059	3.4847	0.00049269	0.00912748	NEURL2
932	ENSG00000133624	247.883	-1.75675	0.504378	-3.483	0.000495831	0.00916595	ZNF767P
933	ENSG00000169715	115.289	1.59076	0.456827	3.48219	0.000497326	0.00918374	MT1E
934	ENSG00000068137	247.555	-2.00807	0.576749	-3.48171	0.000498221	0.00919041	PLEKHH3
935	ENSG00000119866	15.7115	-7.34172	2.10902	-3.48111	0.000499345	0.00920131	BCL11A
936	ENSG00000119943	494.244	1.63759	0.470638	3.47951	0.000502339	0.00923821	PYROXD2
937	ENSG00000130309	3948.64	-1.23399	0.35465	-3.47946	0.00050242	0.00923821	COLGALT1
938	ENSG00000120875	2938.17	-1.2059	0.3469	-3.47621	0.00050856	0.00934113	DUSP4
939	ENSG00000170989	140.392	-1.92233	0.553045	-3.4759	0.000509143	0.00934188	S1PR1
940	ENSG00000198682	207.228	-2.12902	0.612685	-3.4749	0.000511053	0.00936695	PAPSS2
941	ENSG00000107438	294.792	-1.87729	0.540436	-3.47366	0.000513419	0.00940031	PDLIM1
942	ENSG00000073670	54.3171	2.50685	0.721997	3.4721	0.000516397	0.00943479	ADAM11
943	ENSG00000086967	319.467	-2.82088	0.812395	-3.4723	0.000516014	0.00943479	MYBPC2
944	ENSG00000105520	2632.28	1.23061	0.354585	3.47057	0.000519362	0.0094789	PLPPR2
945	ENSG00000177238	1274.16	1.75672	0.506725	3.46681	0.000526669	0.0096021	TRIM72
946	ENSG00000070214	1085.65	1.14965	0.331701	3.46592	0.000528422	0.00962387	SLC44A1
947	ENSG00000130429	1653.73	-1.09017	0.314749	-3.46363	0.000532939	0.00969589	ARPC1B
948	ENSG00000036530	135.856	1.51556	0.437725	3.46234	0.000535491	0.00973204	CYP46A1
949	ENSG00000187535	216.184	-1.47092	0.425146	-3.4598	0.000540582	0.00981421	IFT140
950	ENSG00000157150	46.9835	2.2045	0.637394	3.45862	0.000542942	0.00984668	TIMP4
951	ENSG00000132300	428.071	1.63577	0.473002	3.45826	0.000543668	0.00984949	PTCD3
952	ENSG00000147894	125.044	1.36938	0.396084	3.45728	0.000545648	0.00987497	C9orf72
953	ENSG00000181751	270.059	-1.56443	0.452548	-3.45694	0.000546352	0.00987734	C5orf30
954	ENSG00000242498	286.659	-1.51759	0.439179	-3.45552	0.000549227	0.00991891	ARPIN
955	ENSG00000155329	103.785	1.52169	0.441039	3.45024	0.000560091	0.0101045	ZCCHC10
956	ENSG00000150401	436.833	1.04944	0.304224	3.44958	0.000561466	0.0101187	DCUN1D2
962	ENSG00000235370	26.801	2.86189	0.82997	3.44819	0.000564363	0.0101206	DNM1P51
958	ENSG00000180730	277.18	1.41656	0.410705	3.44909	0.000562487	0.0101206	SHISA2
957	ENSG00000164761	128.573	-1.54082	0.446894	-3.44784	0.000565092	0.0101206	TNFRSF11B
959	ENSG00000225635	128.679	-1.64622	0.477456	-3.4479	0.000564963	0.0101206	DDAH2
960	ENSG00000228128	128.679	-1.64622	0.477456	-3.4479	0.000564963	0.0101206	DDAH2
961	ENSG00000233076	128.679	-1.64622	0.477456	-3.4479	0.000564963	0.0101206	DDAH2
963	ENSG00000109084	228.524	-1.8511	0.537076	-3.44662	0.000567648	0.0101558	TMEM97
964	ENSG00000187783	44.9787	-2.12033	0.615417	-3.44535	0.00057033	0.0101932	TMEM72
965	ENSG00000100968	454.35	-1.50717	0.437548	-3.44457	0.000571962	0.0102117	NFATC4
966	ENSG00000103528	41.8189	-3.31213	0.962081	-3.44268	0.000575989	0.010273	SYT17
967	ENSG00000144583	45.201	-2.24729	0.653113	-3.44089	0.000579811	0.0103305	2022-03-04
968	ENSG00000164708	6745.02	2.20016	0.639508	3.4404	0.000580858	0.0103384	PGAM2
969	ENSG00000161610	22.0084	2.75319	0.800383	3.43984	0.000582049	0.0103489	HCRT
971	ENSG00000213853	2781.13	1.49271	0.434597	3.43469	0.000593227	0.010526	EMP2
970	ENSG00000198959	57.878	-2.36768	0.6893	-3.43491	0.000592751	0.010526	TGM2
972	ENSG00000171631	221.949	2.62933	0.765652	3.43411	0.000594512	0.0105379	P2RY6
973	ENSG00000161647	51.1246	-1.82603	0.53192	-3.4329	0.000597157	0.0105739	MPP3
974	ENSG00000119698	8.69873	-6.50046	1.89374	-3.43261	0.000597803	0.0105745	PPP4R4
975	ENSG00000177556	3141.98	1.05591	0.307838	3.43007	0.000603419	0.0106488	ATOX1
976	ENSG00000206408	18.7018	-7.59556	2.21453	-3.42988	0.000603857	0.0106488	GPANK1
977	ENSG00000228605	18.7018	-7.59556	2.21453	-3.42988	0.000603857	0.0106488	GPANK1
978	ENSG00000152495	30.6963	-4.0026	1.1679	-3.42717	0.000609915	0.0107446	CAMK4
979	ENSG00000128274	282.013	1.51334	0.441729	3.42594	0.000612683	0.0107709	A4GALT
981	ENSG00000256713	12.6408	-5.53833	1.61657	-3.42598	0.000612588	0.0107709	PGA5
980	ENSG00000255439	1180.05	-6.68719	1.95208	-3.42567	0.00061328	0.0107709	RP11-196G11.1
982	ENSG00000144136	441.716	-1.01572	0.296657	-3.42389	0.000617309	0.0108306	SLC20A1
983	ENSG00000168763	387.973	1.15752	0.338217	3.42241	0.000620689	0.0108774	CNNM3
984	ENSG00000247627	121.399	-4.04931	1.18326	-3.42217	0.00062124	0.0108774	MTND4P12
985	ENSG00000052126	70.6369	-1.63334	0.477713	-3.41909	0.000628319	0.0109902	PLEKHA5
986	ENSG00000099260	1053.1	1.27687	0.373737	3.41648	0.000634359	0.011083	PALMD
987	ENSG00000121900	94.3661	-1.61298	0.472187	-3.41597	0.000635556	0.011083	TMEM54
988	ENSG00000170571	77.398	-2.58308	0.756147	-3.4161	0.000635239	0.011083	EMB
989	ENSG00000283247	14.9309	5.52517	1.61788	3.41507	0.000637656	0.0111084	RP11-638I8.1
990	ENSG00000144115	425.805	1.25676	0.368138	3.41383	0.000640563	0.0111477	THNSL2
991	ENSG00000134297	54.1626	-3.26113	0.955712	-3.41225	0.000644296	0.0112014	PLEKHA8P1
992	ENSG00000183496	151.696	-1.60727	0.471111	-3.41166	0.000645686	0.0112142	MEX3B
993	ENSG00000182636	63.3094	-3.31961	0.974253	-3.40734	0.000655997	0.0113818	NDN
994	ENSG00000205221	34.5111	-2.72353	0.799424	-3.40687	0.000657125	0.01139	VIT
995	ENSG00000147155	197.334	-1.4048	0.412416	-3.40628	0.000658551	0.0114032	EBP
996	ENSG00000145365	294.929	1.39158	0.408823	3.40387	0.000664395	0.0114928	TIFA
997	ENSG00000053501	403.306	-1.2134	0.35656	-3.40306	0.00066636	0.0115153	USE1
1000	ENSG00000206579	15.6194	5.18027	1.52363	3.39996	0.000673967	0.0116118	XKR4
999	ENSG00000196199	694.605	1.17684	0.346115	3.40014	0.000673518	0.0116118	MPHOSPH8
998	ENSG00000007312	6.96708	-6.18094	1.81774	-3.40035	0.000672991	0.0116118	CD79B
1001	ENSG00000170166	364.687	1.39188	0.409605	3.3981	0.000678568	0.0116794	HOXD4
1002	ENSG00000274305	318.115	-5.01611	1.47693	-3.39631	0.000682997	0.0117439	LENG8
1003	ENSG00000241218	12.8967	-5.55412	1.63555	-3.39588	0.00068409	0.0117509	RP11-446H18.1
1005	ENSG00000137962	893.776	-1.39794	0.411748	-3.39513	0.00068596	0.0117596	ARHGAP29
1004	ENSG00000137411	6.57697	-6.08132	1.79112	-3.39527	0.000685607	0.0117596	VARS2
1006	ENSG00000008735	29.847	-2.72638	0.803291	-3.39401	0.000688771	0.0117957	MAPK8IP2
1007	ENSG00000163864	13.0926	-7.08307	2.08709	-3.39375	0.000689432	0.0117957	NMNAT3
1008	ENSG00000206284	87.6401	1.7156	0.505592	3.39325	0.000690678	0.0118053	WDR46
1009	ENSG00000123388	94.329	2.0351	0.599832	3.39278	0.000691883	0.0118141	HOXC11
1010	ENSG00000100814	220.351	-1.47919	0.436428	-3.38932	0.000700674	0.0119524	CCNB1IP1
1011	ENSG00000160803	1104.12	-1.02335	0.301996	-3.38861	0.000702479	0.0119704	UBQLN4
1012	ENSG00000167394	999.074	-1.29831	0.383168	-3.38836	0.000703118	0.0119704	ZNF668
1013	ENSG00000145687	311.325	1.38504	0.408847	3.38768	0.000704869	0.0119765	SSBP2
1014	ENSG00000258677	24.7466	-4.69743	1.3866	-3.38772	0.000704763	0.0119765	RP11-463D19.2
1015	ENSG00000136002	82.31	2.47017	0.72957	3.38579	0.00070973	0.0120472	ARHGEF4
1016	ENSG00000145107	16.48	-5.89182	1.74133	-3.38351	0.000715647	0.0121357	TM4SF19
1017	ENSG00000089060	443.592	-1.21375	0.359175	-3.37929	0.00072674	0.0123117	SLC8B1
1018	ENSG00000101255	389.892	-2.2627	0.669777	-3.37829	0.000729371	0.0123441	TRIB3
1021	ENSG00000166793	622.441	2.29338	0.679004	3.37757	0.000731306	0.0123497	YPEL4
1019	ENSG00000136111	355.826	1.68974	0.500286	3.37754	0.00073137	0.0123497	TBC1D4
1020	ENSG00000138834	3097.26	1.15127	0.340879	3.37736	0.000731849	0.0123497	MAPK8IP3
1022	ENSG00000089234	381.463	1.15971	0.343562	3.37553	0.000736731	0.0124199	BRAP
1023	ENSG00000123342	238.47	-1.11537	0.330622	-3.37354	0.000742085	0.0124979	MMP19
1024	ENSG00000164778	13.52	-4.50621	1.33647	-3.37172	0.000747008	0.0125685	EN2
1025	ENSG00000123570	78.9317	1.70535	0.505933	3.37071	0.000749747	0.0126023	RAB9B
1027	ENSG00000158792	58.8251	-1.85391	0.550116	-3.37003	0.000751604	0.0126172	SPATA2L
1026	ENSG00000119946	13.7659	-5.65697	1.6787	-3.36985	0.000752097	0.0126172	CNNM1
1028	ENSG00000206495	32.5891	-4.92851	1.46289	-3.36903	0.000754319	0.0126422	TRIM39
1030	ENSG00000090776	147.506	-1.59154	0.472971	-3.36498	0.000765489	0.0128045	EFNB1
1031	ENSG00000083799	486.126	1.06023	0.315291	3.36271	0.000771813	0.0128977	CYLD
1032	ENSG00000103449	41.305	-3.86389	1.14945	-3.36151	0.000775184	0.0129415	SALL1
1033	ENSG00000170312	43.3482	-1.70537	0.507403	-3.36098	0.000776652	0.0129535	CDK1
1034	ENSG00000178695	2272.44	-1.3058	0.388675	-3.35963	0.000780479	0.0130047	KCTD12
1035	ENSG00000135447	5.25202	6.70237	1.996	3.3579	0.00078536	0.0130734	PPP1R1A
1037	ENSG00000103034	456.049	-1.38885	0.41386	-3.35583	0.000791258	0.0131431	NDRG4
1036	ENSG00000053438	153.027	-1.86977	0.557167	-3.35586	0.000791184	0.0131431	NNAT
1038	ENSG00000225345	19.774	-3.0134	0.898012	-3.35563	0.000791834	0.0131431	SNX18P3
1039	ENSG00000206190	237.121	-1.33649	0.39855	-3.35338	0.000798305	0.0132377	ATP10A
1040	ENSG00000198918	2484.89	-1.43565	0.428199	-3.35276	0.0008001	0.0132547	RPL39
1041	ENSG00000140044	494.38	-1.2652	0.377429	-3.35217	0.000801809	0.0132703	JDP2
1042	ENSG00000110900	22.383	-3.00488	0.897007	-3.34989	0.000808425	0.0133669	TSPAN11
1043	ENSG00000099204	582.918	1.25472	0.375366	3.34265	0.000829828	0.0137077	ABLIM1
1044	ENSG00000198252	226.388	-1.13496	0.339732	-3.34075	0.00083553	0.0137755	STYX
1045	ENSG00000263002	96.9109	-1.78426	0.534076	-3.34083	0.000835282	0.0137755	ZNF234
1046	ENSG00000122254	16.4153	-5.89291	1.76431	-3.34006	0.00083759	0.0137962	HS3ST2
1047	ENSG00000236178	6.44939	-6.05362	1.81515	-3.33505	0.000852827	0.0140338	VARS2
1048	ENSG00000154518	3702.66	1.0896	0.326807	3.33406	0.000855869	0.0140704	ATP5G3
1049	ENSG00000135480	27.5999	-6.58939	1.97728	-3.33256	0.000860506	0.0141331	KRT7
1051	ENSG00000182107	13.6658	-4.51807	1.356	-3.33192	0.000862502	0.014139	TMEM30B
1050	ENSG00000111432	24.1135	-5.18622	1.5565	-3.33198	0.000862304	0.014139	FZD10
1052	ENSG00000130270	52.2569	-2.48067	0.745205	-3.32884	0.000872085	0.0142825	ATP8B3
1053	ENSG00000162302	383.802	-1.64176	0.494103	-3.32271	0.000891465	0.014586	RPS6KA4
1054	ENSG00000228300	1308.32	1.03394	0.311357	3.32074	0.000897781	0.0146754	C19orf24
1055	ENSG00000132612	2069.49	1.05085	0.316481	3.32041	0.000898844	0.0146788	VPS4A
1056	ENSG00000184281	1219.22	1.49233	0.449601	3.31923	0.000902647	0.014727	TSSC4
1057	ENSG00000065485	819.972	-1.64722	0.496502	-3.31765	0.000907767	0.0147965	PDIA5
1058	ENSG00000131368	1408.19	1.20257	0.363076	3.31218	0.000925729	0.015075	MRPS25
1059	ENSG00000270885	61.7354	2.13031	0.643664	3.30967	0.000934061	0.0151963	RASL10B
1060	ENSG00000089775	188.787	1.52789	0.461794	3.3086	0.000937647	0.0152403	ZBTB25
1061	ENSG00000136068	489.012	-1.95465	0.591198	-3.30625	0.000945544	0.0153542	FLNB
1062	ENSG00000117154	9.33681	-6.59423	1.99467	-3.30593	0.000946631	0.0153574	IGSF21
1063	ENSG00000109790	505.44	1.0306	0.311774	3.30559	0.000947774	0.0153614	KLHL5
1064	ENSG00000074527	286.41	-1.1226	0.339705	-3.30461	0.000951072	0.0154004	NTN4
1065	ENSG00000102218	134.909	-1.36336	0.413051	-3.30071	0.000964416	0.0156018	RP2
1066	ENSG00000148344	139.365	1.88322	0.570603	3.30041	0.000965445	0.0156038	PTGES
1067	ENSG00000189367	108.971	1.39508	0.423021	3.29789	0.000974146	0.0157297	KIAA0408
1068	ENSG00000162692	7.76717	-6.33926	1.92283	-3.29684	0.000977789	0.0157737	VCAM1
1069	ENSG00000171848	713.392	-1.32621	0.402833	-3.2922	0.000994084	0.0160216	RRM2
1070	ENSG00000250479	920.657	1.45367	0.441605	3.29179	0.000995512	0.0160296	CHCHD10
1073	ENSG00000178719	4411.33	1.22323	0.371705	3.29087	0.000998772	0.0160371	GRINA
1071	ENSG00000128283	926.341	-1.34724	0.409328	-3.29136	0.000997054	0.0160371	CDC42EP1
1072	ENSG00000155090	261.649	-1.90248	0.57807	-3.2911	0.000997979	0.0160371	KLF10
1074	ENSG00000273607	920.667	1.4529	0.441703	3.28932	0.00100429	0.0161107	CHCHD10
1075	ENSG00000051523	328.149	1.41222	0.429655	3.28687	0.00101309	0.0162368	CYBA
1076	ENSG00000155099	820.834	2.05716	0.625983	3.28629	0.00101517	0.0162549	TMEM55A
1077	ENSG00000103522	196.793	1.26285	0.384362	3.28557	0.00101776	0.0162813	IL21R
1078	ENSG00000151689	383.158	1.26992	0.386718	3.28385	0.00102399	0.0163658	INPP1
1079	ENSG00000169760	20.9444	-5.07697	1.54629	-3.28333	0.00102588	0.0163808	NLGN1
1080	ENSG00000023892	27.072	2.38217	0.726094	3.2808	0.00103514	0.0164897	DEF6
1082	ENSG00000127325	859.947	1.08079	0.329392	3.28116	0.00103382	0.0164897	BEST3
1081	ENSG00000105255	27.4919	-4.38699	1.33722	-3.28068	0.00103557	0.0164897	FSD1
1083	ENSG00000182010	248.087	-1.86166	0.567587	-3.27996	0.00103822	0.0165166	RTKN2
1084	ENSG00000164932	482.545	-2.43078	0.741408	-3.2786	0.00104325	0.0165813	CTHRC1
1085	ENSG00000279765	125.552	-1.60225	0.488856	-3.27755	0.00104713	0.0166276	RP11-437B10.1
1086	ENSG00000196975	1017.79	-1.04629	0.319337	-3.27644	0.00105126	0.0166779	ANXA4
1087	ENSG00000100426	269.401	-1.09135	0.333117	-3.27617	0.00105225	0.0166782	ZBED4
1088	ENSG00000168874	1583.61	1.88516	0.575576	3.27527	0.00105562	0.0167163	ATOH8
1089	ENSG00000161940	9.76807	5.61984	1.71704	3.27297	0.00106424	0.0168372	BCL6B
1091	ENSG00000198569	438.765	1.40184	0.428413	3.27217	0.00106724	0.0168587	SLC34A3
1090	ENSG00000104884	262.732	-1.46891	0.448919	-3.27209	0.00106755	0.0168587	ERCC2
1092	ENSG00000237172	278.44	-1.27943	0.391087	-3.27147	0.00106991	0.0168804	B3GNT9
1093	ENSG00000149485	674.861	-1.78709	0.546441	-3.27041	0.00107391	0.01692	FADS1
1094	ENSG00000282171	37.5166	-2.41873	0.739606	-3.27029	0.00107438	0.01692	CRHR1-IT1
1095	ENSG00000164619	9.09103	-6.57148	2.01277	-3.2649	0.00109505	0.0172297	BMPER
1096	ENSG00000107796	4682.98	-2.50251	0.766733	-3.26386	0.00109905	0.0172633	ACTA2
1097	ENSG00000272031	36.1212	-2.87197	0.879939	-3.26383	0.00109918	0.0172633	ANKRD34A
1098	ENSG00000166803	129.446	-1.78416	0.547099	-3.26113	0.00110968	0.0174122	KIAA0101
1099	ENSG00000156515	6636.75	1.20021	0.368086	3.26068	0.00111147	0.0174245	HK1
1100	ENSG00000173546	677.644	-1.24393	0.381548	-3.26023	0.00111321	0.0174359	CSPG4
1101	ENSG00000110852	30.2169	-2.35389	0.722086	-3.25985	0.00111472	0.0174437	CLEC2B
1102	ENSG00000146147	105.297	1.51662	0.465686	3.25675	0.00112697	0.0176193	MLIP
1103	ENSG00000034152	2771.55	1.83102	0.562307	3.25627	0.00112888	0.0176332	MAP2K3
1105	ENSG00000178149	627.112	1.27195	0.390834	3.25444	0.00113614	0.017724	DALRD3
1104	ENSG00000101665	134.061	-1.88525	0.579311	-3.25429	0.00113675	0.017724	SMAD7
1106	ENSG00000100889	187.724	-1.12974	0.34718	-3.25403	0.00113778	0.0177241	PCK2
1107	ENSG00000059377	8.04196	-6.37963	1.96252	-3.25074	0.00115104	0.0179144	TBXAS1
1108	ENSG00000271601	642.932	-1.05099	0.323346	-3.25036	0.00115258	0.0179223	LIX1L
1109	ENSG00000118523	2389.93	-2.21755	0.682556	-3.24889	0.00115857	0.0179829	CTGF
1110	ENSG00000140557	145.418	-3.78497	1.16499	-3.24893	0.00115839	0.0179829	ST8SIA2
1111	ENSG00000275018	56.1955	-3.64103	1.12086	-3.24843	0.00116043	0.0179955	RP5-1022E24.6
1112	ENSG00000119042	164.032	-2.38951	0.735926	-3.24694	0.00116651	0.0180736	SATB2
1113	ENSG00000183287	79.6957	-2.49143	0.76746	-3.24633	0.00116902	0.0180962	CCBE1
1114	ENSG00000166900	209.876	-1.7202	0.530041	-3.24541	0.00117281	0.0181386	STX3
1115	ENSG00000182463	144.565	2.31059	0.712048	3.245	0.00117452	0.0181487	TSHZ2
1116	ENSG00000106080	141.118	-1.40085	0.431764	-3.24449	0.00117662	0.0181649	FKBP14
1117	ENSG00000114268	65.3339	-1.79086	0.552184	-3.24323	0.00118182	0.0182288	PFKFB4
1118	ENSG00000235098	55.2093	1.88471	0.581196	3.24282	0.00118355	0.0182391	ANKRD65
1119	ENSG00000101019	1328.89	1.09506	0.337755	3.24218	0.00118618	0.0182633	UQCC1
1120	ENSG00000147168	43.7402	3.07551	0.950172	3.2368	0.00120879	0.0185783	IL2RG
1121	ENSG00000234231	85.612	-2.36666	0.731138	-3.23695	0.00120815	0.0185783	AC093616.4
1122	ENSG00000197119	895.472	1.08898	0.336493	3.23627	0.00121104	0.0185963	SLC25A29
1125	ENSG00000197106	117.984	1.83224	0.566277	3.23558	0.00121394	0.0185967	SLC6A17
1124	ENSG00000178573	381.093	1.21222	0.374651	3.23561	0.00121381	0.0185967	MAF
1123	ENSG00000163395	92.1809	-3.36498	1.04002	-3.2355	0.0012143	0.0185967	IGFN1
1126	ENSG00000176697	45.7366	-3.14155	0.971161	-3.23484	0.00121712	0.0186232	BDNF
1129	ENSG00000172000	125.475	1.8694	0.578442	3.23178	0.00123022	0.0187877	ZNF556
1128	ENSG00000146576	843.298	1.14133	0.353182	3.23157	0.00123114	0.0187877	C7orf26
1127	ENSG00000145526	10.0853	-6.70417	2.07454	-3.23165	0.00123079	0.0187877	CDH18
1130	ENSG00000064932	685.267	1.39745	0.432575	3.23054	0.00123555	0.0188306	SBNO2
1131	ENSG00000213892	420.09	1.37111	0.424437	3.23041	0.00123613	0.0188306	CEACAM16
1132	ENSG00000073150	9.91593	-5.18784	1.60669	-3.2289	0.00124269	0.0189137	PANX2
1133	ENSG00000174705	998.454	-1.44523	0.447629	-3.22863	0.00124387	0.0189149	SH3PXD2B
1134	ENSG00000144395	67.7575	2.6244	0.812931	3.22832	0.00124519	0.0189183	CCDC150
1135	ENSG00000130304	662.297	-1.01082	0.313228	-3.22712	0.00125043	0.0189733	SLC27A1
1136	ENSG00000178498	322.275	-1.32093	0.409338	-3.22699	0.00125101	0.0189733	DTX3
1137	ENSG00000127955	34.7786	-4.48429	1.38984	-3.22647	0.00125325	0.0189906	GNAI1
1138	ENSG00000112210	152.461	-1.48307	0.460064	-3.22362	0.00126579	0.0191637	RAB23
1139	ENSG00000165917	174.444	-2.12715	0.660052	-3.2227	0.0012699	0.0192091	RAPSN
1140	ENSG00000177732	620.192	-1.14533	0.355689	-3.22003	0.00128176	0.0193714	SOX12
1141	ENSG00000125779	666.534	2.39447	0.743983	3.21844	0.00128888	0.019411	PANK2
1143	ENSG00000166348	397.769	-1.66101	0.516023	-3.21887	0.00128696	0.019411	USP54
1142	ENSG00000159263	76.2958	-2.52341	0.783995	-3.21865	0.00128795	0.019411	SIM2
1144	ENSG00000185477	39.4793	-2.65096	0.823543	-3.21897	0.00128651	0.019411	GPRIN3
1145	ENSG00000151320	82.3945	-2.74536	0.853276	-3.21743	0.00129343	0.0194625	AKAP6
1146	ENSG00000144596	89.0203	-1.74078	0.541353	-3.21562	0.00130163	0.0195688	GRIP2
1147	ENSG00000205213	72.9081	-2.92548	0.909993	-3.21484	0.00130517	0.0196049	LGR4
1148	ENSG00000145386	200.903	-1.47338	0.458444	-3.21387	0.00130958	0.019654	CCNA2
1149	ENSG00000128641	853.952	-1.2033	0.374869	-3.20992	0.00132773	0.0198745	MYO1B
1150	ENSG00000152578	18.5865	-4.61521	1.4378	-3.20992	0.00132773	0.0198745	GRIA4
1151	ENSG00000232177	23.3849	-4.7618	1.48346	-3.20992	0.0013277	0.0198745	MTND4P24
1152	ENSG00000168079	6.41417	-6.05681	1.88715	-3.2095	0.00132967	0.0198863	SCARA5
1153	ENSG00000068615	214.662	1.43169	0.446796	3.20436	0.00135365	0.0201877	REEP1
1154	ENSG00000082497	32.4309	-1.97302	0.615766	-3.20417	0.00135452	0.0201877	SERTAD4
1156	ENSG00000281230	32.4309	-1.97302	0.615766	-3.20417	0.00135452	0.0201877	SERTAD4
1157	ENSG00000275700	525.744	1.70151	0.531419	3.20182	0.0013656	0.0203178	AATF
1158	ENSG00000276072	525.744	1.70151	0.531419	3.20182	0.0013656	0.0203178	AATF
1159	ENSG00000155893	292.616	2.10696	0.658417	3.20004	0.00137409	0.0204264	PXYLP1
1160	ENSG00000139190	457.507	1.72251	0.538321	3.19979	0.00137529	0.0204266	VAMP1
1161	ENSG00000186310	143.518	1.99565	0.623986	3.19823	0.00138276	0.0205199	NAP1L3
1162	ENSG00000170775	22.1829	-4.08183	1.27694	-3.19657	0.00139071	0.0206201	GPR37
1163	ENSG00000117472	13.8311	-4.03463	1.2632	-3.19398	0.00140325	0.0207881	TSPAN1
1164	ENSG00000182253	221.694	2.50962	0.786125	3.19239	0.00141099	0.0208849	SYNM
1166	ENSG00000135736	18.8376	-3.52063	1.10349	-3.19045	0.00142049	0.0209895	CCDC102A
1167	ENSG00000276345	365.843	1.65331	0.518468	3.18884	0.00142844	0.0210887	AC004556.1
1168	ENSG00000205795	6.71123	-6.11655	1.9189	-3.18753	0.00143495	0.0211667	CYS1
1169	ENSG00000129009	3970.19	1.23688	0.388084	3.18714	0.00143686	0.0211768	ISLR
1171	ENSG00000204314	38.4875	2.08384	0.653944	3.18658	0.00143968	0.0211965	PRRT1
1170	ENSG00000108344	4003.25	1.14356	0.358889	3.18638	0.00144066	0.0211965	PSMD3
1172	ENSG00000198832	5429.63	1.21783	0.382241	3.18602	0.00144245	0.0212047	SELM
1174	ENSG00000120725	1441.84	1.10758	0.347821	3.18433	0.00145092	0.0212929	SIL1
1173	ENSG00000103512	219.43	-11.151	3.50184	-3.18433	0.00145088	0.0212929	NOMO1
1175	ENSG00000275482	10.4562	-6.76654	2.12605	-3.18268	0.00145918	0.021396	EPHB6
1176	ENSG00000115042	2698.74	1.30966	0.411614	3.18176	0.00146384	0.021446	FAHD2A
1177	ENSG00000221978	2871.14	-1.05251	0.330866	-3.18107	0.0014673	0.0214784	CCNL2
1178	ENSG00000277196	103.673	-1.88161	0.591551	-3.1808	0.00146868	0.0214804	AC007325.2
1179	ENSG00000152292	396.655	1.72557	0.542683	3.1797	0.00147428	0.021544	SH2D6
1180	ENSG00000135976	51.5885	2.17372	0.683844	3.17868	0.00147948	0.0216016	ANKRD36
1181	ENSG00000151892	657.808	1.7204	0.541559	3.17675	0.00148935	0.0217273	GFRA1
1182	ENSG00000133597	656.808	1.52166	0.479067	3.1763	0.00149166	0.0217427	ADCK2
1183	ENSG00000138375	1018.11	1.54717	0.487243	3.17535	0.00149656	0.0217956	SMARCAL1
1184	ENSG00000176974	291.147	1.49742	0.471811	3.17377	0.00150475	0.0218964	SHMT1
1185	ENSG00000274320	8.15088	-6.40231	2.01912	-3.17084	0.00152001	0.0220997	GOLGA6L9
1186	ENSG00000077943	117.074	-2.242	0.70717	-3.17038	0.00152238	0.0221156	ITGA8
1188	ENSG00000240764	55.1606	-2.12739	0.671285	-3.16912	0.00152899	0.0221888	PCDHGC5
1187	ENSG00000120318	32.7367	-2.972	0.937855	-3.16893	0.00153	0.0221888	ARAP3
1189	ENSG00000145623	213.142	-1.64761	0.520186	-3.16735	0.00153837	0.0222915	OSMR
1190	ENSG00000158163	95.7199	-1.52514	0.481561	-3.16708	0.00153978	0.0222931	DZIP1L
1191	ENSG00000116212	486.787	-1.09974	0.347299	-3.16654	0.00154264	0.0223039	LRRC42
[truncated: 335 more rows]

## Sheet: D8-LAP1Bdef.vs.Control
	gene_id	baseMean	log2FoldChange	lfcSE	stat	pvalue	padj	gene_name
[truncated: 2,979 more rows]
