# Supplementary material for: Loss of the Nuclear Envelope Protein LAP1B Disrupts the Myogenic Differentiation of Patient-Derived Fibroblasts
Source: Int J Mol Sci. 2022 Nov 6;23(21):13615. doi: 10.3390/ijms232113615 (PMC9656778; doi:10.3390/ijms232113615)
Supplement: Supplementary file 1 [file ijms-23-13615-s001.zip › ijms-1979789-supplementary/Table S3. Time points comparison datasets.xlsx]

## Sheet: Time points comparison datasets
	gene_id	baseMean	log2FoldChange	lfcSE	stat	pvalue	padj	gene_name
1	ENSG00000187616	2838.33	4.29495	0.200595	21.4111	1.05e-101	1.57e-97	TMEM8C
2	ENSG00000117115	5259.19	4.48908	0.240696	18.6504	1.25e-77	9.33e-74	PADI2
3	ENSG00000135925	14750	3.95964	0.22741	17.4119	6.7e-68	3.33e-64	WNT10A
4	ENSG00000133020	1516.31	5.06902	0.298569	16.9777	1.2e-64	4.47e-61	MYH8
5	ENSG00000171863	1515.22	8.02382	0.516802	15.5259	2.32e-54	6.9e-51	RPS7
6	ENSG00000225972	1280.05	-5.2325	0.337521	-15.5027	3.32e-54	8.25e-51	MTND1P23
7	ENSG00000122180	1586.7	2.96349	0.196683	15.0673	2.66e-51	5.65e-48	MYOG
8	ENSG00000077522	2340.4	2.80566	0.191922	14.6187	2.13e-48	3.97e-45	ACTN2
9	ENSG00000143632	113597	3.40253	0.247715	13.7357	6.21e-43	1.03e-39	ACTA1
10	ENSG00000131650	2715.7	2.8882	0.212962	13.5621	6.72e-42	1e-38	KREMEN2
11	ENSG00000137726	13263.2	2.33769	0.175625	13.3106	2.01e-40	2.72e-37	FXYD6
12	ENSG00000137440	273.545	6.25073	0.477073	13.1022	3.2e-39	3.96e-36	FGFBP1
13	ENSG00000180209	3212.11	2.91014	0.224866	12.9417	2.62e-38	3e-35	MYLPF
14	ENSG00000204889	327.776	4.01169	0.322004	12.4585	1.26e-35	1.25e-32	KRT40
15	ENSG00000262845	327.776	4.01169	0.322004	12.4585	1.26e-35	1.25e-32	KRT40
16	ENSG00000226976	985.774	-11.0147	0.887251	-12.4144	2.18e-35	2.03e-32	COX6A1P2
17	ENSG00000108878	1131.72	3.92305	0.31706	12.3732	3.65e-35	3.19e-32	CACNG1
18	ENSG00000182010	429.871	3.50488	0.309254	11.3333	8.97e-30	7.42e-27	RTKN2
19	ENSG00000124701	1444.21	2.46134	0.218373	11.2713	1.82e-29	1.43e-26	APOBEC2
20	ENSG00000157570	312.074	2.87238	0.268402	10.7018	9.99e-27	7.43e-24	TSPAN18
21	ENSG00000256671	130.383	5.40164	0.507929	10.6346	2.06e-26	1.46e-23	LIMS4
22	ENSG00000104879	10761.5	3.23814	0.310296	10.4357	1.7e-25	1.15e-22	CKM
23	ENSG00000176387	853.591	2.12335	0.206281	10.2935	7.54e-25	4.88e-22	HSD11B2
24	ENSG00000115596	376.923	2.82111	0.275237	10.2498	1.19e-24	7.36e-22	WNT6
26	ENSG00000168509	451.651	3.10751	0.304044	10.2206	1.6e-24	9.25e-22	HFE2
25	ENSG00000087085	761.427	2.70926	0.265099	10.2198	1.62e-24	9.25e-22	ACHE
27	ENSG00000154553	6188.88	2.7952	0.277576	10.07	7.49e-24	4.13e-21	PDLIM3
28	ENSG00000138606	3021.99	2.37229	0.238011	9.96715	2.12e-23	1.13e-20	SHF
29	ENSG00000155849	625.844	2.16092	0.227695	9.49043	2.3e-21	1.18e-18	ELMO1
30	ENSG00000197859	770.433	2.02385	0.216976	9.32752	1.08e-20	5.38e-18	ADAMTSL2
31	ENSG00000135902	11695	1.79174	0.193103	9.27867	1.72e-20	8.24e-18	CHRND
32	ENSG00000101098	504.425	2.04958	0.22642	9.05209	1.4e-19	6.52e-17	RIMS4
33	ENSG00000168334	243.837	3.11745	0.344612	9.04627	1.48e-19	6.67e-17	XIRP1
34	ENSG00000115041	650.357	2.12167	0.236449	8.97305	2.88e-19	1.26e-16	KCNIP3
35	ENSG00000168268	7206.56	1.56618	0.174855	8.95703	3.34e-19	1.42e-16	NT5DC2
36	ENSG00000197177	614.224	2.70244	0.301912	8.95111	3.52e-19	1.45e-16	ADGRA1
37	ENSG00000168748	1131.69	2.06489	0.230882	8.94348	3.77e-19	1.52e-16	CA7
38	ENSG00000151365	537.992	1.97945	0.223594	8.85288	8.53e-19	3.34e-16	THRSP
39	ENSG00000196811	6330.05	1.56436	0.179827	8.69928	3.34e-18	1.27e-15	CHRNG
40	ENSG00000101230	189.692	3.31824	0.382437	8.67657	4.08e-18	1.52e-15	ISM1
41	ENSG00000105808	2129.21	1.76845	0.206751	8.55354	1.19e-17	4.33e-15	RASA4
42	ENSG00000077009	1294.17	1.69239	0.20145	8.40108	4.42e-17	1.57e-14	NMRK2
43	ENSG00000144485	5326.28	2.01227	0.240103	8.38086	5.25e-17	1.82e-14	HES6
44	ENSG00000164976	3422.41	1.83621	0.220272	8.33612	7.68e-17	2.6e-14	KIAA1161
45	ENSG00000123454	611.755	3.53086	0.424502	8.31764	8.97e-17	2.97e-14	DBH
46	ENSG00000041982	162.27	3.14036	0.379107	8.28359	1.2e-16	3.87e-14	TNC
47	ENSG00000170382	301.19	2.28863	0.277297	8.25335	1.54e-16	4.88e-14	LRRN2
48	ENSG00000180264	565.488	3.22441	0.392039	8.22471	1.96e-16	6.07e-14	ADGRD2
49	ENSG00000168530	90.3511	4.17025	0.514966	8.09811	5.58e-16	1.7e-13	MYL1
50	ENSG00000115183	625.251	1.71755	0.21518	7.98189	1.44e-15	4.21e-13	TANC1
51	ENSG00000171700	108.801	-3.14969	0.394562	-7.98275	1.43e-15	4.21e-13	RGS19
52	ENSG00000260549	75.24	-3.90161	0.491296	-7.94147	2e-15	5.72e-13	MT1L
53	ENSG00000102385	643.723	2.31072	0.292971	7.88722	3.09e-15	8.68e-13	DRP2
54	ENSG00000141161	4729.61	1.52986	0.194352	7.87158	3.5e-15	9.65e-13	UNC45B
55	ENSG00000175567	11283.2	1.57683	0.200907	7.84856	4.21e-15	1.14e-12	UCP2
56	ENSG00000158220	876.345	1.69512	0.217181	7.80512	5.94e-15	1.58e-12	ESYT3
57	ENSG00000172995	786.558	2.37719	0.304808	7.79898	6.24e-15	1.63e-12	ARPP21
58	ENSG00000160867	512.041	-2.00662	0.258081	-7.77519	7.53e-15	1.93e-12	FGFR4
59	ENSG00000170807	72.1415	4.38477	0.567305	7.72913	1.08e-14	2.7e-12	LMOD2
60	ENSG00000175985	926.685	1.57001	0.203152	7.72825	1.09e-14	2.7e-12	PLEKHD1
61	ENSG00000198162	905.683	1.82095	0.237276	7.67439	1.66e-14	4.06e-12	MAN1A2
62	ENSG00000235360	92.1316	4.6406	0.606695	7.64899	2.03e-14	4.86e-12	C6orf47
63	ENSG00000136842	2385.95	1.79146	0.234891	7.62677	2.41e-14	5.69e-12	TMOD1
64	ENSG00000115593	2032.51	1.60214	0.210984	7.59364	3.11e-14	7.23e-12	SMYD1
65	ENSG00000169032	2895.44	1.71671	0.226391	7.58296	3.38e-14	7.73e-12	MAP2K1
66	ENSG00000175063	149.125	-3.49095	0.462429	-7.54917	4.38e-14	9.88e-12	UBE2C
67	ENSG00000177614	1440.15	1.95216	0.258755	7.54442	4.54e-14	1.01e-11	PGBD5
68	ENSG00000117143	625.346	1.86492	0.247512	7.53465	4.9e-14	1.07e-11	UAP1
69	ENSG00000108684	309.011	1.96279	0.264291	7.42664	1.11e-13	2.4e-11	ASIC2
70	ENSG00000136448	1853.84	-1.6329	0.220746	-7.39719	1.39e-13	2.96e-11	NMT1
71	ENSG00000173264	3850.56	1.46735	0.198537	7.39079	1.46e-13	3.06e-11	GPR137
72	ENSG00000115107	568.478	1.81066	0.246966	7.33163	2.27e-13	4.7e-11	STEAP3
73	ENSG00000196730	2374.54	1.45236	0.19919	7.29133	3.07e-13	6.26e-11	DAPK1
74	ENSG00000113504	424.912	2.62191	0.360634	7.27028	3.59e-13	7.22e-11	SLC12A7
76	ENSG00000119699	1404.79	1.95026	0.272925	7.14579	8.95e-13	1.76e-10	TGFB3
75	ENSG00000106772	2993.26	1.2785	0.178928	7.1453	8.98e-13	1.76e-10	PRUNE2
77	ENSG00000160294	2610.37	-3.06407	0.429497	-7.13409	9.74e-13	1.88e-10	MCM3AP
78	ENSG00000184281	1691.1	-1.45867	0.207415	-7.03265	2.03e-12	3.87e-10	TSSC4
80	ENSG00000162461	157	2.43043	0.345897	7.02647	2.12e-12	3.94e-10	SLC25A34
79	ENSG00000131730	1139.93	1.77133	0.252065	7.02728	2.11e-12	3.94e-10	CKMT2
81	ENSG00000106178	167.512	2.70544	0.388317	6.96709	3.24e-12	5.94e-10	CCL24
82	ENSG00000007314	1906.78	2.98709	0.430447	6.93951	3.93e-12	7.14e-10	SCN4A
83	ENSG00000129757	2413.69	1.89313	0.273454	6.92303	4.42e-12	7.93e-10	CDKN1C
84	ENSG00000142621	156.006	2.69172	0.389631	6.90838	4.9e-12	8.69e-10	FHAD1
85	ENSG00000117318	997.917	-1.35278	0.199134	-6.79332	1.1e-11	1.9e-09	ID3
86	ENSG00000283060	997.917	-1.35278	0.199134	-6.79332	1.1e-11	1.9e-09	ID3
87	ENSG00000167767	76.0709	3.30022	0.486675	6.78116	1.19e-11	2.04e-09	KRT80
88	ENSG00000105048	13827.5	2.40263	0.355	6.76797	1.31e-11	2.21e-09	TNNT1
89	ENSG00000170290	128.416	2.571	0.380113	6.76379	1.34e-11	2.25e-09	SLN
91	ENSG00000196091	145.285	2.2958	0.339728	6.75775	1.4e-11	2.29e-09	MYBPC1
90	ENSG00000139044	197.966	2.0029	0.296329	6.75905	1.39e-11	2.29e-09	B4GALNT3
92	ENSG00000173641	12224.1	1.60631	0.238288	6.74104	1.57e-11	2.54e-09	HSPB7
93	ENSG00000044574	16350.7	1.32668	0.197803	6.70708	1.99e-11	3.18e-09	HSPA5
94	ENSG00000140525	291.928	-3.18594	0.477995	-6.66521	2.64e-11	4.18e-09	FANCI
95	ENSG00000111206	177.601	-1.99803	0.300206	-6.65554	2.82e-11	4.42e-09	FOXM1
96	ENSG00000143365	521.836	1.81678	0.273643	6.63925	3.15e-11	4.87e-09	RORC
97	ENSG00000158258	874.386	1.68019	0.253106	6.63828	3.17e-11	4.87e-09	CLSTN2
98	ENSG00000116350	1365.75	-1.63913	0.247149	-6.63215	3.31e-11	5.02e-09	SRSF4
100	ENSG00000159618	132.205	3.04941	0.461626	6.60579	3.95e-11	5.88e-09	ADGRG5
99	ENSG00000159251	166568	1.75931	0.266308	6.60631	3.94e-11	5.88e-09	ACTC1
101	ENSG00000133055	2431.85	1.67908	0.254569	6.59576	4.23e-11	6.23e-09	MYBPH
102	ENSG00000161958	551.327	1.79798	0.27402	6.56149	5.33e-11	7.77e-09	FGF11
103	ENSG00000039560	101.931	-2.83137	0.432052	-6.5533	5.63e-11	8.13e-09	RAI14
104	ENSG00000135916	597.065	1.45441	0.222074	6.54924	5.78e-11	8.28e-09	ITM2C
105	ENSG00000198336	10367.3	1.57575	0.241287	6.53062	6.55e-11	9.28e-09	MYL4
107	ENSG00000108639	349.063	1.64807	0.253044	6.51298	7.37e-11	1.02e-08	SYNGR2
106	ENSG00000142789	958.617	1.51139	0.231988	6.51493	7.27e-11	1.02e-08	CELA3A
108	ENSG00000105011	89.5791	-3.26654	0.502567	-6.49972	8.05e-11	1.11e-08	ASF1B
109	ENSG00000163815	1519.33	-1.8588	0.286837	-6.48033	9.15e-11	1.25e-08	CLEC3B
110	ENSG00000103257	2099.28	1.80853	0.280051	6.45785	1.06e-10	1.44e-08	SLC7A5
111	ENSG00000028277	225.693	4.03253	0.626248	6.43919	1.2e-10	1.61e-08	POU2F2
112	ENSG00000071282	994.994	1.31232	0.204033	6.43192	1.26e-10	1.66e-08	LMCD1
113	ENSG00000171848	165.652	-2.8344	0.440668	-6.43206	1.26e-10	1.66e-08	RRM2
114	ENSG00000235657	68.3488	9.68141	1.50736	6.42275	1.34e-10	1.75e-08	HLA-A
115	ENSG00000119943	750.87	-1.61321	0.251662	-6.41025	1.45e-10	1.88e-08	PYROXD2
116	ENSG00000158859	736.223	1.84193	0.288038	6.39475	1.61e-10	2.06e-08	ADAMTS4
117	ENSG00000162458	259.713	4.09749	0.641185	6.39049	1.65e-10	2.1e-08	FBLIM1
118	ENSG00000197106	619.191	1.76846	0.277403	6.37508	1.83e-10	2.31e-08	SLC6A17
119	ENSG00000065060	552.208	1.70699	0.268342	6.36124	2e-10	2.5e-08	UHRF1BP1
120	ENSG00000109063	241.718	2.19831	0.347847	6.31976	2.62e-10	3.22e-08	MYH3
121	ENSG00000197982	14645.7	-1.91458	0.302924	-6.32032	2.61e-10	3.22e-08	C1orf122
122	ENSG00000121769	397.681	1.99404	0.316241	6.30545	2.87e-10	3.51e-08	FABP3
123	ENSG00000170175	3131.95	1.58302	0.252877	6.26003	3.85e-10	4.66e-08	CHRNB1
124	ENSG00000135929	1387.38	-1.43278	0.228983	-6.25712	3.92e-10	4.71e-08	CYP27A1
125	ENSG00000163485	101.244	3.2532	0.522342	6.22811	4.72e-10	5.62e-08	ADORA1
126	ENSG00000259803	217.102	1.81535	0.291993	6.21708	5.06e-10	5.98e-08	SLC22A31
127	ENSG00000141068	940.862	1.26201	0.203186	6.21111	5.26e-10	6.17e-08	KSR1
128	ENSG00000205309	387.58	1.81005	0.291724	6.20465	5.48e-10	6.37e-08	NT5M
129	ENSG00000115155	5657.33	1.62441	0.263087	6.17443	6.64e-10	7.66e-08	OTOF
130	ENSG00000164164	614.633	1.62188	0.263094	6.16463	7.06e-10	8.09e-08	OTUD4
131	ENSG00000272573	8119.62	1.23536	0.201404	6.13371	8.59e-10	9.75e-08	MUSTN1
132	ENSG00000136478	3192.01	1.37702	0.225723	6.10046	1.06e-09	1.19e-07	TEX2
133	ENSG00000153956	1540.71	1.36347	0.224152	6.08281	1.18e-09	1.32e-07	CACNA2D1
134	ENSG00000148773	136.237	-3.71938	0.612481	-6.07264	1.26e-09	1.4e-07	MKI67
135	ENSG00000204386	606.391	1.53834	0.25359	6.06625	1.31e-09	1.44e-07	NEU1
136	ENSG00000175084	6247.37	1.69164	0.278933	6.06468	1.32e-09	1.45e-07	DES
137	ENSG00000124507	1185.41	1.39935	0.231088	6.05548	1.4e-09	1.52e-07	PACSIN1
138	ENSG00000167513	65.8648	-3.22246	0.532849	-6.0476	1.47e-09	1.59e-07	CDT1
139	ENSG00000075711	383.031	-1.53404	0.253807	-6.04411	1.5e-09	1.61e-07	DLG1
140	ENSG00000196937	581.14	-1.44392	0.239254	-6.03509	1.59e-09	1.69e-07	FAM3C
142	ENSG00000275018	65.7106	3.94892	0.655518	6.02411	1.7e-09	1.78e-07	RP5-1022E24.6
141	ENSG00000138759	80.9638	2.93279	0.486766	6.02506	1.69e-09	1.78e-07	FRAS1
143	ENSG00000148677	59.5729	3.10632	0.516357	6.01583	1.79e-09	1.86e-07	ANKRD1
144	ENSG00000145794	1910.05	1.4822	0.246655	6.00919	1.86e-09	1.93e-07	MEGF10
145	ENSG00000188372	441.251	-3.41537	0.570721	-5.9843	2.17e-09	2.23e-07	ZP3
146	ENSG00000169213	139.272	2.39208	0.400439	5.97365	2.32e-09	2.37e-07	RAB3B
147	ENSG00000166317	2194.59	1.18566	0.19873	5.96617	2.43e-09	2.46e-07	SYNPO2L
148	ENSG00000185052	58.1828	3.42287	0.574883	5.95402	2.62e-09	2.63e-07	SLC24A3
149	ENSG00000184481	1397.29	1.13798	0.191235	5.95069	2.67e-09	2.67e-07	FOXO4
150	ENSG00000165272	2813.27	1.13529	0.190912	5.94665	2.74e-09	2.72e-07	AQP3
151	ENSG00000141576	40.248	-5.62669	0.953262	-5.90256	3.58e-09	3.53e-07	RNF157
152	ENSG00000169231	2488.01	-1.18902	0.201546	-5.8995	3.65e-09	3.57e-07	THBS3
153	ENSG00000204435	161.276	-2.86391	0.487196	-5.87836	4.14e-09	4.03e-07	CSNK2B
154	ENSG00000108010	1144.61	-1.65993	0.282736	-5.87093	4.33e-09	4.19e-07	GLRX3
155	ENSG00000124212	1227.26	-1.44696	0.246712	-5.86499	4.49e-09	4.31e-07	PTGIS
157	ENSG00000168427	147.468	2.14903	0.367518	5.8474	4.99e-09	4.73e-07	KLHL30
156	ENSG00000104695	1256.88	-1.53501	0.262484	-5.84801	4.97e-09	4.73e-07	PPP2CB
158	ENSG00000213171	298.459	1.81293	0.310844	5.83228	5.47e-09	5.15e-07	LINGO4
159	ENSG00000149596	2636.84	1.05896	0.181737	5.82689	5.65e-09	5.29e-07	JPH2
160	ENSG00000172986	547.318	1.98734	0.341937	5.81202	6.17e-09	5.74e-07	GXYLT2
161	ENSG00000143171	7759.54	1.14593	0.198117	5.78413	7.29e-09	6.74e-07	RXRG
162	ENSG00000107551	6987.74	1.36888	0.236852	5.77947	7.49e-09	6.88e-07	RASSF4
163	ENSG00000136156	4837.36	-5.79807	1.00968	-5.7425	9.33e-09	8.52e-07	ITM2B
164	ENSG00000228875	176.616	-3.02502	0.527703	-5.73244	9.9e-09	8.98e-07	CSNK2B
165	ENSG00000111664	515.677	1.33736	0.234257	5.70895	1.14e-08	1.03e-06	GNB3
166	ENSG00000182541	2526.55	1.09085	0.191141	5.70703	1.15e-08	1.03e-06	LIMK2
167	ENSG00000230700	174.467	-2.89394	0.509049	-5.685	1.31e-08	1.17e-06	CSNK2B
168	ENSG00000046653	517.869	1.46585	0.258049	5.6805	1.34e-08	1.19e-06	GPM6B
169	ENSG00000077152	24.6741	-8.14061	1.43698	-5.66508	1.47e-08	1.29e-06	UBE2T
170	ENSG00000131747	95.3453	-3.54458	0.626067	-5.66166	1.5e-08	1.31e-06	TOP2A
171	ENSG00000033327	812.241	1.14716	0.203591	5.63461	1.75e-08	1.53e-06	GAB2
172	ENSG00000174871	416.734	1.56521	0.277906	5.63216	1.78e-08	1.54e-06	CNIH2
173	ENSG00000079819	415.368	-1.47079	0.261748	-5.61911	1.92e-08	1.65e-06	EPB41L2
174	ENSG00000144785	109.531	2.76315	0.492726	5.60789	2.05e-08	1.75e-06	RP11-977G19.10
175	ENSG00000137094	1901.85	1.78282	0.318025	5.6059	2.07e-08	1.76e-06	DNAJB5
176	ENSG00000133985	721.57	1.4111	0.251903	5.60177	2.12e-08	1.79e-06	TTC9
177	ENSG00000251201	36.6391	8.78053	1.57233	5.58442	2.34e-08	1.97e-06	TMED7-TICAM2
178	ENSG00000143036	344.972	1.51964	0.272395	5.57882	2.42e-08	2.02e-06	SLC44A3
179	ENSG00000143891	185.615	-2.12134	0.38131	-5.5633	2.65e-08	2.2e-06	GALM
180	ENSG00000119950	867.602	1.83687	0.330454	5.55862	2.72e-08	2.25e-06	MXI1
181	ENSG00000283189	180.73	-2.06171	0.373701	-5.51702	3.45e-08	2.84e-06	RP11-949J7.8
182	ENSG00000118242	108.642	1.98361	0.359817	5.51283	3.53e-08	2.89e-06	MREG
183	ENSG00000277117	498.705	1.47745	0.268151	5.50977	3.59e-08	2.92e-06	CH507-9B2.1
184	ENSG00000147234	125.776	1.99428	0.362234	5.5055	3.68e-08	2.98e-06	FRMPD3
185	ENSG00000118729	73.5998	2.86558	0.521245	5.49756	3.85e-08	3.1e-06	CASQ2
186	ENSG00000167588	79.5621	2.72331	0.495647	5.49445	3.92e-08	3.14e-06	GPD1
187	ENSG00000172399	228.723	1.74043	0.317364	5.48403	4.16e-08	3.31e-06	MYOZ2
188	ENSG00000140403	955.437	1.15737	0.211346	5.47617	4.35e-08	3.44e-06	DNAJA4
189	ENSG00000160741	695.033	-1.77402	0.324383	-5.46893	4.53e-08	3.57e-06	CRTC2
190	ENSG00000173511	6190.45	-1.93044	0.353204	-5.46551	4.62e-08	3.62e-06	VEGFB
191	ENSG00000140675	35.617	-4.24958	0.778682	-5.45741	4.83e-08	3.76e-06	SLC5A2
192	ENSG00000243449	1024.21	-2.22989	0.40871	-5.45591	4.87e-08	3.78e-06	C4orf48
193	ENSG00000148400	1417.16	1.35505	0.248455	5.45389	4.93e-08	3.8e-06	NOTCH1
194	ENSG00000108821	5360.49	2.40967	0.443432	5.43414	5.51e-08	4.22e-06	COL1A1
197	ENSG00000175806	611.8	2.03443	0.376769	5.39968	6.68e-08	5.04e-06	MSRA
196	ENSG00000154447	445.998	1.6629	0.307924	5.40035	6.65e-08	5.04e-06	SH3RF1
198	ENSG00000206159	84.8358	-3.5901	0.665533	-5.39433	6.88e-08	5.17e-06	GYG2P1
199	ENSG00000113140	78763.7	1.11685	0.207242	5.3891	7.08e-08	5.3e-06	SPARC
200	ENSG00000116774	2372.03	-1.13011	0.210038	-5.38051	7.43e-08	5.53e-06	OLFML3
201	ENSG00000065054	417.408	2.08895	0.388748	5.37354	7.72e-08	5.69e-06	SLC9A3R2
202	ENSG00000162552	795.291	1.80056	0.335053	5.37395	7.7e-08	5.69e-06	WNT4
204	ENSG00000115540	545.829	1.37437	0.256054	5.3675	7.98e-08	5.8e-06	MOB4
203	ENSG00000107731	464.702	1.24201	0.23136	5.36828	7.95e-08	5.8e-06	UNC5B
205	ENSG00000139514	829.761	1.08501	0.202143	5.36756	7.98e-08	5.8e-06	SLC7A1
206	ENSG00000159023	122.966	4.04551	0.753947	5.36578	8.06e-08	5.82e-06	EPB41
207	ENSG00000089685	246.087	-3.36796	0.628427	-5.35935	8.35e-08	6.01e-06	BIRC5
208	ENSG00000143494	175.821	1.80389	0.336874	5.35477	8.57e-08	6.13e-06	VASH2
209	ENSG00000170624	595.143	1.27885	0.239307	5.34397	9.09e-08	6.48e-06	SGCD
210	ENSG00000103966	766.902	1.21006	0.226608	5.33989	9.3e-08	6.59e-06	EHD4
211	ENSG00000106992	1422.34	-2.30378	0.431692	-5.33663	9.47e-08	6.67e-06	AK1
213	ENSG00000115592	278.406	1.40651	0.263675	5.33423	9.59e-08	6.7e-06	PRKAG3
214	ENSG00000130598	44.5417	3.37852	0.634211	5.32712	9.98e-08	6.94e-06	TNNI2
215	ENSG00000212900	51.2825	3.40025	0.640672	5.30732	1.11e-07	7.67e-06	KRTAP3-2
216	ENSG00000263296	51.2825	3.40025	0.640672	5.30732	1.11e-07	7.67e-06	KRTAP3-2
217	ENSG00000161638	3872.79	1.44232	0.272192	5.2989	1.17e-07	7.99e-06	ITGA5
218	ENSG00000133878	676.572	1.28196	0.242372	5.28921	1.23e-07	8.39e-06	DUSP26
219	ENSG00000166546	174.856	1.64487	0.311781	5.27573	1.32e-07	8.99e-06	BEAN1
220	ENSG00000105472	1060.08	-1.18847	0.225433	-5.27192	1.35e-07	9.13e-06	CLEC11A
221	ENSG00000159685	217.502	-1.56428	0.29691	-5.26852	1.38e-07	9.26e-06	CHCHD6
222	ENSG00000082213	414.427	1.3977	0.265366	5.26705	1.39e-07	9.29e-06	C5orf22
223	ENSG00000196465	3069.07	1.56927	0.29811	5.26405	1.41e-07	9.4e-06	MYL6B
224	ENSG00000103485	1840.15	-1.06426	0.20314	-5.23905	1.61e-07	1.07e-05	QPRT
225	ENSG00000185808	614.176	1.27582	0.243932	5.2302	1.69e-07	1.12e-05	PIGP
226	ENSG00000211584	1778.53	1.02093	0.195295	5.22762	1.72e-07	1.13e-05	SLC48A1
227	ENSG00000149591	254.419	1.50923	0.289152	5.21949	1.79e-07	1.18e-05	TAGLN
228	ENSG00000152256	102.398	2.92071	0.560948	5.20673	1.92e-07	1.25e-05	PDK1
230	ENSG00000013810	356.6	-1.44433	0.278	-5.19544	2.04e-07	1.32e-05	TACC3
229	ENSG00000070404	146.834	-1.92595	0.370584	-5.19707	2.02e-07	1.32e-05	FSTL3
231	ENSG00000080854	382.738	1.56904	0.302219	5.19172	2.08e-07	1.34e-05	IGSF9B
232	ENSG00000140807	82.7385	4.51139	0.872809	5.16882	2.36e-07	1.51e-05	NKD1
233	ENSG00000079616	339.611	-1.52457	0.295071	-5.16678	2.38e-07	1.52e-05	KIF22
235	ENSG00000050767	38.6769	4.54223	0.880236	5.16024	2.47e-07	1.56e-05	COL23A1
234	ENSG00000232960	164.466	-3.07807	0.596386	-5.16121	2.45e-07	1.56e-05	CSNK2B
236	ENSG00000149294	2098.31	1.04643	0.202951	5.15605	2.52e-07	1.59e-05	NCAM1
237	ENSG00000137103	208.994	-1.66286	0.322601	-5.15455	2.54e-07	1.6e-05	TMEM8B
238	ENSG00000088325	106.864	-2.03176	0.395325	-5.13947	2.76e-07	1.72e-05	TPX2
239	ENSG00000186190	31.6261	6.06805	1.18107	5.13775	2.78e-07	1.73e-05	BPIFB3
240	ENSG00000102362	79.0304	-3.76068	0.73211	-5.13677	2.79e-07	1.73e-05	SYTL4
241	ENSG00000163913	1863.52	1.29889	0.252953	5.13492	2.82e-07	1.74e-05	IFT122
242	ENSG00000196859	34.1817	3.44158	0.671969	5.12163	3.03e-07	1.86e-05	KRT39
243	ENSG00000262164	34.1817	3.44158	0.671969	5.12163	3.03e-07	1.86e-05	KRT39
244	ENSG00000213366	1215.38	-1.15965	0.22656	-5.11854	3.08e-07	1.88e-05	GSTM2
246	ENSG00000188282	60.6338	2.87948	0.563389	5.11099	3.2e-07	1.94e-05	RUFY4
245	ENSG00000069812	218.066	1.84131	0.360288	5.11066	3.21e-07	1.94e-05	HES2
247	ENSG00000151892	987.739	-1.78778	0.350224	-5.10468	3.31e-07	2e-05	GFRA1
248	ENSG00000065802	907.045	-1.72035	0.337503	-5.09728	3.45e-07	2.07e-05	ASB1
249	ENSG00000223953	459.161	-1.42355	0.279658	-5.09032	3.57e-07	2.14e-05	C1QTNF5
250	ENSG00000099783	1413.95	-1.83984	0.361497	-5.0895	3.59e-07	2.14e-05	HNRNPM
251	ENSG00000186185	76.3181	-3.02597	0.595166	-5.08425	3.69e-07	2.19e-05	KIF18B
252	ENSG00000104332	1206.59	-1.20512	0.237097	-5.08282	3.72e-07	2.2e-05	SFRP1
253	ENSG00000174851	1285.89	1.07771	0.212827	5.06378	4.11e-07	2.42e-05	YIF1A
254	ENSG00000134243	2669.38	1.45195	0.287177	5.05593	4.28e-07	2.51e-05	SORT1
255	ENSG00000271254	1391.29	-2.06927	0.409888	-5.04839	4.46e-07	2.6e-05	AC240274.1
256	ENSG00000235333	58.208	22.2253	4.40835	5.04162	4.62e-07	2.68e-05	PVRIG2P
257	ENSG00000130513	654.66	1.30322	0.25863	5.03895	4.68e-07	2.71e-05	GDF15
258	ENSG00000105329	694.341	1.41933	0.281971	5.03359	4.81e-07	2.78e-05	TGFB1
259	ENSG00000143545	338.801	-1.20561	0.239711	-5.02941	4.92e-07	2.83e-05	RAB13
260	ENSG00000137310	51.9634	-2.98108	0.592863	-5.02828	4.95e-07	2.83e-05	TCF19
261	ENSG00000141522	4665.74	-1.23035	0.244903	-5.02384	5.06e-07	2.89e-05	ARHGDIA
262	ENSG00000181790	540.693	1.48937	0.296681	5.02011	5.16e-07	2.93e-05	ADGRB1
263	ENSG00000180999	107.701	2.63684	0.525868	5.01426	5.32e-07	3.01e-05	C1orf105
265	ENSG00000157851	67.2986	3.08131	0.616641	4.99693	5.83e-07	3.27e-05	DPYSL5
266	ENSG00000109610	685.332	-1.59437	0.319533	-4.98967	6.05e-07	3.38e-05	SOD3
267	ENSG00000095752	175.196	1.61426	0.323852	4.98455	6.21e-07	3.46e-05	IL11
268	ENSG00000213145	617.829	1.79855	0.360943	4.98292	6.26e-07	3.48e-05	CRIP1
269	ENSG00000276482	1195.63	1.05375	0.211988	4.97078	6.67e-07	3.69e-05	SLC12A7
270	ENSG00000102683	225.031	1.38262	0.278611	4.96253	6.96e-07	3.84e-05	SGCG
271	ENSG00000245848	191.972	1.43098	0.29028	4.92966	8.24e-07	4.52e-05	CEBPA
272	ENSG00000159403	3550.56	-1.03085	0.209466	-4.92133	8.6e-07	4.69e-05	C1R
274	ENSG00000132300	407.17	-1.95288	0.397382	-4.91435	8.91e-07	4.84e-05	PTCD3
275	ENSG00000074416	11315	-1.83696	0.374932	-4.89945	9.61e-07	5.2e-05	MGLL
276	ENSG00000116035	430.248	1.46912	0.300151	4.8946	9.85e-07	5.31e-05	VAX2
278	ENSG00000103742	1035.91	1.19273	0.24421	4.88405	1.04e-06	5.56e-05	IGDCC4
279	ENSG00000248592	579.416	-3.02048	0.618829	-4.88097	1.06e-06	5.63e-05	TMEM110-MUSTN1
280	ENSG00000211450	1563.26	-1.09654	0.224862	-4.87653	1.08e-06	5.74e-05	C11orf31
281	ENSG00000275700	597.254	-1.41955	0.291183	-4.8751	1.09e-06	5.74e-05	AATF
282	ENSG00000276072	597.254	-1.41955	0.291183	-4.8751	1.09e-06	5.74e-05	AATF
283	ENSG00000187942	2079.86	-4.77965	0.980722	-4.8736	1.1e-06	5.76e-05	LDLRAD2
284	ENSG00000124216	165.885	1.64847	0.338514	4.86972	1.12e-06	5.86e-05	SNAI1
285	ENSG00000188322	67.1919	2.56534	0.527335	4.86473	1.15e-06	5.99e-05	SBK1
286	ENSG00000144339	494.067	-1.10433	0.22724	-4.85973	1.18e-06	6.12e-05	TMEFF2
287	ENSG00000146966	132.875	-1.88286	0.387554	-4.85832	1.18e-06	6.13e-05	DENND2A
288	ENSG00000230685	88.9661	-2.44946	0.504204	-4.85807	1.19e-06	6.13e-05	CLIC1
289	ENSG00000196510	922.6	1.0274	0.211634	4.85464	1.21e-06	6.21e-05	ANAPC7
290	ENSG00000154928	377.734	1.56401	0.322365	4.85166	1.22e-06	6.28e-05	EPHB1
291	ENSG00000143761	29532.4	1.04684	0.21594	4.84783	1.25e-06	6.38e-05	ARF1
292	ENSG00000162910	807.596	-1.37859	0.28444	-4.84669	1.26e-06	6.4e-05	MRPL55
293	ENSG00000186638	635.371	1.27541	0.263211	4.84557	1.26e-06	6.41e-05	KIF24
294	ENSG00000166689	453.967	2.08605	0.431918	4.82973	1.37e-06	6.92e-05	PLEKHA7
295	ENSG00000118985	423.065	2.14669	0.444704	4.82724	1.38e-06	6.98e-05	ELL2
296	ENSG00000230043	29.3823	21.2767	4.4093	4.82542	1.4e-06	7.01e-05	TMSB4XP6
297	ENSG00000261192	126.488	1.63297	0.338421	4.82526	1.4e-06	7.01e-05	RNF126P1
298	ENSG00000117859	534.686	1.41233	0.293088	4.81879	1.44e-06	7.19e-05	OSBPL9
299	ENSG00000197119	2704.75	1.08479	0.22512	4.8187	1.44e-06	7.19e-05	SLC25A29
300	ENSG00000204580	1920.82	1.31806	0.273663	4.81637	1.46e-06	7.25e-05	DDR1
301	ENSG00000110811	266.722	-1.51882	0.315706	-4.81087	1.5e-06	7.43e-05	P3H3
302	ENSG00000198211	33.2925	3.3089	0.6881	4.80876	1.52e-06	7.48e-05	RP11-566K11.2
303	ENSG00000114349	56.1368	3.44747	0.717519	4.80471	1.55e-06	7.61e-05	GNAT1
304	ENSG00000124249	192.698	1.85651	0.386522	4.80312	1.56e-06	7.65e-05	KCNK15
306	ENSG00000106829	465.558	1.49424	0.311295	4.80007	1.59e-06	7.71e-05	TLE4
307	ENSG00000156265	237.868	1.39598	0.291527	4.78852	1.68e-06	8.12e-05	MAP3K7CL
308	ENSG00000158292	466.893	1.29024	0.269416	4.78903	1.68e-06	8.12e-05	GPR153
310	ENSG00000240433	19.2822	7.85748	1.64401	4.77946	1.76e-06	8.45e-05	LY6G5B
309	ENSG00000224774	495.395	1.86308	0.389823	4.77929	1.76e-06	8.45e-05	CSNK2B
312	ENSG00000164362	1717.57	1.41071	0.295561	4.77298	1.82e-06	8.66e-05	TERT
314	ENSG00000087589	191.521	1.41545	0.296732	4.77014	1.84e-06	8.73e-05	CASS4
317	ENSG00000258677	26.4948	5.79065	1.21462	4.76744	1.87e-06	8.77e-05	RP11-463D19.2
316	ENSG00000154493	62.9785	2.32417	0.487527	4.76727	1.87e-06	8.77e-05	C10orf90
315	ENSG00000130811	10084.3	1.09001	0.228584	4.76854	1.86e-06	8.77e-05	EIF3G
318	ENSG00000175782	468.774	1.8318	0.385528	4.75139	2.02e-06	9.45e-05	SLC35E3
319	ENSG00000205078	86.2815	-2.49322	0.524971	-4.74925	2.04e-06	9.53e-05	SYCE1L
320	ENSG00000186340	1311.8	-1.05087	0.221371	-4.74708	2.06e-06	9.6e-05	THBS2
321	ENSG00000206406	481.856	1.85954	0.39191	4.74482	2.09e-06	9.68e-05	CSNK2B
322	ENSG00000159958	561.246	1.07806	0.227287	4.74318	2.1e-06	9.72e-05	TNFRSF13C
323	ENSG00000143179	611.843	1.17017	0.24695	4.73851	2.15e-06	9.92e-05	UCK2
324	ENSG00000134769	371.715	1.91901	0.406238	4.72387	2.31e-06	0.000106294	DTNA
325	ENSG00000156011	450.095	1.12996	0.239683	4.7144	2.42e-06	0.000111013	PSD3
326	ENSG00000089177	119.007	2.29655	0.487986	4.70618	2.52e-06	0.00011523	KIF16B
327	ENSG00000139651	190.345	-1.51074	0.321777	-4.69498	2.67e-06	0.000121355	ZNF740
328	ENSG00000273707	154.453	2.02092	0.431377	4.6848	2.8e-06	0.000127154	CDKN1C
329	ENSG00000261796	18.9583	20.6504	4.41036	4.68225	2.84e-06	0.000128358	ISY1-RAB43
330	ENSG00000260386	29.4676	5.92272	1.26562	4.67971	2.87e-06	0.000129565	LINC01225
331	ENSG00000079246	2447.34	-1.07976	0.230851	-4.67732	2.91e-06	0.000130683	XRCC5
334	ENSG00000198719	918.98	1.20386	0.257667	4.67215	2.98e-06	0.000132803	DLL1
335	ENSG00000275555	918.98	1.20386	0.257667	4.67215	2.98e-06	0.000132803	DLL1
333	ENSG00000187446	764.128	1.07143	0.229352	4.67156	2.99e-06	0.000132803	CHP1
336	ENSG00000138083	29.7997	3.29314	0.705745	4.66619	3.07e-06	0.000135912	SIX3
337	ENSG00000129559	824.341	-1.42362	0.305181	-4.66484	3.09e-06	0.000136399	NEDD8
338	ENSG00000128578	775.796	1.24144	0.266223	4.66316	3.11e-06	0.000137115	STRIP2
339	ENSG00000123992	619.435	-1.33123	0.285529	-4.66231	3.13e-06	0.000137272	DNPEP
340	ENSG00000198400	1020.66	1.02457	0.219904	4.65917	3.17e-06	0.000138973	NTRK1
342	ENSG00000100351	18.3653	7.78368	1.6716	4.65644	3.22e-06	0.000140009	GRAP2
343	ENSG00000078237	119.014	-1.83153	0.393511	-4.65433	3.25e-06	0.000141033	TIGAR
344	ENSG00000144476	93.243	-2.30583	0.495995	-4.6489	3.34e-06	0.000144377	ACKR3
345	ENSG00000147649	669.385	1.11064	0.239073	4.64562	3.39e-06	0.000146266	MTDH
346	ENSG00000105204	656.17	1.20019	0.258449	4.64384	3.42e-06	0.000146681	DYRK1B
347	ENSG00000281320	656.17	1.20019	0.258449	4.64384	3.42e-06	0.000146681	DYRK1B
348	ENSG00000123643	8599.92	1.00241	0.215976	4.64129	3.46e-06	0.000148075	SLC36A1
349	ENSG00000270629	3721.42	-1.84033	0.397459	-4.63023	3.65e-06	0.000155767	NBPF14
351	ENSG00000142864	1428.1	-1.21389	0.262744	-4.62005	3.84e-06	0.000162676	SERBP1
352	ENSG00000119686	724.934	1.00237	0.217164	4.61574	3.92e-06	0.000165143	FLVCR2
354	ENSG00000169155	891.554	1.45455	0.315258	4.61383	3.95e-06	0.000166198	ZBTB43
355	ENSG00000124721	56.1994	4.57277	0.992211	4.60867	4.05e-06	0.000169899	DNAH8
357	ENSG00000261115	134.997	3.54325	0.770674	4.5976	4.27e-06	0.000178174	TMEM178B
356	ENSG00000090674	772.629	-1.17087	0.254655	-4.59789	4.27e-06	0.000178174	MCOLN1
358	ENSG00000263620	561.723	1.3912	0.302978	4.59176	4.4e-06	0.000182726	RP11-599B13.6
359	ENSG00000074319	1070.03	1.18494	0.25858	4.58247	4.6e-06	0.000190496	TSG101
360	ENSG00000115194	150.83	1.61374	0.352714	4.5752	4.76e-06	0.000196688	SLC30A3
361	ENSG00000164187	623.487	1.70026	0.371775	4.57336	4.8e-06	0.000197871	LMBRD2
362	ENSG00000164303	99	1.76672	0.386637	4.56947	4.89e-06	0.00020103	ENPP6
363	ENSG00000103550	101.344	-1.89791	0.415757	-4.56496	5e-06	0.000204832	KNOP1
365	ENSG00000103066	2472.68	1.32632	0.29088	4.5597	5.12e-06	0.000208884	PLA2G15
366	ENSG00000164209	458.491	1.25596	0.275539	4.55819	5.16e-06	0.000209814	SLC25A46
367	ENSG00000135919	286.148	2.37585	0.521335	4.55725	5.18e-06	0.000210177	SERPINE2
368	ENSG00000072778	2129.85	-1.11645	0.24557	-4.54636	5.46e-06	0.000220743	ACADVL
369	ENSG00000132692	144.655	1.6102	0.354338	4.54424	5.51e-06	0.000222371	BCAN
370	ENSG00000104047	431.494	1.11263	0.245426	4.53344	5.8e-06	0.000233423	DTWD1
371	ENSG00000137198	1325.18	1.23115	0.271641	4.53228	5.84e-06	0.000234081	GMPR
373	ENSG00000259040	24.9231	8.22415	1.81625	4.52809	5.95e-06	0.000237491	BLOC1S5-TXNDC5
372	ENSG00000107147	456.457	7.20078	1.5902	4.52823	5.95e-06	0.000237491	KCNT1
374	ENSG00000067829	1391.86	-1.57796	0.349909	-4.50963	6.49e-06	0.000258425	IDH3G
375	ENSG00000007392	1517.78	-1.91395	0.424988	-4.50354	6.68e-06	0.000265243	LUC7L
376	ENSG00000068654	1757.87	-1.75523	0.390025	-4.50029	6.79e-06	0.000268608	POLR1A
377	ENSG00000059758	649.962	2.20434	0.489938	4.49922	6.82e-06	0.000269253	CDK17
378	ENSG00000151014	143.456	1.6038	0.356876	4.49401	6.99e-06	0.000275192	NOCT
379	ENSG00000143333	282.56	1.22761	0.273787	4.48381	7.33e-06	0.000287853	RGS16
380	ENSG00000170653	576.332	1.2076	0.269355	4.4833	7.35e-06	0.000287853	ATF7
381	ENSG00000104365	479.166	-1.16317	0.259721	-4.47853	7.52e-06	0.000293591	IKBKB
384	ENSG00000171680	155.537	1.6019	0.358429	4.46922	7.85e-06	0.000304268	PLEKHG5
383	ENSG00000137207	698.14	-1.22009	0.272971	-4.46965	7.83e-06	0.000304268	YIPF3
386	ENSG00000110092	608.598	-1.36564	0.306118	-4.46114	8.15e-06	0.000314331	CCND1
387	ENSG00000025770	320.449	-1.18974	0.26674	-4.46029	8.19e-06	0.000314775	NCAPH2
388	ENSG00000166250	364.698	-1.77971	0.399168	-4.45854	8.25e-06	0.000316527	CLMP
389	ENSG00000157036	123.882	-1.62284	0.364529	-4.45189	8.51e-06	0.000325651	EXOG
390	ENSG00000022267	1225.05	1.45098	0.327206	4.43446	9.23e-06	0.000352214	FHL1
391	ENSG00000167306	1457.76	1.01589	0.229118	4.43393	9.25e-06	0.000352214	MYO5B
395	ENSG00000198168	270.161	1.2742	0.288056	4.42343	9.71e-06	0.000366303	SVIP
394	ENSG00000171914	1605.61	-1.46923	0.332149	-4.42341	9.72e-06	0.000366303	TLN2
396	ENSG00000079950	3659.41	1.54092	0.348597	4.42035	9.85e-06	0.000370345	STX7
397	ENSG00000159792	747.984	-1.17176	0.265148	-4.41926	9.9e-06	0.000371288	PSKH1
398	ENSG00000196154	21747	-1.53275	0.347075	-4.41621	1e-05	0.000375621	S100A4
399	ENSG00000004848	462.517	5.44247	1.23496	4.40701	1.05e-05	0.000390942	ARX
401	ENSG00000132326	729.2	1.08182	0.245985	4.39792	1.09e-05	0.000405636	PER2
402	ENSG00000235233	200.706	1.85375	0.421794	4.3949	1.11e-05	0.000410287	MICA
404	ENSG00000168497	1041.29	-1.01313	0.230642	-4.39266	1.12e-05	0.000412488	SDPR
405	ENSG00000119862	419.186	1.34107	0.305588	4.38847	1.14e-05	0.000418445	LGALSL
406	ENSG00000271383	4476.88	-2.23248	0.508708	-4.38853	1.14e-05	0.000418445	NBPF19
407	ENSG00000184678	547.887	1.26994	0.289472	4.38709	1.15e-05	0.000419221	HIST2H2BE
408	ENSG00000213619	959.533	-1.48403	0.338278	-4.387	1.15e-05	0.000419221	NDUFS3
410	ENSG00000183011	596.736	-1.11123	0.253587	-4.38207	1.18e-05	0.000426738	NAA38
411	ENSG00000170921	1149.17	-1.10247	0.251642	-4.38108	1.18e-05	0.000427634	TANC2
413	ENSG00000143320	109.479	4.33409	0.98985	4.37853	1.19e-05	0.000430573	CRABP2
412	ENSG00000080503	1008.16	-2.05192	0.468629	-4.37855	1.19e-05	0.000430573	SMARCA2
415	ENSG00000111816	149.52	1.37423	0.313989	4.37667	1.21e-05	0.00043216	FRK
416	ENSG00000118454	453.798	1.08862	0.248898	4.37375	1.22e-05	0.000436938	ANKRD13C
417	ENSG00000173805	282.389	1.14373	0.261729	4.36988	1.24e-05	0.00044368	HAP1
419	ENSG00000158715	120.47	1.75215	0.40204	4.35815	1.31e-05	0.000465901	SLC45A3
422	ENSG00000168067	175.712	1.33543	0.306891	4.35148	1.35e-05	0.000476891	MAP4K2
424	ENSG00000262334	971.94	1.5748	0.362575	4.34337	1.4e-05	0.000492526	RPH3AL
425	ENSG00000165671	801.665	1.01489	0.233733	4.34209	1.41e-05	0.00049424	NSD1
426	ENSG00000141540	13544.3	1.37096	0.315929	4.33944	1.43e-05	0.000499062	TTYH2
427	ENSG00000146842	222.405	1.50651	0.347685	4.33296	1.47e-05	0.000512769	TMEM209
428	ENSG00000081248	23.6535	5.58609	1.28993	4.33055	1.49e-05	0.000516621	CACNA1S
429	ENSG00000103707	224.687	-1.9148	0.44223	-4.32988	1.49e-05	0.000516621	MTFMT
430	ENSG00000117399	107.662	-2.29632	0.530355	-4.32977	1.49e-05	0.000516621	CDC20
431	ENSG00000079931	874.408	-1.25871	0.290932	-4.32648	1.52e-05	0.000523176	MOXD1
432	ENSG00000198938	88149.8	2.19065	0.50668	4.32353	1.54e-05	0.000529	MT-CO3
433	ENSG00000109107	981.853	-1.33375	0.309386	-4.31096	1.63e-05	0.000558716	ALDOC
434	ENSG00000101335	2324.13	1.05715	0.24567	4.30311	1.68e-05	0.000577536	MYL9
435	ENSG00000077150	1159.77	1.02588	0.238538	4.30069	1.7e-05	0.000582542	NFKB2
436	ENSG00000144647	465.555	1.01834	0.236849	4.29952	1.71e-05	0.000584285	POMGNT2
437	ENSG00000108582	290.393	1.63894	0.381395	4.29723	1.73e-05	0.000588999	CPD
438	ENSG00000168078	17.3661	-5.15396	1.19978	-4.29577	1.74e-05	0.000591529	PBK
441	ENSG00000188452	38.933	2.72877	0.636527	4.28696	1.81e-05	0.000611289	CERKL
442	ENSG00000212664	170.645	-2.00697	0.468443	-4.28434	1.83e-05	0.00061716	RP11-592N21.1
443	ENSG00000117632	1566.13	-1.17343	0.274033	-4.28208	1.85e-05	0.000622037	STMN1
445	ENSG00000117595	55.8739	2.19264	0.513019	4.27399	1.92e-05	0.000640718	IRF6
446	ENSG00000176890	307.611	-1.35273	0.316475	-4.27438	1.92e-05	0.000640718	TYMS
447	ENSG00000198576	233.535	1.94202	0.454661	4.27135	1.94e-05	0.000646892	ARC
449	ENSG00000168404	40.4181	-3.67486	0.862373	-4.26134	2.03e-05	0.000673574	MLKL
450	ENSG00000114423	442.574	1.61512	0.379297	4.25818	2.06e-05	0.000680117	CBLB
451	ENSG00000147166	356.128	1.25488	0.294685	4.25839	2.06e-05	0.000680117	ITGB1BP2
452	ENSG00000151131	273.814	-1.48552	0.349036	-4.25608	2.08e-05	0.000685034	C12orf45
453	ENSG00000074964	1051.73	1.16024	0.273817	4.23729	2.26e-05	0.000743263	ARHGEF10L
454	ENSG00000067141	251.395	1.62331	0.383218	4.23598	2.28e-05	0.000745964	NEO1
455	ENSG00000135249	507.619	1.19423	0.28205	4.23413	2.29e-05	0.000748846	RINT1
457	ENSG00000244672	12.9369	7.2817	1.72561	4.21978	2.45e-05	0.000796379	LY6G5B
458	ENSG00000073910	285.678	1.53424	0.363971	4.21527	2.49e-05	0.000810704	FRY
459	ENSG00000139329	864.201	1.08714	0.258839	4.20004	2.67e-05	0.0008653	LUM
460	ENSG00000157551	45.983	4.26526	1.01568	4.19944	2.68e-05	0.000865743	KCNJ15
461	ENSG00000075239	1366.2	-1.30571	0.311139	-4.19655	2.71e-05	0.000873042	ACAT1
462	ENSG00000151967	283.681	-1.7844	0.425173	-4.19689	2.71e-05	0.000873042	SCHIP1
463	ENSG00000145819	1063.23	1.40695	0.335678	4.19136	2.77e-05	0.000891331	ARHGAP26
464	ENSG00000006015	365.08	-1.30225	0.310915	-4.18843	2.81e-05	0.000900964	C19orf60
467	ENSG00000188389	26.1829	3.19796	0.764718	4.18189	2.89e-05	0.000919365	PDCD1
468	ENSG00000276977	26.1829	3.19796	0.764718	4.18189	2.89e-05	0.000919365	PDCD1
469	ENSG00000147883	274.721	1.09654	0.262309	4.18032	2.91e-05	0.000923773	CDKN2B
470	ENSG00000165476	853.11	1.40912	0.337528	4.17484	2.98e-05	0.00094426	REEP3
471	ENSG00000078814	84.0262	1.98235	0.475201	4.17161	3.02e-05	0.00095182	MYH7B
472	ENSG00000100911	295.044	-1.14467	0.274398	-4.17158	3.03e-05	0.00095182	PSME2
474	ENSG00000128645	69.3306	1.92028	0.46038	4.17108	3.03e-05	0.000951857	HOXD1
475	ENSG00000197785	436.542	-1.17362	0.281404	-4.17061	3.04e-05	0.000951857	ATAD3A
477	ENSG00000179761	136.476	1.79583	0.430918	4.16745	3.08e-05	0.000961078	PIPOX
476	ENSG00000136874	239.306	1.21518	0.291571	4.1677	3.08e-05	0.000961078	STX17
480	ENSG00000160870	12.456	7.22712	1.74044	4.15248	3.29e-05	0.00101979	CYP3A7
481	ENSG00000197956	14087.6	-1.25844	0.303093	-4.15199	3.3e-05	0.00101984	S100A6
483	ENSG00000204099	33.1213	3.35998	0.812004	4.13788	3.51e-05	0.00107787	NEU4
484	ENSG00000277926	33.1213	3.35998	0.812004	4.13788	3.51e-05	0.00107787	NEU4
482	ENSG00000100129	1260.93	-1.09119	0.263696	-4.13805	3.5e-05	0.00107787	EIF3L
485	ENSG00000172638	2071.93	-1.10953	0.268272	-4.13583	3.54e-05	0.00108529	EFEMP2
486	ENSG00000123908	1619.17	1.81845	0.43989	4.13388	3.57e-05	0.0010923	AGO2
488	ENSG00000092621	139.607	-2.66529	0.6455	-4.12903	3.64e-05	0.00111101	PHGDH
489	ENSG00000142539	21.6964	8.02459	1.94421	4.12744	3.67e-05	0.00111191	CTD-2545M3.6
490	ENSG00000177683	226.342	1.48073	0.358718	4.12783	3.66e-05	0.00111191	THAP5
491	ENSG00000189403	1047.73	-1.2606	0.305354	-4.12832	3.65e-05	0.00111191	HMGB1
493	ENSG00000167107	407.579	-1.53352	0.371847	-4.12406	3.72e-05	0.00112376	ACSF2
494	ENSG00000115232	70.8637	2.52603	0.612825	4.12195	3.76e-05	0.00113182	ITGA4
495	ENSG00000186010	1424.71	-1.12033	0.272085	-4.11758	3.83e-05	0.00115117	NDUFA13
496	ENSG00000188647	557.839	1.72623	0.419657	4.11343	3.9e-05	0.00116969	PTAR1
499	ENSG00000170035	1434.96	1.34625	0.327617	4.10923	3.97e-05	0.00118403	UBE2E3
501	ENSG00000093009	31.9452	-3.12751	0.76178	-4.10553	4.03e-05	0.00119834	CDC45
503	ENSG00000085511	370.053	1.80126	0.439694	4.09663	4.19e-05	0.00124037	MAP3K4
504	ENSG00000116147	63.4901	2.62129	0.64014	4.09487	4.22e-05	0.00124737	TNR
505	ENSG00000153012	60.2198	2.21281	0.540472	4.09421	4.24e-05	0.00124841	LGI2
506	ENSG00000227315	1057.87	-7.35768	1.79766	-4.09291	4.26e-05	0.00125296	NEU1
507	ENSG00000151353	249.625	-1.19691	0.292539	-4.09146	4.29e-05	0.00125833	TMEM18
508	ENSG00000129170	509.479	1.54093	0.377307	4.08402	4.43e-05	0.0012968	CSRP3
509	ENSG00000108784	6604.75	1.02226	0.250371	4.083	4.45e-05	0.00129996	NAGLU
510	ENSG00000143061	121.887	2.04761	0.501609	4.08207	4.46e-05	0.00130257	IGSF3
516	ENSG00000131791	182.236	1.50891	0.370574	4.07183	4.66e-05	0.00134705	PRKAB2
515	ENSG00000122861	551.548	-1.09999	0.270165	-4.07154	4.67e-05	0.00134705	PLAU
517	ENSG00000167900	149.54	-2.4661	0.606333	-4.06723	4.76e-05	0.00136956	TK1
518	ENSG00000188157	1025.85	1.79815	0.442327	4.0652	4.8e-05	0.00137889	AGRN
521	ENSG00000065809	348.226	1.73255	0.426879	4.05864	4.94e-05	0.00140732	FAM107B
522	ENSG00000099622	3278.33	-1.03472	0.254914	-4.05908	4.93e-05	0.00140732	CIRBP
524	ENSG00000187837	121.944	1.49469	0.36903	4.05032	5.11e-05	0.00145272	HIST1H1C
525	ENSG00000224531	318.999	1.12864	0.279116	4.04362	5.26e-05	0.00149204	SMIM13
528	ENSG00000062650	393.735	-1.41616	0.350594	-4.03933	5.36e-05	0.00151097	WAPL
529	ENSG00000101220	595.827	-1.16842	0.289347	-4.03814	5.39e-05	0.00151578	C20orf27
530	ENSG00000111252	702.422	1.19143	0.295141	4.03681	5.42e-05	0.0015158	SH2B3
532	ENSG00000159082	228.293	1.18855	0.294422	4.03688	5.42e-05	0.0015158	SYNJ1
531	ENSG00000137804	51.222	-3.36825	0.834385	-4.03681	5.42e-05	0.0015158	NUSAP1
534	ENSG00000283186	13.1316	7.29935	1.80933	4.03428	5.48e-05	0.00152673	TTN
535	ENSG00000101470	1022.35	1.54181	0.382565	4.03018	5.57e-05	0.00155045	TNNC2
536	ENSG00000180776	886.843	1.29338	0.321208	4.02662	5.66e-05	0.00157117	ZDHHC20
537	ENSG00000172115	2319.46	1.0737	0.266866	4.02338	5.74e-05	0.00159001	CYCS
538	ENSG00000018625	166.805	1.40626	0.349579	4.02273	5.75e-05	0.00159141	ATP1A2
539	ENSG00000115268	2250.49	-1.09524	0.272673	-4.01668	5.9e-05	0.00162978	RPS15
540	ENSG00000104870	1827.44	-1.02612	0.255752	-4.01217	6.02e-05	0.00163696	FCGRT
542	ENSG00000156411	1735.62	-1.16062	0.289257	-4.01242	6.01e-05	0.00163696	C14orf2
547	ENSG00000231584	199.804	-2.14149	0.533577	-4.01346	5.98e-05	0.00163696	FAHD2CP
544	ENSG00000203623	20.358	-5.95474	1.48392	-4.01286	6e-05	0.00163696	C6orf47
545	ENSG00000226103	20.358	-5.95474	1.48392	-4.01286	6e-05	0.00163696	C6orf47
546	ENSG00000226531	20.358	-5.95474	1.48392	-4.01286	6e-05	0.00163696	C6orf47
548	ENSG00000157107	71.8347	2.21273	0.551991	4.00864	6.11e-05	0.00165856	FCHO2
549	ENSG00000114019	3352.48	1.15376	0.288103	4.00466	6.21e-05	0.00168365	AMOTL2
550	ENSG00000256713	17.2162	6.22107	1.55544	3.99954	6.35e-05	0.00171737	PGA5
551	ENSG00000186815	2358.64	-1.04252	0.260698	-3.99897	6.36e-05	0.00171843	TPCN1
553	ENSG00000120616	149.475	1.30215	0.325874	3.99588	6.45e-05	0.00173154	EPC1
554	ENSG00000162191	1183.91	-1.38638	0.34695	-3.99592	6.44e-05	0.00173154	UBXN1
555	ENSG00000151176	844.358	-1.2697	0.318357	-3.98828	6.66e-05	0.00178474	PLBD2
558	ENSG00000105707	17.2103	6.21753	1.56052	3.98427	6.77e-05	0.00180541	HPN
559	ENSG00000139629	106.679	7.36596	1.84951	3.98267	6.81e-05	0.00181436	GALNT6
560	ENSG00000155254	847.715	-1.02167	0.256671	-3.98045	6.88e-05	0.00182805	MARVELD1
562	ENSG00000018408	2742.06	1.31313	0.330312	3.97543	7.03e-05	0.00186045	WWTR1
563	ENSG00000103056	65.1635	-1.9815	0.498844	-3.97219	7.12e-05	0.00188261	SMPD3
564	ENSG00000142798	62959.4	-1.34278	0.338109	-3.97144	7.14e-05	0.00188516	HSPG2
565	ENSG00000241973	2451	-1.05218	0.265321	-3.96568	7.32e-05	0.00192785	PI4KA
569	ENSG00000100934	363.704	1.60965	0.406362	3.96114	7.46e-05	0.00195108	SEC23A
570	ENSG00000276043	50.4377	-2.41078	0.609062	-3.95818	7.55e-05	0.00197198	UHRF1
571	ENSG00000103888	167.214	2.32826	0.588534	3.95603	7.62e-05	0.00198136	CEMIP
572	ENSG00000205456	71.225	1.71438	0.433359	3.95603	7.62e-05	0.00198136	TP53TG3D
573	ENSG00000270885	88.802	-3.06837	0.775667	-3.95579	7.63e-05	0.00198136	RASL10B
576	ENSG00000170779	281.391	-1.02854	0.260499	-3.94836	7.87e-05	0.00203321	CDCA4
575	ENSG00000131153	52.8484	-2.21389	0.560657	-3.94875	7.86e-05	0.00203321	GINS2
577	ENSG00000106333	4680.53	-1.1542	0.292356	-3.94793	7.88e-05	0.00203329	PCOLCE
578	ENSG00000138100	168.402	1.19804	0.303682	3.94505	7.98e-05	0.00205388	TRIM54
579	ENSG00000183291	182.142	-1.5177	0.384745	-3.94469	7.99e-05	0.00205388	2022-09-15
580	ENSG00000071127	16982.9	-1.22932	0.311693	-3.94399	8.01e-05	0.00205631	WDR1
581	ENSG00000107593	212.579	1.82495	0.462778	3.94346	8.03e-05	0.00205733	PKD2L1
582	ENSG00000067704	911.661	-1.04468	0.264943	-3.94303	8.05e-05	0.00205749	IARS2
583	ENSG00000131759	1827.39	1.03542	0.262683	3.9417	8.09e-05	0.00206188	RARA
585	ENSG00000185527	48.9429	2.56042	0.649723	3.94079	8.12e-05	0.00206619	PDE6G
586	ENSG00000054938	174.143	-1.49736	0.380132	-3.93904	8.18e-05	0.00207776	CHRDL2
587	ENSG00000226259	13.9628	7.39204	1.87906	3.93391	8.36e-05	0.00211902	GTF2H2B
588	ENSG00000186510	205.261	1.40132	0.356351	3.93243	8.41e-05	0.00212849	CLCNKA
589	ENSG00000111142	1254.64	-2.06593	0.52553	-3.93114	8.45e-05	0.00213628	METAP2
590	ENSG00000174827	86.6691	1.96226	0.500217	3.92282	8.75e-05	0.00220766	PDZK1
591	ENSG00000188186	1066.02	-1.91964	0.489519	-3.92149	8.8e-05	0.00221614	LAMTOR4
592	ENSG00000106244	2264.19	-1.43849	0.366976	-3.91985	8.86e-05	0.00222751	PDAP1
593	ENSG00000169851	607.377	-1.20229	0.306798	-3.91882	8.9e-05	0.00223332	PCDH7
595	ENSG00000185946	186.978	1.24526	0.317923	3.91687	8.97e-05	0.00224384	RNPC3
596	ENSG00000151379	11.4763	7.10918	1.81577	3.91525	9.03e-05	0.0022552	MSGN1
597	ENSG00000131143	6015.25	-1.09198	0.278968	-3.91437	9.06e-05	0.00225963	COX4I1
599	ENSG00000109917	764.925	1.12674	0.288135	3.91044	9.21e-05	0.00228907	ZPR1
601	ENSG00000164104	338.192	-1.1347	0.2903	-3.90873	9.28e-05	0.00229885	HMGB2
603	ENSG00000132792	332.391	-1.40266	0.359502	-3.90168	9.55e-05	0.00235388	CTNNBL1
604	ENSG00000156970	43.0646	-2.57126	0.658979	-3.90188	9.54e-05	0.00235388	BUB1B
606	ENSG00000180879	3518.74	-1.19468	0.306375	-3.8994	9.64e-05	0.00236829	SSR4
605	ENSG00000113575	925.138	-1.37837	0.353466	-3.89958	9.64e-05	0.00236829	PPP2CA
607	ENSG00000148153	217.467	-1.25083	0.320857	-3.89841	9.68e-05	0.00237409	INIP
608	ENSG00000136960	52.1788	2.1243	0.545088	3.89717	9.73e-05	0.00238234	ENPP2
610	ENSG00000196611	16.6916	7.64614	1.96531	3.89055	0.000100019	0.0024403	MMP1
611	ENSG00000177600	14909	-1.54183	0.396635	-3.88729	0.000101371	0.00246638	RPLP2
612	ENSG00000234648	286.877	-1.77183	0.455815	-3.88717	0.000101419	0.00246638	AL162151.3
613	ENSG00000172000	155.955	-1.30106	0.334795	-3.88616	0.000101842	0.00247263	ZNF556
614	ENSG00000164032	162.575	-1.49479	0.384959	-3.88299	0.000103178	0.00250098	H2AFZ
617	ENSG00000232126	9177.24	-1.15788	0.298546	-3.8784	0.000105147	0.00253631	HLA-B
616	ENSG00000138356	47.5261	-2.62703	0.677346	-3.87842	0.000105136	0.00253631	AOX1
619	ENSG00000181826	102.765	1.5239	0.39312	3.87641	0.000106009	0.00254472	RELL1
622	ENSG00000172159	161.76	1.68984	0.436273	3.87335	0.000107348	0.00256858	FRMD3
623	ENSG00000118363	498.04	-1.32571	0.34243	-3.87148	0.000108177	0.00258426	SPCS2
624	ENSG00000221866	18.9989	5.24034	1.35457	3.86864	0.000109446	0.0026104	PLXNA4
625	ENSG00000137812	45.0075	-2.64159	0.683346	-3.86567	0.000110785	0.00263809	KNL1
626	ENSG00000233151	16.065	6.11238	1.58163	3.8646	0.000111271	0.00264544	CYP21A2
629	ENSG00000137877	609.396	1.04735	0.271244	3.8613	0.000112785	0.00267223	SPTBN5
628	ENSG00000126214	2717.84	-1.17855	0.305246	-3.86097	0.000112937	0.00267223	KLC1
630	ENSG00000270249	11.7864	7.14876	1.85327	3.85737	0.000114612	0.00270757	RP11-514P8.7
632	ENSG00000165029	674.46	1.09903	0.285106	3.8548	0.000115825	0.0027269	ABCA1
633	ENSG00000181588	212.418	-1.19475	0.309907	-3.8552	0.000115635	0.0027269	MEX3D
631	ENSG00000163431	90.3115	-1.44411	0.374659	-3.85447	0.00011598	0.0027269	LMOD1
635	ENSG00000186951	686.471	1.65989	0.431043	3.85087	0.000117697	0.00276132	PPARA
634	ENSG00000080819	41.2937	-3.14844	0.817642	-3.85063	0.000117815	0.00276132	CPOX
639	ENSG00000137216	1906.5	1.32269	0.343594	3.84958	0.000118322	0.00276625	TMEM63B
640	ENSG00000168904	851.11	1.11088	0.288633	3.84875	0.000118722	0.00276625	LRRC28
641	ENSG00000133256	32.8726	6.17228	1.60425	3.84746	0.000119351	0.00277113	PDE6B
642	ENSG00000150594	624.585	1.05892	0.275509	3.84351	0.000121286	0.00281168	ADRA2A
644	ENSG00000139874	153.817	2.36443	0.615771	3.83978	0.000123144	0.0028459	SSTR1
645	ENSG00000137628	403.841	1.59086	0.414704	3.83614	0.000124985	0.00287503	DDX60
647	ENSG00000187608	6001.6	1.35235	0.352489	3.83657	0.000124766	0.00287503	ISG15
649	ENSG00000253293	298.968	-1.07057	0.279157	-3.835	0.000125564	0.00288148	HOXA10
652	ENSG00000162825	561.558	-2.01293	0.525166	-3.83295	0.000126614	0.00289019	NBPF20
656	ENSG00000143318	75.2381	1.76017	0.459788	3.82822	0.000129073	0.00292955	CASQ1
657	ENSG00000123836	352.135	1.50753	0.393877	3.82741	0.0001295	0.00293356	PFKFB2
658	ENSG00000185668	141.883	1.57429	0.411443	3.82626	0.000130102	0.00294273	POU3F1
661	ENSG00000206549	84.8457	1.69538	0.44329	3.82453	0.00013102	0.00295003	PRSS50
659	ENSG00000147642	112.798	1.62114	0.423877	3.82455	0.00013101	0.00295003	SYBU
660	ENSG00000198598	186.309	1.23767	0.323564	3.82513	0.000130702	0.00295003	MMP17
663	ENSG00000260404	324.618	2.51322	0.658256	3.818	0.00013454	0.00302015	RP11-384K6.6
667	ENSG00000180537	320.853	1.01626	0.266971	3.80664	0.000140866	0.00314405	RNF182
666	ENSG00000163394	317.675	-1.02458	0.269161	-3.80658	0.000140904	0.00314405	CCKAR
670	ENSG00000088766	483.849	-1.09161	0.287333	-3.7991	0.000145223	0.0032259	CRLS1
671	ENSG00000142627	100.412	1.47516	0.388467	3.79739	0.000146225	0.00324331	EPHA2
672	ENSG00000123485	78.901	-2.68969	0.708626	-3.79564	0.000147265	0.00326152	HJURP
673	ENSG00000160223	693.468	1.16866	0.308078	3.79338	0.000148609	0.0032864	ICOSLG
674	ENSG00000213465	1327.64	-1.11255	0.293324	-3.79289	0.000148907	0.00328811	ARL2
675	ENSG00000165417	212.834	1.8602	0.49091	3.7893	0.000151075	0.00333069	GTF2A1
678	ENSG00000104723	226.832	1.2028	0.318234	3.77962	0.000157069	0.00344787	TUSC3
679	ENSG00000184979	2018.46	1.05192	0.278423	3.77813	0.000158008	0.00346339	USP18
683	ENSG00000136247	1360.68	1.27615	0.337926	3.77641	0.000159104	0.00346697	ZDHHC4
684	ENSG00000169715	159.776	-1.28158	0.34038	-3.76514	0.000166456	0.00362188	MT1E
687	ENSG00000112685	405.386	1.30151	0.346196	3.75947	0.000170273	0.00368717	EXOC2
688	ENSG00000125378	303.013	-1.02265	0.272037	-3.75921	0.000170448	0.00368717	BMP4
689	ENSG00000163520	1884.92	-1.42193	0.378371	-3.75804	0.000171248	0.0036991	FBLN2
690	ENSG00000114270	330.855	1.12429	0.299246	3.75707	0.000171914	0.00370811	COL7A1
694	ENSG00000196911	130.137	1.5274	0.406906	3.75369	0.000174248	0.00374176	KPNA5
692	ENSG00000103260	718.932	-1.04651	0.278817	-3.75338	0.000174469	0.00374176	METRN
697	ENSG00000184227	151.536	-1.54439	0.411799	-3.75034	0.000176597	0.00377087	ACOT1
698	ENSG00000139998	286.948	1.28092	0.341733	3.74831	0.00017803	0.00379602	RAB15
699	ENSG00000115221	35.9113	2.72338	0.726843	3.74686	0.000179064	0.00381261	ITGB6
700	ENSG00000161960	4454.35	-1.11382	0.297552	-3.7433	0.000181622	0.00386154	EIF4A1
703	ENSG00000109805	34.0435	-2.89546	0.775152	-3.73534	0.000187461	0.00396868	NCAPG
704	ENSG00000126456	586.362	-1.47388	0.394648	-3.73467	0.000187964	0.00397367	IRF3
705	ENSG00000042429	78.9821	-1.8256	0.488953	-3.73369	0.000188695	0.00398346	MED17
712	ENSG00000183091	1473.74	1.47345	0.395727	3.7234	0.000196557	0.00411323	NEB
711	ENSG00000161010	1029.24	-4.18171	1.12317	-3.72312	0.000196776	0.00411323	C5orf45
713	ENSG00000255639	21.9719	-4.2478	1.1412	-3.72222	0.000197478	0.00412212	RP11-234B24.6
714	ENSG00000130294	299.869	2.29944	0.617889	3.72144	0.000198086	0.00412902	KIF1A
715	ENSG00000185187	126.68	-1.31383	0.3533	-3.71875	0.000200213	0.00416751	SIGIRR
716	ENSG00000164111	2652.93	-1.05782	0.284757	-3.71482	0.000203346	0.00422682	ANXA5
717	ENSG00000122367	143.768	2.51504	0.677117	3.71433	0.000203742	0.00422914	LDB3
718	ENSG00000243444	30.9411	2.41885	0.651853	3.71073	0.00020666	0.00428373	PALM2
721	ENSG00000109113	2106	-1.08902	0.294212	-3.70149	0.000214339	0.00441828	RAB34
722	ENSG00000166278	546.545	-1.13986	0.307929	-3.70171	0.000214147	0.00441828	C2
723	ENSG00000100804	1580.3	-1.19542	0.323049	-3.70044	0.000215228	0.00442626	PSMB5
725	ENSG00000216285	57.1112	-9.34795	2.52649	-3.69998	0.000215618	0.00442626	RP11-490H24.5
726	ENSG00000101445	40.0574	5.28115	1.42811	3.69801	0.000217295	0.00445456	PPP1R16B
727	ENSG00000203760	196.34	-1.32926	0.360108	-3.69128	0.000223126	0.00456151	CENPW
728	ENSG00000268043	572.72	-1.69898	0.460262	-3.69133	0.000223082	0.00456151	NBPF12
729	ENSG00000155629	366.974	1.00397	0.272133	3.68928	0.000224887	0.00459122	PIK3AP1
730	ENSG00000148444	297.791	-1.74337	0.472681	-3.68825	0.0002258	0.00460353	COMMD3
732	ENSG00000125691	922.927	-1.61524	0.438066	-3.68719	0.000226742	0.00461011	RPL23
734	ENSG00000206338	14.3643	5.9428	1.61343	3.68334	0.000230201	0.00466769	CYP21A2
741	ENSG00000259332	37.4659	2.26779	0.616622	3.67777	0.000235279	0.00473373	ST20-MTHFS
739	ENSG00000131931	149.43	1.22034	0.331718	3.67885	0.000234286	0.00473373	THAP1
736	ENSG00000107263	7232.58	1.18323	0.321684	3.67825	0.000234843	0.00473373	RAPGEF1
737	ENSG00000115109	332.347	1.00395	0.27299	3.67762	0.000235418	0.00473373	EPB41L5
738	ENSG00000116922	300.195	-1.283	0.348895	-3.67733	0.000235685	0.00473373	C1orf109
743	ENSG00000198242	1915.84	-1.19372	0.324985	-3.67316	0.00023957	0.00479881	RPL23A
745	ENSG00000136840	2306.4	1.35105	0.368094	3.67039	0.000242177	0.00483801	ST6GALNAC4
746	ENSG00000141994	447.386	-1.52557	0.41575	-3.66944	0.000243087	0.00484968	DUS3L
747	ENSG00000154781	131.527	-1.25019	0.340845	-3.6679	0.000244547	0.00487229	CCDC174
748	ENSG00000165609	119.279	-1.49433	0.407614	-3.66604	0.000246331	0.00490127	NUDT5
749	ENSG00000178149	683.167	-1.02699	0.280286	-3.66407	0.00024824	0.00493265	DALRD3
751	ENSG00000167670	103.789	-1.76325	0.481611	-3.66115	0.000251088	0.00497595	CHAF1A
752	ENSG00000124766	1186.85	-1.30729	0.357132	-3.66052	0.000251701	0.00498148	SOX4
754	ENSG00000115816	208.005	-1.09846	0.300129	-3.65996	0.000252252	0.00498195	CEBPZ
756	ENSG00000184220	292.584	-1.1665	0.31879	-3.65914	0.000253064	0.00498195	CMSS1
753	ENSG00000102309	38.1567	-2.08801	0.570626	-3.65915	0.00025305	0.00498195	PIN4
755	ENSG00000159374	24.5174	-4.88024	1.33351	-3.6597	0.000252508	0.00498195	M1AP
760	ENSG00000205629	545.129	-1.14578	0.31384	-3.65084	0.000261385	0.00511867	LCMT1
761	ENSG00000131620	66.2397	2.37846	0.651666	3.64981	0.000262432	0.00513242	ANO1
763	ENSG00000133835	571.515	-1.31887	0.361529	-3.64803	0.000264264	0.0051547	HSD17B4
766	ENSG00000197361	3694.8	1.07166	0.293926	3.64602	0.000266337	0.00517479	FBXL22
767	ENSG00000213639	1763.82	-1.55072	0.425384	-3.64546	0.000266914	0.00517925	PPP1CB
769	ENSG00000184343	1304.21	1.12804	0.309704	3.6423	0.000270212	0.00522961	SRPK3
771	ENSG00000161542	429.777	-1.35257	0.371712	-3.63876	0.00027395	0.00528819	PRPSAP1
772	ENSG00000169020	3327.19	-1.24889	0.343357	-3.63729	0.000275517	0.00531155	ATP5I
773	ENSG00000166173	846.277	-1.26872	0.349075	-3.63453	0.000278488	0.00536189	LARP6
774	ENSG00000101180	15.5734	6.05541	1.6666	3.6334	0.000279715	0.00537855	HRH3
775	ENSG00000102024	715.502	-1.35954	0.374335	-3.63188	0.000281366	0.00540332	PLS3
777	ENSG00000109625	329.69	5.96769	1.64526	3.62719	0.000286519	0.00548811	CPZ
776	ENSG00000090776	134.525	1.41457	0.389971	3.62738	0.000286308	0.00548811	EFNB1
779	ENSG00000110195	62.471	1.67545	0.462256	3.62451	0.000289507	0.00553111	FOLR1
778	ENSG00000103024	207.125	-1.43277	0.395263	-3.62484	0.000289142	0.00553111	NME3
781	ENSG00000237022	508.101	-1.28078	0.353499	-3.62314	0.000291051	0.00554637	HLA-C
780	ENSG00000215301	157.7	-2.54421	0.702184	-3.62328	0.000290895	0.00554637	DDX3X
782	ENSG00000054392	100.717	1.56062	0.430918	3.62162	0.000292761	0.0055647	HHAT
783	ENSG00000280680	100.717	1.56062	0.430918	3.62162	0.000292761	0.0055647	HHAT
784	ENSG00000128833	214.336	1.18652	0.327886	3.6187	0.000296091	0.00562082	MYO5C
785	ENSG00000124772	409.947	1.4643	0.404726	3.618	0.000296887	0.00562875	CPNE5
789	ENSG00000179431	411.92	-1.33793	0.37039	-3.61223	0.000303577	0.00572641	FJX1
791	ENSG00000126767	1365.56	1.1675	0.32342	3.60985	0.000306376	0.00575355	ELK1
790	ENSG00000091317	332.476	1.00734	0.279066	3.60969	0.000306562	0.00575355	CMTM6
793	ENSG00000167283	2551.48	-1.26539	0.350536	-3.60988	0.000306341	0.00575355	ATP5L
794	ENSG00000119969	48.6616	-2.23944	0.62085	-3.60705	0.000309695	0.00580503	HELLS
795	ENSG00000171425	112.839	-1.28376	0.355979	-3.60628	0.000310617	0.00580767	ZNF581
796	ENSG00000234465	62.6999	-1.66967	0.462973	-3.60641	0.000310463	0.00580767	PINLYP
799	ENSG00000130940	1049.05	1.30704	0.362731	3.60332	0.000314178	0.0058522	CASZ1
800	ENSG00000122026	5893.4	-1.03137	0.286255	-3.60298	0.000314593	0.00585261	RPL21
802	ENSG00000166839	517.963	-1.07522	0.298479	-3.60234	0.000315361	0.00585941	ANKDD1A
801	ENSG00000100097	3364.56	-1.50734	0.418471	-3.60203	0.000315746	0.00585941	LGALS1
803	ENSG00000002745	204.457	1.22118	0.339082	3.60142	0.000316486	0.00586583	WNT16
804	ENSG00000177469	8839.85	-1.1289	0.313512	-3.60082	0.000317217	0.00587206	PTRF
805	ENSG00000204406	775.773	-1.98353	0.550934	-3.60031	0.000317837	0.00587623	MBD5
806	ENSG00000126522	188.609	-1.39353	0.387399	-3.59714	0.00032174	0.00593462	ASL
810	ENSG00000141959	1922.13	-1.62412	0.45187	-3.59423	0.000325352	0.00597805	PFKL
811	ENSG00000135476	44.0055	-1.86047	0.517859	-3.59263	0.000327363	0.00600758	ESPL1
812	ENSG00000174516	124.921	1.44583	0.402488	3.59224	0.000327847	0.00600906	PELI3
815	ENSG00000176641	13.9506	4.93712	1.37637	3.58707	0.00033442	0.00609947	RNF152
816	ENSG00000214753	207.954	-1.27406	0.355165	-3.58722	0.000334218	0.00609947	HNRNPUL2
818	ENSG00000113742	478.804	1.51972	0.423794	3.58597	0.000335824	0.00611011	CPEB4
819	ENSG00000187325	188.703	1.39052	0.387908	3.58466	0.000337513	0.00613334	TAF9B
821	ENSG00000157326	220.659	-1.0242	0.285922	-3.58209	0.000340861	0.0061791	DHRS4
820	ENSG00000127580	589.943	-1.08539	0.302982	-3.58235	0.000340514	0.0061791	WDR24
826	ENSG00000137841	15.1554	6.01273	1.67976	3.57952	0.000344228	0.00620235	PLCB2
827	ENSG00000161681	78.2193	2.4658	0.689248	3.57752	0.000346876	0.00624251	SHANK1
828	ENSG00000164405	5085.1	-1.14034	0.319037	-3.57432	0.000351146	0.00631171	UQCRQ
830	ENSG00000110696	1406.17	-1.14747	0.321207	-3.57238	0.000353747	0.00634315	C11orf58
831	ENSG00000172349	16.8562	4.66433	1.30692	3.56894	0.000358429	0.00641937	IL16
833	ENSG00000168453	195.236	2.19461	0.615231	3.56714	0.000360905	0.00644562	HR
834	ENSG00000175701	636.165	-1.17834	0.330351	-3.56693	0.000361194	0.00644562	LINC00116
832	ENSG00000161281	2558.84	-1.30196	0.364973	-3.56728	0.000360703	0.00644562	COX7A1
835	ENSG00000108551	246.369	1.04986	0.294448	3.56553	0.000363119	0.00647221	RASD1
836	ENSG00000131477	66.4586	1.67355	0.46942	3.56514	0.000363661	0.00647412	RAMP2
837	ENSG00000183579	293.573	1.16109	0.325829	3.56348	0.000365974	0.00650751	ZNRF3
838	ENSG00000139793	361.543	1.14712	0.322071	3.56171	0.000368454	0.00653808	MBNL2
840	ENSG00000135363	84.7353	1.72798	0.485328	3.56044	0.000370231	0.0065597	LMO2
841	ENSG00000135124	180.98	-1.29288	0.363389	-3.55785	0.000373904	0.00661691	P2RX4
844	ENSG00000101825	80.4904	1.80691	0.508207	3.55545	0.000377327	0.00666306	MXRA5
845	ENSG00000168824	39.9189	-2.03944	0.573646	-3.55522	0.000377668	0.00666306	NSG1
846	ENSG00000159335	1256.97	-1.17707	0.331341	-3.55244	0.000381682	0.00671463	PTMS
847	ENSG00000228594	84.3606	-1.40955	0.396927	-3.55117	0.000383528	0.00673914	FNDC10
849	ENSG00000125743	3097.96	-1.0685	0.301115	-3.54849	0.000387451	0.00678456	SNRPD2
850	ENSG00000241534	46.039	-1.8816	0.530258	-3.54847	0.00038748	0.00678456	CFB
851	ENSG00000079263	19.1886	4.16918	1.17516	3.54776	0.000388515	0.00678865	SP140
853	ENSG00000187068	86.6261	1.35442	0.381852	3.54698	0.000389674	0.00679896	C3orf70
856	ENSG00000134326	603.62	1.07621	0.303647	3.54428	0.000393691	0.00684498	CMPK2
858	ENSG00000276256	287.23	1.06476	0.300734	3.54053	0.000399322	0.0069311	AC011043.1
862	ENSG00000150316	400.727	-1.04076	0.294196	-3.53762	0.000403744	0.00697091	CWC15
863	ENSG00000125995	1587.33	-1.51278	0.42794	-3.53503	0.000407728	0.00703154	ROMO1
864	ENSG00000128641	708.828	1.12085	0.31712	3.53446	0.00040861	0.0070386	MYO1B
867	ENSG00000196865	218.285	1.24178	0.351446	3.53336	0.000410311	0.00704348	NHLRC2
868	ENSG00000116857	227.027	-1.03176	0.292067	-3.53262	0.000411462	0.00705505	TMEM9
869	ENSG00000182534	12285.3	1.11553	0.315807	3.5323	0.000411956	0.00705541	MXRA7
872	ENSG00000234965	242.162	1.49105	0.423364	3.5219	0.000428463	0.00731287	SHISA8
873	ENSG00000114854	818.709	1.08322	0.307683	3.52059	0.000430593	0.00734079	TNNC1
874	ENSG00000141577	109.174	-1.40795	0.400045	-3.51948	0.000432386	0.00736293	CEP131
875	ENSG00000268434	124.795	-4.91651	1.39712	-3.51903	0.000433135	0.00736725	AC011530.4
876	ENSG00000114933	175.99	1.46678	0.417271	3.51517	0.000439476	0.00745294	INO80D
878	ENSG00000283510	175.99	1.46678	0.417271	3.51517	0.000439476	0.00745294	INO80D
881	ENSG00000260027	174.225	8.26464	2.35267	3.51287	0.000443287	0.00748858	HOXB7
885	ENSG00000163590	912.631	1.06435	0.303691	3.50471	0.000457112	0.00769287	PPM1L
884	ENSG00000108819	1119.56	-1.22807	0.350426	-3.50451	0.000457448	0.00769287	PPP1R9B
888	ENSG00000009413	233.615	1.03434	0.295557	3.49964	0.00046588	0.00780822	REV3L
889	ENSG00000134954	139.415	-1.48513	0.424524	-3.49834	0.000468165	0.00783768	ETS1
890	ENSG00000158234	99.1767	-1.51206	0.432356	-3.49725	0.000470081	0.00786091	FAIM
891	ENSG00000124743	160.667	1.47887	0.423228	3.49425	0.000475388	0.00793834	KLHL31
893	ENSG00000114670	55.3458	-1.7593	0.50386	-3.49165	0.000480055	0.00799673	NEK11
895	ENSG00000160808	24.1921	4.10037	1.17497	3.48977	0.000483433	0.00803902	MYL3
896	ENSG00000139618	43.14	-2.76088	0.791592	-3.48775	0.000487096	0.0080909	BRCA2
898	ENSG00000117724	99.2905	-1.2713	0.364777	-3.48515	0.000491865	0.00815193	CENPF
899	ENSG00000178035	1815.62	-1.21209	0.347818	-3.48483	0.000492443	0.00815242	IMPDH2
901	ENSG00000050344	34.8122	-2.91554	0.838505	-3.47708	0.000506914	0.00837037	NFE2L3
903	ENSG00000169181	13.0555	5.89358	1.69628	3.47441	0.000511987	0.00843842	GSG1L
904	ENSG00000124208	45.333	4.46791	1.28734	3.47067	0.000519167	0.00853785	TMEM189-UBE2V1
905	ENSG00000137992	252.619	1.28354	0.369823	3.47069	0.000519123	0.00853785	DBT
909	ENSG00000181031	471.166	1.48468	0.428266	3.46673	0.000526828	0.00862688	RPH3AL
908	ENSG00000174373	229.971	-2.60582	0.751597	-3.46704	0.000526216	0.00862688	RALGAPA1
910	ENSG00000152402	12.994	7.28383	2.102	3.46519	0.000529858	0.0086658	GUCY1A2
912	ENSG00000179598	187.68	1.14212	0.329879	3.46223	0.000535727	0.00873299	PLD6
913	ENSG00000274615	12.1619	-7.11114	2.0538	-3.46244	0.000535308	0.00873299	CH17-258A22.4
915	ENSG00000162542	244.912	-1.00832	0.291284	-3.46163	0.00053691	0.00873522	TMCO4
917	ENSG00000120802	116.184	-1.20463	0.348133	-3.46026	0.000539653	0.00875862	TMPO
919	ENSG00000168743	109.765	2.03613	0.589169	3.45594	0.000548379	0.00888087	NPNT
922	ENSG00000215612	49.3296	1.80357	0.522149	3.45413	0.000552061	0.00891156	HMX1
921	ENSG00000123349	694.019	-1.29758	0.37566	-3.45413	0.00055207	0.00891156	PFDN5
923	ENSG00000164082	14.1018	4.78476	1.38538	3.45374	0.000552866	0.00891474	GRM2
924	ENSG00000113845	942.989	-1.19239	0.345566	-3.45054	0.000559468	0.00901143	TIMMDC1
925	ENSG00000011052	67.4582	2.20729	0.640036	3.44869	0.000563316	0.00903431	NME1-NME2
927	ENSG00000179750	17.388	-3.42536	0.992992	-3.44953	0.000561556	0.00903431	APOBEC3B
929	ENSG00000111665	172.541	-1.21094	0.351317	-3.44687	0.000567114	0.00908543	CDCA3
931	ENSG00000100941	336.573	-1.17377	0.341185	-3.44027	0.000581132	0.00928186	PNN
932	ENSG00000161835	52.4603	-1.84733	0.536981	-3.44022	0.000581246	0.00928186	GRASP
933	ENSG00000104369	119.27	1.16656	0.339186	3.4393	0.000583216	0.00930332	JPH1
934	ENSG00000103266	1927.45	-1.49903	0.436055	-3.4377	0.00058668	0.00933856	STUB1
936	ENSG00000116663	102.891	1.34325	0.390858	3.43668	0.000588901	0.00934393	FBXO6
940	ENSG00000014824	315.846	1.17887	0.343132	3.4356	0.000591236	0.00936103	SLC30A9
941	ENSG00000122778	302.832	1.41137	0.410846	3.43528	0.000591951	0.00936239	KIAA1549
944	ENSG00000180611	183.478	1.12009	0.326276	3.43294	0.00059708	0.0094135	MB21D2
945	ENSG00000108848	574.199	-1.31765	0.38392	-3.4321	0.000598927	0.00943262	LUC7L3
946	ENSG00000151320	53.3541	2.06052	0.600758	3.42987	0.000603868	0.00950039	AKAP6
950	ENSG00000283396	72.6861	1.67528	0.488631	3.42852	0.000606889	0.00951038	AC127070.1
948	ENSG00000167123	896.458	-1.10326	0.321729	-3.42917	0.00060544	0.00951038	CERCAM
951	ENSG00000163320	1241.09	1.05401	0.307563	3.42698	0.000610337	0.00955167	CGGBP1
952	ENSG00000196408	771.84	-1.12324	0.327817	-3.42641	0.000611619	0.00956169	NOXO1
958	ENSG00000164597	201.489	1.56364	0.457233	3.41978	0.000626727	0.00974345	COG5
959	ENSG00000187147	802.257	-1.06042	0.310127	-3.4193	0.000627829	0.00974345	RNF220
966	ENSG00000145425	2342.22	-1.34691	0.39441	-3.41499	0.000637841	0.00983312	RPS3A
965	ENSG00000137700	59.5008	-3.08841	0.904412	-3.41482	0.000638231	0.00983312	SLC37A4
968	ENSG00000135144	26.8095	2.98315	0.87398	3.41329	0.000641828	0.00985705	DTX1
970	ENSG00000198886	64335.8	1.57796	0.462327	3.41308	0.000642327	0.00985705	MT-ND4
969	ENSG00000164904	93.3875	-1.30175	0.38139	-3.41318	0.000642096	0.00985705	ALDH7A1
971	ENSG00000119715	36.965	2.10398	0.616656	3.41192	0.000645064	0.00988722	ESRRB
972	ENSG00000283376	36.875	2.27474	0.666965	3.41058	0.000648248	0.0099258	RP11-118B18.3
973	ENSG00000135451	95.4908	-2.81935	0.827085	-3.40878	0.000652541	0.00998126	TROAP
974	ENSG00000094804	12.357	7.21195	2.11651	3.40747	0.000655682	0.010019	CDC6
975	ENSG00000133321	1056.94	-1.41111	0.414187	-3.40695	0.00065694	0.0100279	RARRES3
977	ENSG00000206450	934.399	1.63731	0.480757	3.4057	0.000659953	0.0100534	HLA-B
979	ENSG00000261740	120.399	-1.26386	0.371195	-3.40485	0.000662005	0.010064	RP11-345J4.5
980	ENSG00000196187	484.09	1.05573	0.310096	3.40451	0.000662829	0.0100662	TMEM63A
981	ENSG00000196428	382.799	1.03664	0.304556	3.40379	0.000664589	0.0100827	TSC22D2
984	ENSG00000080644	13.3392	5.81444	1.70929	3.40166	0.000669785	0.0101255	CHRNA3
985	ENSG00000198130	136.416	-1.98099	0.582385	-3.40151	0.000670136	0.0101255	HIBCH
987	ENSG00000113966	185.094	1.54413	0.454081	3.40057	0.000672457	0.01014	ARL6
988	ENSG00000136267	94.3434	1.74139	0.512278	3.39931	0.00067557	0.0101766	DGKB
989	ENSG00000112282	171.97	1.15244	0.339139	3.39814	0.000678464	0.0102099	MED23
994	ENSG00000188243	495.866	-1.05604	0.31092	-3.3965	0.000682531	0.0102232	COMMD6
991	ENSG00000099331	1320.42	-1.09611	0.322658	-3.39713	0.000680954	0.0102232	MYO9B
995	ENSG00000136274	74.2479	1.52239	0.448688	3.39299	0.000691353	0.0103204	NACAD
997	ENSG00000198786	26823.1	1.49858	0.441647	3.39316	0.00069091	0.0103204	MT-ND5
996	ENSG00000173436	280.991	-1.81782	0.535746	-3.39307	0.000691148	0.0103204	MINOS1
1001	ENSG00000175274	428.564	-1.35468	0.399352	-3.3922	0.000693328	0.0103284	TP53I11
1002	ENSG00000106078	672.557	1.27053	0.374663	3.39113	0.00069604	0.0103385	COBL
1005	ENSG00000117899	490.896	-1.21002	0.357351	-3.38608	0.000708991	0.0104994	MESDC2
1006	ENSG00000128000	77.393	-1.82994	0.540691	-3.38444	0.000713223	0.0105348	ZNF780B
1008	ENSG00000281601	77.393	-1.82994	0.540691	-3.38444	0.000713223	0.0105348	ZNF780B
1009	ENSG00000283247	23.3453	-5.53508	1.63571	-3.3839	0.000714628	0.0105409	RP11-638I8.1
1010	ENSG00000139269	508.963	1.53412	0.453479	3.383	0.000716977	0.0105651	INHBE
1014	ENSG00000273686	1627.85	6.13369	1.8157	3.37813	0.000729806	0.0107117	B2M
1015	ENSG00000145217	50.2896	1.81967	0.53882	3.37714	0.000732432	0.0107397	SLC26A1
1018	ENSG00000187630	140.199	-1.40225	0.415462	-3.37515	0.000737742	0.0107857	DHRS4L2
1020	ENSG00000196391	68.861	1.6479	0.488533	3.37316	0.000743116	0.0108429	ZNF774
1021	ENSG00000179057	936.035	1.57494	0.467277	3.37046	0.000750426	0.0109389	IGSF22
1022	ENSG00000149927	28.5545	-3.51231	1.04228	-3.36984	0.000752118	0.0109528	DOC2A
1026	ENSG00000250423	12.8251	4.64677	1.38036	3.36636	0.000761686	0.0110579	KIAA1210
1025	ENSG00000197467	284.173	1.52225	0.452175	3.36651	0.000761247	0.0110579	COL13A1
1024	ENSG00000170802	213.843	1.36423	0.405281	3.36613	0.000762304	0.0110579	FOXN2
1029	ENSG00000160325	815.213	1.15926	0.344865	3.3615	0.000775204	0.0112013	CACFD1
1030	ENSG00000280479	815.213	1.15926	0.344865	3.3615	0.000775204	0.0112013	CACFD1
1031	ENSG00000248472	16.1716	4.32405	1.28658	3.36089	0.000776923	0.0112153	DDX11L9
1034	ENSG00000082684	238.194	1.66063	0.494687	3.35693	0.000788121	0.011333	SEMA5B
1037	ENSG00000115085	89.8365	1.68223	0.501352	3.35539	0.000792543	0.0113746	ZAP70
1040	ENSG00000185278	170.422	1.46814	0.438606	3.34727	0.000816106	0.011679	ZBTB37
1041	ENSG00000092531	833.111	-1.2209	0.365102	-3.34401	0.000825773	0.0118059	SNAP23
1043	ENSG00000132122	40.9062	-1.86261	0.557289	-3.34227	0.000830955	0.0118583	SPATA6
1042	ENSG00000007968	24.9941	-2.63964	0.789843	-3.34198	0.000831824	0.0118583	E2F2
1044	ENSG00000282899	24.9941	-2.63964	0.789843	-3.34198	0.000831824	0.0118583	E2F2
1045	ENSG00000145349	1068.56	1.11659	0.334206	3.34104	0.000834666	0.0118874	CAMK2D
1047	ENSG00000183873	189.519	2.2195	0.664459	3.34032	0.000836833	0.0118955	SCN5A
1048	ENSG00000183648	256.652	-1.36233	0.407981	-3.33919	0.000840236	0.0119325	NDUFB1
1051	ENSG00000166681	1402.17	-1.04707	0.314036	-3.33423	0.000855367	0.0121127	BEX3
1054	ENSG00000170265	382.813	-1.06661	0.320654	-3.32637	0.000879844	0.0124238	ZNF282
1055	ENSG00000152409	90.0097	-1.26225	0.379573	-3.32543	0.000882809	0.0124539	JMY
1057	ENSG00000104368	114.708	1.16551	0.350639	3.32397	0.000887445	0.0124956	PLAT
1060	ENSG00000146007	368.657	-1.52169	0.458683	-3.31751	0.000908223	0.0127399	ZMAT2
1063	ENSG00000162642	177.526	-1.10932	0.334716	-3.3142	0.000919043	0.0128675	C1orf52
1062	ENSG00000123933	991.684	-1.44488	0.435962	-3.31422	0.000918979	0.0128675	MXD4
1064	ENSG00000105516	171.703	-1.0956	0.330614	-3.31385	0.000920218	0.0128718	DBP
1070	ENSG00000279709	19.3426	3.30263	0.997429	3.31114	0.000929161	0.012924	CH507-254M2.4
1069	ENSG00000145743	879.729	1.18315	0.357322	3.31117	0.000929058	0.012924	FBXL17
1068	ENSG00000145246	190.679	-1.14449	0.345632	-3.31131	0.000928595	0.012924	ATP10D
1071	ENSG00000186298	740.32	-1.0716	0.323665	-3.31083	0.000930201	0.0129264	PPP1CC
1072	ENSG00000203667	485.416	1.12332	0.339345	3.31026	0.000932109	0.0129408	COX20
1075	ENSG00000103168	593.033	1.04116	0.314815	3.30723	0.000942243	0.013045	TAF1C
1076	ENSG00000112984	39.8815	-2.48531	0.751711	-3.3062	0.000945709	0.0130808	KIF20A
1077	ENSG00000180155	148.218	1.47768	0.446992	3.30583	0.000946972	0.0130861	LYNX1
1082	ENSG00000144677	429.219	-1.07035	0.324449	-3.29896	0.000970437	0.0133361	CTDSPL
1087	ENSG00000229183	41.8834	2.49219	0.75587	3.29711	0.000976837	0.0133747	PGA4
1086	ENSG00000120925	147.509	1.40413	0.425843	3.29729	0.000976212	0.0133747	RNF170
1089	ENSG00000128438	52.5385	2.17603	0.66081	3.29297	0.000991338	0.0135359	TBC1D27
1090	ENSG00000133433	125.902	1.52015	0.461599	3.29322	0.000990463	0.0135359	GSTT2B
1092	ENSG00000151612	136.071	1.53536	0.466445	3.29161	0.000996139	0.0135695	ZNF827
1095	ENSG00000177076	174.661	1.32844	0.403845	3.28948	0.00100372	0.0136424	ACER2
1096	ENSG00000135452	340.699	-1.10931	0.337301	-3.28879	0.00100621	0.0136637	TSPAN31
1101	ENSG00000160224	26.0196	2.79113	0.850754	3.28078	0.00103522	0.0139938	AIRE
1103	ENSG00000175198	145.665	-1.41445	0.431593	-3.27728	0.00104813	0.0141426	PCCA
1104	ENSG00000102786	370.908	1.04842	0.320109	3.2752	0.00105588	0.01423	INTS6
1107	ENSG00000115685	906.978	-1.14643	0.350524	-3.27062	0.00107311	0.0144245	PPP1R7
1109	ENSG00000133110	12.5571	7.23565	2.21274	3.27	0.00107549	0.0144333	POSTN
1110	ENSG00000141759	1453.69	-1.0093	0.309277	-3.26342	0.00110075	0.014759	TXNL4A
1111	ENSG00000183801	125.704	-1.6994	0.520887	-3.26251	0.00110431	0.0147933	OLFML1
1115	ENSG00000215114	279.696	1.15091	0.352862	3.26166	0.00110762	0.0147956	UBXN2B
1114	ENSG00000188153	27.3914	-2.15694	0.661345	-3.26145	0.00110845	0.0147956	COL4A5
1113	ENSG00000156869	24.5666	-3.79204	1.16247	-3.26206	0.00110605	0.0147956	FRRS1
1116	ENSG00000126858	317.219	1.09571	0.336001	3.26103	0.0011101	0.0148043	RHOT1
1118	ENSG00000154721	724.53	1.275	0.391896	3.2534	0.00114032	0.0151738	JAM2
1120	ENSG00000000971	170.837	-1.49849	0.46071	-3.25256	0.0011437	0.0151979	CFH
1121	ENSG00000147601	201.844	-1.32113	0.406429	-3.25059	0.00115165	0.01529	TERF1
1122	ENSG00000096092	100.463	-1.82923	0.562838	-3.25002	0.00115397	0.0153071	TMEM14A
1124	ENSG00000171443	427.843	1.06231	0.327667	3.24204	0.00118676	0.015686	ZNF524
1126	ENSG00000225697	205.489	-1.84933	0.570388	-3.24224	0.00118595	0.015686	SLC26A6
1127	ENSG00000102349	281.429	1.20252	0.371415	3.23767	0.00120508	0.0159142	KLF8
1129	ENSG00000119403	422.974	-1.14628	0.354209	-3.23617	0.00121144	0.0159698	PHF19
1131	ENSG00000145882	87.9195	1.71644	0.530625	3.23476	0.00121744	0.0160299	PCYOX1L
1132	ENSG00000030304	233.527	1.08387	0.335239	3.23312	0.00122446	0.0160844	MUSK
1136	ENSG00000177551	139.614	1.31044	0.406213	3.226	0.00125533	0.0164464	NHLH2
1138	ENSG00000148690	156.37	-1.40677	0.43629	-3.22439	0.00126243	0.0165103	FRA10AC1
1139	ENSG00000187605	444.768	1.09903	0.341099	3.22204	0.00127283	0.0166317	TET3
1140	ENSG00000160310	1032.91	-1.00948	0.313375	-3.22132	0.00127602	0.0166587	PRMT2
1142	ENSG00000206052	114.075	-1.66874	0.518744	-3.21688	0.00129593	0.0168891	DOK6
1143	ENSG00000175334	1753.2	-1.078	0.335162	-3.21636	0.00129828	0.0169049	BANF1
1147	ENSG00000141933	175.881	-1.17348	0.365131	-3.21387	0.00130958	0.016969	TPGS1
1149	ENSG00000276141	58.2402	-1.74561	0.543054	-3.21443	0.00130704	0.016969	WHAMMP3
1148	ENSG00000182628	115.482	-2.4868	0.773796	-3.21377	0.00131004	0.016969	SKA2
1150	ENSG00000087365	3036.28	-1.09623	0.341168	-3.21316	0.00131285	0.0169906	SF3B2
1151	ENSG00000107562	1671.9	-1.1765	0.366346	-3.21145	0.00132067	0.0170769	CXCL12
1152	ENSG00000134905	465.635	-1.51529	0.472062	-3.20994	0.00132761	0.0171518	CARS2
1153	ENSG00000204197	11.965	-3.48991	1.08825	-3.20689	0.0013418	0.01732	KIFC1
1154	ENSG00000115541	106.96	-1.22731	0.382859	-3.20566	0.00134754	0.0173791	HSPE1
1157	ENSG00000178726	143.47	1.12271	0.350441	3.20372	0.00135667	0.0174572	THBD
1156	ENSG00000165644	105.028	-1.52829	0.476983	-3.20407	0.00135499	0.0174572	COMTD1
1158	ENSG00000227129	1558.84	1.30906	0.408683	3.20311	0.00135951	0.0174729	NEU1
1160	ENSG00000228691	1558.63	1.3088	0.408684	3.20247	0.00136253	0.0174882	NEU1
1159	ENSG00000073111	204.122	-1.30988	0.409034	-3.20236	0.00136305	0.0174882	MCM2
1162	ENSG00000177830	2612.32	-1.20465	0.376315	-3.20117	0.00136869	0.0175303	CHID1
1163	ENSG00000100201	5648.36	-1.01101	0.316028	-3.19913	0.00137843	0.017633	DDX17
1166	ENSG00000057657	19.3527	-2.9562	0.924542	-3.19748	0.00138635	0.0176956	PRDM1
1167	ENSG00000144063	100.663	2.98527	0.933759	3.19705	0.00138842	0.0177068	MALL
1168	ENSG00000223957	1592.96	1.28432	0.401805	3.19638	0.00139164	0.0177326	NEU1
1176	ENSG00000281028	60.5368	1.8654	0.583899	3.19473	0.00139964	0.01778	RP11-717K11.2
1172	ENSG00000234343	1592.47	1.28375	0.401807	3.19493	0.00139863	0.01778	NEU1
1171	ENSG00000184494	1592.25	1.28349	0.40181	3.19428	0.0014018	0.01778	NEU1
1175	ENSG00000271425	842.834	-1.42299	0.445458	-3.19444	0.00140103	0.01778	NBPF10
1173	ENSG00000242335	46.6255	-1.75808	0.550495	-3.19364	0.00140491	0.01778	CFB
1174	ENSG00000243570	46.6255	-1.75808	0.550495	-3.19364	0.00140491	0.01778	CFB
1177	ENSG00000117394	357.687	1.52343	0.477329	3.19157	0.00141504	0.0178929	SLC2A1
1178	ENSG00000144596	92.3793	1.51978	0.476511	3.1894	0.00142568	0.0180122	GRIP2
1181	ENSG00000168283	404.17	1.10015	0.345123	3.18771	0.00143405	0.0180649	BMI1
1183	ENSG00000113282	845.39	1.0891	0.341791	3.18644	0.00144035	0.0181206	CLINT1
1185	ENSG00000115935	1094.86	1.31396	0.412944	3.18193	0.00146299	0.0183744	WIPF1
1190	ENSG00000243323	82.7187	1.75277	0.551732	3.17686	0.0014888	0.01862	PTPRVP
1191	ENSG00000123066	240.45	1.6719	0.526406	3.17607	0.00149284	0.0186549	MED13L
1193	ENSG00000266086	234.005	-1.36606	0.430569	-3.17269	0.00151034	0.0188419	RP11-159D12.5
1194	ENSG00000185298	249.067	-1.02311	0.322654	-3.17091	0.00151962	0.0189418	CCDC137
1198	ENSG00000122741	355.31	1.15069	0.363641	3.16435	0.00155427	0.0193091	DCAF10
1199	ENSG00000120093	24.7758	4.88749	1.54525	3.16291	0.00156198	0.0193564	HOXB3
1201	ENSG00000165113	71.0389	-1.84857	0.584426	-3.16306	0.00156123	0.0193564	GKAP1
1204	ENSG00000152894	562.791	1.01634	0.321934	3.15699	0.00159406	0.0196883	PTPRK
1205	ENSG00000273993	562.791	1.01634	0.321934	3.15699	0.00159406	0.0196883	PTPRK
1208	ENSG00000236439	392.782	-1.11427	0.353047	-3.15616	0.00159862	0.0196956	RP11-175B9.3
1207	ENSG00000172809	2611.53	-1.38229	0.437931	-3.15642	0.0015972	0.0196956	RPL38
1206	ENSG00000130303	141.007	-1.91986	0.608267	-3.15627	0.00159799	0.0196956	BST2
1210	ENSG00000204859	201.698	-1.04515	0.331349	-3.15422	0.00160928	0.0198027	ZBTB48
1209	ENSG00000149929	135.417	-1.17194	0.371561	-3.15409	0.00160998	0.0198027	HIRIP3
1213	ENSG00000064199	17.5395	3.21756	1.02124	3.15064	0.00162912	0.0199886	SPA17
1214	ENSG00000159248	16.6886	2.71533	0.861935	3.15027	0.0016312	0.0199977	GJD2
1215	ENSG00000131979	67.9522	1.46588	0.465429	3.14953	0.00163532	0.0200316	GCH1
1216	ENSG00000235569	23.36	-3.07993	0.978069	-3.14899	0.00163834	0.0200522	MSH5
1218	ENSG00000121211	10.8714	-5.05303	1.60603	-3.14628	0.00165363	0.020206	MND1
1219	ENSG00000136273	421.463	1.31247	0.417651	3.14249	0.00167516	0.0204523	HUS1
1223	ENSG00000132464	17.7676	4.42469	1.40932	3.13959	0.00169186	0.0205887	ENAM
1224	ENSG00000008513	246.242	-1.12274	0.357789	-3.13799	0.00170112	0.0206675	ST3GAL1
1229	ENSG00000124422	13974	1.13593	0.362767	3.13129	0.00174038	0.0210684	USP22
1232	ENSG00000278458	152.357	-1.81002	0.578327	-3.12975	0.00174957	0.0211417	KANSL1
1233	ENSG00000267640	55.3148	-3.51019	1.12184	-3.12894	0.00175435	0.021176	CTD-2554C21.2
1236	ENSG00000138670	94.9879	1.33034	0.425566	3.12606	0.00177165	0.0213329	RASGEF1B
1237	ENSG00000076382	141.337	-1.00066	0.320158	-3.12552	0.00177494	0.0213552	SPAG5
1239	ENSG00000123342	92.4547	-1.26498	0.405046	-3.12306	0.00178979	0.0214818	MMP19
1242	ENSG00000233328	320.123	-1.17771	0.377478	-3.11995	0.00180881	0.0216818	PFN1P1
1244	ENSG00000104219	294.088	1.31632	0.42241	3.11622	0.00183187	0.0219162	ZDHHC2
1252	ENSG00000189056	122.952	2.27619	0.731205	3.11293	0.0018524	0.0220227	RELN
1249	ENSG00000101464	290.895	1.08359	0.348036	3.11345	0.00184915	0.0220227	PIGU
1251	ENSG00000160072	376.312	-1.28011	0.411229	-3.1129	0.00185261	0.0220227	ATAD3B
1256	ENSG00000172061	34.5836	2.00016	0.642886	3.11122	0.00186318	0.0220778	LRRC15
1255	ENSG00000100418	1041.47	1.23402	0.396625	3.11131	0.00186257	0.0220778	DESI1
1258	ENSG00000186191	38.9255	3.40574	1.09608	3.10721	0.00188865	0.022344	BPIFB4
1260	ENSG00000184162	115.293	-1.08322	0.348983	-3.10392	0.00190976	0.0225579	NR2C2AP
1261	ENSG00000213221	52.0495	-2.00275	0.645405	-3.10309	0.00191509	0.0226029	DNLZ
1264	ENSG00000168490	383.055	1.15121	0.371463	3.09913	0.00194088	0.022853	PHYHIP
1267	ENSG00000240053	26.1236	-2.37382	0.766765	-3.09588	0.00196227	0.0230501	LY6G5B
1269	ENSG00000182450	55.2981	1.87574	0.606469	3.09289	0.00198221	0.0232476	KCNK4
1271	ENSG00000186635	1860.02	-1.18432	0.382989	-3.0923	0.00198613	0.0232569	ARAP1
1274	ENSG00000108468	723.619	-1.14723	0.37145	-3.08852	0.00201155	0.0234991	CBX1
1280	ENSG00000166225	157.567	1.28257	0.416095	3.0824	0.00205338	0.0238753	FRS2
1282	ENSG00000227460	82.7705	1.53057	0.49668	3.08161	0.00205887	0.0239018	SYNGAP1
1286	ENSG00000171241	25.2091	-2.15801	0.700995	-3.0785	0.00208047	0.0240806	SHCBP1
1289	ENSG00000088538	68.2924	1.37136	0.445953	3.07512	0.00210417	0.0242534	DOCK3
1296	ENSG00000134470	130.88	2.66923	0.869785	3.06884	0.0021489	0.0246766	IL15RA
1297	ENSG00000275131	86.5853	1.37274	0.447349	3.06862	0.00215047	0.0246766	CH17-472G23.4
1300	ENSG00000167088	317.332	-1.06885	0.348935	-3.06317	0.00219006	0.0250728	SNRPD1
1304	ENSG00000099797	605.871	-1.00082	0.32694	-3.06119	0.00220461	0.025162	TECR
1306	ENSG00000164440	425.299	1.053	0.344152	3.05968	0.00221575	0.0252504	TXLNB
1307	ENSG00000115942	155.367	-1.19168	0.389512	-3.05941	0.0022177	0.0252533	ORC2
1310	ENSG00000281289	712.95	-1.30296	0.426132	-3.05764	0.00223091	0.0253455	LSS
1311	ENSG00000154127	77.2591	2.25754	0.73859	3.05656	0.00223891	0.0254027	UBASH3B
1316	ENSG00000184113	518.467	-1.10833	0.363275	-3.05093	0.00228136	0.0258006	CLDN5
1317	ENSG00000198265	432.057	1.1243	0.368807	3.04849	0.00229994	0.0259909	HELZ
1318	ENSG00000183196	43.4639	3.44296	1.12965	3.04781	0.00230514	0.0260299	CHST6
1320	ENSG00000112394	29.7987	2.37334	0.779108	3.04623	0.0023173	0.0261078	SLC16A10
1322	ENSG00000110786	19.6151	3.76574	1.2367	3.045	0.00232682	0.0261952	PTPN5
1323	ENSG00000114735	260.319	-1.06862	0.351075	-3.04384	0.00233576	0.0262759	HEMK1
1325	ENSG00000156876	91.1498	1.72524	0.567751	3.03872	0.00237583	0.0266864	SASS6
1329	ENSG00000162073	87.7881	1.3892	0.457733	3.03497	0.00240563	0.0269398	PAQR4
1330	ENSG00000080986	15.8397	-2.64748	0.87247	-3.03446	0.00240966	0.0269647	NDC80
1334	ENSG00000163406	91.5843	1.64697	0.543235	3.03179	0.00243111	0.0271231	SLC15A2
1337	ENSG00000058866	60.6565	-2.69124	0.888104	-3.03032	0.00244297	0.0271943	DGKG
1338	ENSG00000155090	151.717	1.23764	0.40863	3.02875	0.00245568	0.0273153	KLF10
1343	ENSG00000243708	427.272	-1.56409	0.517177	-3.02429	0.00249218	0.0276181	PLA2G4B
1347	ENSG00000187676	92.4181	1.15258	0.381606	3.02034	0.00252494	0.027898	B3GLCT
1349	ENSG00000029534	509.725	1.13139	0.37492	3.01768	0.00254721	0.0281024	ANK1
1353	ENSG00000130035	16.5613	6.2604	2.07621	3.0153	0.00256727	0.0281993	GALNT8
1355	ENSG00000171385	37.0622	1.83716	0.609277	3.01531	0.00256716	0.0281993	KCND3
1356	ENSG00000173681	142.682	-2.05483	0.682086	-3.01256	0.00259053	0.0284328	CXorf23
1358	ENSG00000274205	51.8798	1.60029	0.531357	3.0117	0.00259786	0.0284713	MAPK15
1360	ENSG00000082068	191.655	-1.28746	0.427752	-3.00982	0.00261401	0.0285857	WDR70
1362	ENSG00000156802	95.5744	-1.73822	0.577704	-3.00884	0.00262245	0.0286563	ATAD2
1363	ENSG00000148843	386.293	-1.09946	0.365462	-3.00842	0.00262606	0.0286747	PDCD11
1364	ENSG00000198695	16474.6	1.20849	0.401755	3.00803	0.00262951	0.0286914	MT-ND6
1365	ENSG00000156273	163.162	1.80564	0.600553	3.00663	0.00264164	0.0288026	BACH1
1370	ENSG00000103490	59.8389	-1.84226	0.613409	-3.00332	0.00267053	0.0290114	PYCARD
1371	ENSG00000137872	236.391	1.24244	0.413808	3.00244	0.00267821	0.0290735	SEMA6D
1375	ENSG00000197879	1051.02	1.03989	0.346619	3.0001	0.00269892	0.0292401	MYO1C
1379	ENSG00000118420	127.04	1.78232	0.594688	2.99708	0.00272583	0.0294188	UBE3D
1381	ENSG00000181085	51.0436	1.5709	0.524284	2.99628	0.00273292	0.0294526	MAPK15
1382	ENSG00000236560	129.645	-1.4353	0.479104	-2.99579	0.00273731	0.0294786	PPP1R11
1383	ENSG00000110171	320.294	-1.15463	0.385561	-2.99467	0.00274743	0.0295542	TRIM3
1385	ENSG00000225828	100.399	-1.16439	0.38895	-2.99368	0.00275633	0.0296191	FAM229A
1386	ENSG00000136002	101.906	-2.43546	0.813966	-2.99209	0.00277072	0.0297523	ARHGEF4
1387	ENSG00000183665	74.0104	-1.65944	0.554861	-2.99074	0.00278306	0.0298632	TRMT12
1389	ENSG00000258881	27.2963	-2.50179	0.836805	-2.9897	0.00279252	0.0299216	AC007040.11
1392	ENSG00000123612	173.407	1.05811	0.354185	2.98746	0.00281302	0.0300332	ACVR1C
1397	ENSG00000117305	436.747	-1.0654	0.357103	-2.98346	0.0028501	0.0303566	HMGCL
1398	ENSG00000123610	47.9505	-1.88102	0.630515	-2.98331	0.00285148	0.0303566	TNFAIP6
1399	ENSG00000149781	123.261	-1.05845	0.354833	-2.98294	0.00285497	0.030372	FERMT3
1400	ENSG00000005844	18.1872	-2.49058	0.835477	-2.98103	0.00287281	0.0305202	ITGAL
1402	ENSG00000243989	158.196	-1.13068	0.379355	-2.98053	0.0028775	0.0305463	ACY1
1405	ENSG00000166159	234.866	1.10926	0.372387	2.97879	0.00289391	0.0306548	LRTM2
1406	ENSG00000143469	82.9568	1.64288	0.551613	2.97832	0.00289837	0.0306585	SYT14
1409	ENSG00000188707	90.435	1.25453	0.421422	2.9769	0.00291182	0.0307571	ZBED6CL
1410	ENSG00000203668	64.8787	5.38906	1.81116	2.97547	0.00292545	0.030879	CHML
1414	ENSG00000079435	95.0103	-1.12038	0.377144	-2.9707	0.00297124	0.0312736	LIPE
1418	ENSG00000114120	564.445	-1.0453	0.352002	-2.96959	0.002982	0.0312984	SLC25A36
1417	ENSG00000113569	119.093	-1.12334	0.378257	-2.96979	0.00298003	0.0312984	NUP155
1421	ENSG00000157456	55.8473	-2.08198	0.701752	-2.96683	0.00300884	0.0315134	CCNB2
1422	ENSG00000133706	860.777	-1.03558	0.349117	-2.96628	0.00301422	0.0315476	LARS
1424	ENSG00000002587	39.0596	-2.62137	0.88411	-2.96498	0.003027	0.0316369	HS3ST1
1425	ENSG00000111732	31.5548	-3.92964	1.32579	-2.96401	0.00303658	0.0317147	AICDA
1427	ENSG00000136011	60.5762	-2.97947	1.00595	-2.96185	0.00305798	0.0318798	STAB2
1430	ENSG00000111639	1248.6	-1.13211	0.382557	-2.95933	0.00308307	0.0320713	MRPL51
1429	ENSG00000101447	19.5662	-2.32788	0.786529	-2.95969	0.00307944	0.0320713	FAM83D
1434	ENSG00000106526	30.342	2.52757	0.855201	2.95553	0.00312133	0.0323726	ACTR3C
1435	ENSG00000143401	226.357	-1.6442	0.556277	-2.95573	0.00311934	0.0323726	ANP32E
1437	ENSG00000141552	1552.99	-1.00188	0.339227	-2.95343	0.00314262	0.0325481	ANAPC11
1438	ENSG00000189007	117.37	-1.14263	0.387008	-2.95248	0.00315237	0.0326264	ADAT2
1439	ENSG00000173442	2235.09	1.06085	0.359353	2.95212	0.003156	0.0326413	EHBP1L1
1440	ENSG00000108651	274.097	-1.28134	0.434107	-2.95168	0.0031605	0.0326603	UTP6
1442	ENSG00000149273	3824.71	-1.12852	0.382432	-2.95091	0.00316836	0.0327009	RPS3
1446	ENSG00000104205	48.7436	2.15441	0.731958	2.94335	0.00324685	0.0334183	SGK3
1451	ENSG00000161149	121.481	-1.07158	0.364337	-2.94119	0.00326955	0.0335419	TUBA3FP
1448	ENSG00000020426	273.351	-1.39868	0.475557	-2.94113	0.00327013	0.0335419	MNAT1
1452	ENSG00000122641	45.7846	-2.56183	0.871193	-2.94059	0.00327584	0.0335773	INHBA
1458	ENSG00000168000	785.4	-1.49231	0.50803	-2.93745	0.00330928	0.0337805	BSCL2
1460	ENSG00000198535	24.6278	2.52743	0.86099	2.9355	0.00333013	0.0339468	C2CD4A
1469	ENSG00000198125	27.6507	2.18484	0.746066	2.92848	0.00340626	0.0345101	MB
1470	ENSG00000115461	12246.3	-1.09641	0.374694	-2.92616	0.00343174	0.0347447	IGFBP5
1471	ENSG00000117569	192.179	1.03097	0.352421	2.92539	0.00344022	0.0348068	PTBP2
1474	ENSG00000171532	41.4238	2.25565	0.772017	2.92176	0.00348056	0.0351433	NEUROD2
1473	ENSG00000108465	640.559	-1.28026	0.438177	-2.92178	0.00348037	0.0351433	CDK5RAP3
1476	ENSG00000174371	13.0519	-2.96001	1.01382	-2.91965	0.00350429	0.0353349	EXO1
1479	ENSG00000229809	300.805	-1.16916	0.40075	-2.91742	0.00352939	0.0355158	ZNF688
1483	ENSG00000096063	171.415	-1.19517	0.410054	-2.91467	0.00356064	0.0357213	SRPK1
1485	ENSG00000083093	115.124	-1.90891	0.655067	-2.91407	0.00356744	0.0357297	PALB2
1487	ENSG00000139734	13.1804	-3.39877	1.16645	-2.91377	0.00357093	0.0357405	DIAPH3
1488	ENSG00000151657	59.2557	-1.29032	0.442875	-2.9135	0.00357399	0.0357471	KIN
1490	ENSG00000176058	501.162	-1.05918	0.363671	-2.91247	0.00358583	0.0358174	TPRN
1491	ENSG00000103126	490.379	-1.29674	0.445317	-2.91195	0.00359184	0.0358293	AXIN1
1496	ENSG00000138061	96.838	1.73177	0.595588	2.90766	0.00364139	0.0361781	CYP1B1
1497	ENSG00000166341	143.239	1.15193	0.396121	2.90802	0.0036372	0.0361781	DCHS1
1495	ENSG00000011295	253.851	-1.13208	0.389269	-2.90822	0.00363494	0.0361781	TTC19
1498	ENSG00000278572	26.1549	-2.16374	0.744142	-2.9077	0.00364101	0.0361781	RP11-231P20.6
1501	ENSG00000277909	16.1048	-3.64282	1.25448	-2.90384	0.00368613	0.0365494	SPC25
1503	ENSG00000161682	479.81	1.14332	0.393879	2.90273	0.00369929	0.0366408	FAM171A2
1504	ENSG00000113368	154.331	-1.7793	0.613112	-2.90207	0.00370702	0.0366832	LMNB1
1512	ENSG00000254505	93.6467	-1.59587	0.550536	-2.89875	0.00374654	0.0368782	CHMP4A
1513	ENSG00000244242	108.31	-4.18269	1.44337	-2.89787	0.00375703	0.0369569	IFITM10
1514	ENSG00000281763	119.421	-2.21399	0.764371	-2.89649	0.00377363	0.0370957	DHX36
1515	ENSG00000169760	11.2141	3.91244	1.35093	2.89612	0.00377813	0.0371154	NLGN1
1519	ENSG00000166263	108.72	2.08846	0.721653	2.894	0.00380367	0.037268	STXBP4
1520	ENSG00000122877	46.9893	1.52998	0.52871	2.89379	0.00380627	0.0372689	EGR2
1524	ENSG00000196172	18.5476	-2.53987	0.880008	-2.88619	0.00389942	0.0380808	ZNF681
1525	ENSG00000281484	77.7059	-1.45559	0.504698	-2.88407	0.00392567	0.038312	BTG3
1527	ENSG00000275748	29.9721	2.29127	0.795073	2.88184	0.00395357	0.0385338	ARL17B
1528	ENSG00000125730	197.791	-1.96825	0.683032	-2.88163	0.00395621	0.0385342	C3
1530	ENSG00000188295	34.5843	-1.95581	0.678806	-2.88125	0.00396105	0.0385526	ZNF669
1533	ENSG00000234287	275.416	-1.2233	0.424768	-2.87992	0.00397777	0.0386178	RP11-761N21.2
1535	ENSG00000258984	64.5661	-1.25945	0.437521	-2.87861	0.00399434	0.0387282	UBE2F-SCLY
1536	ENSG00000183684	412.895	-1.34567	0.467617	-2.87772	0.00400567	0.0388127	ALYREF
1537	ENSG00000198888	31488.2	1.30804	0.454609	2.87729	0.0040111	0.0388401	MT-ND1
1538	ENSG00000004838	98.2926	-1.10693	0.384816	-2.87651	0.00402093	0.0388928	ZMYND10
1541	ENSG00000263247	11.6704	-3.21053	1.1167	-2.87501	0.00404013	0.0390196	PRR4
1543	ENSG00000143147	57.2912	-2.03255	0.707218	-2.87401	0.00405301	0.0391011	GPR161
1550	ENSG00000128692	125.241	1.54766	0.539303	2.86974	0.00410804	0.0394451	EIF2S2P4
1553	ENSG00000197943	87.8151	-1.96665	0.686014	-2.86677	0.00414683	0.0397407	PLCG2
1554	ENSG00000175183	30.5044	2.36673	0.825695	2.86635	0.00415232	0.0397677	CSRP2
1556	ENSG00000169679	21.2557	-2.44853	0.855247	-2.86294	0.00419725	0.0401463	BUB1
1557	ENSG00000115350	263.054	-1.04823	0.366246	-2.86209	0.00420861	0.0402292	POLE4
1560	ENSG00000106546	120.144	1.16302	0.406514	2.86096	0.00422364	0.0403069	AHR
1558	ENSG00000080845	8734.39	1.07493	0.375774	2.86058	0.00422866	0.0403069	DLGAP4
1559	ENSG00000101935	111.205	1.03597	0.362137	2.8607	0.00422702	0.0403069	AMMECR1
1562	ENSG00000182841	139.023	-1.07135	0.374566	-2.86026	0.004233	0.0403069	RRP7BP
1563	ENSG00000197162	93.1167	-1.16322	0.406677	-2.86032	0.00423217	0.0403069	ZNF785
1569	ENSG00000168004	136.21	1.02306	0.358134	2.85662	0.00428172	0.0406355	HRASLS5
1573	ENSG00000204221	65.7781	-1.28844	0.451758	-2.85205	0.00434389	0.0410738	WDR46
1574	ENSG00000226916	65.7781	-1.28844	0.451758	-2.85205	0.00434389	0.0410738	WDR46
1575	ENSG00000117500	284.214	1.09481	0.384053	2.85068	0.00436261	0.0411865	TMED5
1577	ENSG00000173221	297.57	1.08651	0.381157	2.85057	0.00436412	0.0411865	GLRX
1578	ENSG00000174953	216.562	-1.17317	0.411612	-2.85018	0.00436939	0.0412101	DHX36
1579	ENSG00000169740	196.853	-1.07655	0.37818	-2.84666	0.0044181	0.0416432	ZNF32
1581	ENSG00000184860	17.9699	-3.12465	1.09818	-2.8453	0.00443695	0.0417679	SDR42E1
1583	ENSG00000196233	543.26	1.53385	0.539173	2.84482	0.0044437	0.0417787	LCOR
1582	ENSG00000134602	54.5712	1.40892	0.495244	2.8449	0.00444257	0.0417787	STK26
1586	ENSG00000119326	160.419	1.11258	0.391323	2.84313	0.00446735	0.0419215	CTNNAL1
1591	ENSG00000138136	30.4103	2.08909	0.735628	2.83987	0.00451322	0.0422189	LBX1
1599	ENSG00000064115	334.093	-1.14099	0.402776	-2.83282	0.00461396	0.0428916	TM7SF3
1602	ENSG00000187607	160.498	1.22052	0.430963	2.83206	0.00462489	0.0429664	ZNF286A
1603	ENSG00000006377	24.6848	2.22391	0.785657	2.83064	0.00464556	0.0431316	DLX6
1604	ENSG00000143793	90.2729	-1.53633	0.542804	-2.83037	0.00464949	0.0431411	C1orf35
1606	ENSG00000121570	13.0616	-3.64539	1.28837	-2.82946	0.00466263	0.0431863	DPPA4
1609	ENSG00000133056	111.47	1.28163	0.453262	2.82757	0.00469023	0.0433839	PIK3C2B
1611	ENSG00000186106	155.519	1.11755	0.395535	2.82542	0.00472181	0.0436218	ANKRD46
1617	ENSG00000150656	12.4883	3.07648	1.09104	2.81977	0.00480575	0.0442326	CNDP1
1621	ENSG00000169783	72.469	1.85981	0.660197	2.81705	0.00484676	0.0445111	LINGO1
1623	ENSG00000133103	221.587	1.73852	0.6175	2.81541	0.00487143	0.0446713	COG6
1624	ENSG00000117707	116.335	2.01199	0.714687	2.8152	0.00487466	0.0446734	PROX1
1625	ENSG00000168754	84.4096	1.13647	0.403776	2.8146	0.00488373	0.0447289	FAM178B
1626	ENSG00000148357	147.411	-1.23472	0.438764	-2.81409	0.00489154	0.044773	HMCN2
1627	ENSG00000112902	26.362	3.13531	1.11447	2.81327	0.00490406	0.0448599	SEMA5A
1631	ENSG00000180198	184.45	-1.04591	0.371999	-2.81161	0.00492949	0.0449819	RCC1
1632	ENSG00000214100	25.5558	-2.19587	0.781086	-2.8113	0.00493413	0.0449967	AC079776.2
1633	ENSG00000167244	12.2367	3.87339	1.37806	2.81076	0.00494249	0.0450454	IGF2
1635	ENSG00000109787	380.867	1.08672	0.38728	2.80604	0.00501552	0.0456403	KLF3
1640	ENSG00000125780	18.5916	2.35627	0.841611	2.79972	0.00511472	0.0463878	TGM3
1641	ENSG00000214226	25.3848	-2.04825	0.731554	-2.79986	0.00511241	0.0463878	C17orf67
1642	ENSG00000177291	101.544	1.19853	0.428135	2.79942	0.00511939	0.0464018	GJD4
1645	ENSG00000111275	195.856	-1.50194	0.536873	-2.79756	0.00514896	0.0465619	ALDH2
1647	ENSG00000107036	351.623	1.06855	0.382102	2.7965	0.0051659	0.0466813	RIC1
1648	ENSG00000282269	33.4779	-2.01078	0.719234	-2.79573	0.00517829	0.0467648	PRR4
1650	ENSG00000135678	163.931	-1.48774	0.532466	-2.79405	0.00520524	0.0469512	CPM
1652	ENSG00000186439	42.2831	1.72478	0.617544	2.79296	0.00522275	0.0470521	TRDN
1651	ENSG00000151304	59.5672	1.65633	0.593002	2.79312	0.00522025	0.0470521	SRFBP1
1653	ENSG00000120705	1473.38	1.12889	0.404456	2.79112	0.00525262	0.0472926	ETF1
1656	ENSG00000282013	234.619	1.37163	0.491515	2.79061	0.00526087	0.0472932	RPH3AL
1657	ENSG00000111199	22.1229	-2.09093	0.749394	-2.79016	0.00526813	0.0473178	TRPV4
1660	ENSG00000073331	334.214	-1.3846	0.496557	-2.7884	0.00529687	0.0474328	ALPK1
1661	ENSG00000134222	45.7247	-1.68393	0.603881	-2.78851	0.00529509	0.0474328	PSRC1
1663	ENSG00000230021	154.916	-1.83849	0.659448	-2.78793	0.0053046	0.0474734	RP5-857K21.4
1664	ENSG00000137491	22.9741	2.5819	0.926541	2.7866	0.00532643	0.0476402	SLCO2B1
1666	ENSG00000165548	107.998	-1.49335	0.536122	-2.78547	0.00534503	0.0477491	TMEM63C
1668	ENSG00000186272	21.5558	-2.31247	0.830481	-2.78449	0.00536118	0.047836	ZNF17
1669	ENSG00000131981	2522.32	1.0665	0.38306	2.78416	0.00536671	0.0478566	LGALS3
1676	ENSG00000212864	158.665	1.34581	0.484285	2.77895	0.00545344	0.0484269	RNF208
1678	ENSG00000153201	1749.48	-3.8185	1.37436	-2.77839	0.00546287	0.0484529	RANBP2
1681	ENSG00000258830	35.4249	3.38443	1.21948	2.7753	0.00551514	0.0488291	RP11-123K3.4
1684	ENSG00000182070	48.1887	1.45199	0.523361	2.77435	0.00553123	0.0488843	OR52A1
1688	ENSG00000179292	27.9209	1.73318	0.625336	2.7716	0.0055781	0.0492091	TMEM151A
1690	ENSG00000100075	739.28	-1.02842	0.37145	-2.76865	0.00562882	0.0495703	SLC25A1
1691	ENSG00000198763	19013.4	1.26972	0.458843	2.76722	0.00565368	0.0497597	MT-ND2
