# Supplementary material for: Loss of the Nuclear Envelope Protein LAP1B Disrupts the Myogenic Differentiation of Patient-Derived Fibroblasts
Source: Int J Mol Sci. 2022 Nov 6;23(21):13615. doi: 10.3390/ijms232113615 (PMC9656778; doi:10.3390/ijms232113615)
Supplement: Supplementary file 1 [file ijms-23-13615-s001.zip › ijms-1979789-supplementary/Table S4. Time course regression analysis list.xlsx]

## Sheet: Sheet1
Table S2. Time course regression analysis gene list
gene_id	baseMean	log2FoldChange	lfcSE	stat	pvalue	padj	gene_name
ENSG00000172061	449.748	-4.88893	0.661617	137.756	1.15166e-29	9.5081e-26	LRRC15
ENSG00000170577	123.874	3.40059	0.354905	117.287	2.96232e-25	1.63046e-21	SIX2
ENSG00000179348	69.8756	-6.77757	0.675702	114.88	9.76975e-25	4.03295e-21	GATA2
ENSG00000166106	149.472	4.27043	0.482636	113.264	2.17701e-24	7.18935e-21	ADAMTS15
ENSG00000262179	3464.88	3.24478	0.386573	112.118	3.84126e-24	1.05711e-20	RP1-302G2.5
ENSG00000168542	40763.9	3.8188	0.411597	108.339	2.49947e-23	5.89588e-20	COL3A1
ENSG00000161381	616.712	3.46006	0.495869	102.26	5.07638e-22	1.04777e-18	PLXDC1
ENSG00000168268	1525.92	-4.54902	0.454053	99.7434	1.76467e-21	3.23758e-18	NT5DC2
ENSG00000283430	7005.8	-3.00983	0.342241	96.0551	1.09533e-20	1.80861e-17	AL513122.2
ENSG00000123342	333.682	3.22639	0.394996	90.6594	1.58099e-19	2.3732e-16	MMP19
ENSG00000170801	2763.36	4.0097	0.477308	90.1948	1.9894e-19	2.73741e-16	HTRA3
ENSG00000260027	173.97	-11.3316	1.55749	87.9798	5.94871e-19	7.55578e-16	HOXB7
ENSG00000167900	283.799	3.96495	0.543315	85.3577	2.17455e-18	2.56472e-15	TK1
ENSG00000253368	207.654	-5.26185	0.614887	84.8137	2.84547e-18	3.13229e-15	TRNP1
ENSG00000134871	1128.54	5.8121	0.659317	81.6515	1.35754e-17	1.40098e-14	COL4A2
ENSG00000166147	6083.91	2.74625	0.354895	81.1465	1.74221e-17	1.6922e-14	FBN1
ENSG00000005513	1710.41	4.03327	0.569189	77.8596	8.83249e-17	7.6759e-14	SOX8
ENSG00000134531	1208.95	4.34777	0.559224	76.6383	1.61412e-16	1.33262e-13	EMP1
ENSG00000183688	233.221	-4.30105	0.583077	75.9789	2.23501e-16	1.75736e-13	FAM101B
ENSG00000132688	14626.7	2.1754	0.40979	75.6013	2.69293e-16	2.02117e-13	NES
ENSG00000183160	1592.38	3.00143	0.454813	74.3432	5.01024e-16	3.44705e-13	TMEM119
ENSG00000175063	248.368	3.88116	0.640767	74.3692	4.94641e-16	3.44705e-13	UBE2C
ENSG00000183077	127.923	3.35286	0.41207	72.8922	1.02512e-15	6.26918e-13	AFMID
ENSG00000184979	1412.08	3.2072	0.537191	72.4583	1.26979e-15	7.30359e-13	USP18
ENSG00000136114	245.003	4.59728	0.545695	72.4378	1.28273e-15	7.30359e-13	THSD1
ENSG00000226634	159.086	2.83103	0.497293	71.4786	2.05876e-15	1.09659e-12	DDAH2
ENSG00000169213	92.9961	-3.33802	0.402438	69.5117	5.4301e-15	2.71702e-12	RAB3B
ENSG00000165175	1386.88	2.04005	0.300637	68.4801	9.02947e-15	4.14152e-12	MID1IP1
ENSG00000123610	279.648	5.24043	0.688139	67.2642	1.64405e-14	7.3369e-12	TNFAIP6
ENSG00000178860	344.761	4.34712	0.532674	66.7807	2.08632e-14	9.06559e-12	MSC
ENSG00000206395	166.827	2.9559	0.524861	66.6565	2.218e-14	9.39067e-12	DDAH2
ENSG00000093009	54.4681	4.78909	0.724929	66.3359	2.59756e-14	1.07227e-11	CDC45
ENSG00000186654	649.02	-4.03502	0.531257	65.9812	3.09346e-14	1.21617e-11	PRR5
ENSG00000111665	270.651	2.63775	0.481152	64.4085	6.71229e-14	2.52085e-11	CDCA3
ENSG00000225635	154.177	2.51122	0.481671	63.7492	9.28698e-14	3.26269e-11	DDAH2
ENSG00000228128	154.177	2.51122	0.481671	63.7492	9.28698e-14	3.26269e-11	DDAH2
ENSG00000233076	154.177	2.51122	0.481671	63.7492	9.28698e-14	3.26269e-11	DDAH2
ENSG00000167394	797.307	2.4307	0.383581	63.6224	9.8853e-14	3.40054e-11	ZNF668
ENSG00000135424	9860.42	2.56474	0.40272	63.0488	1.31112e-13	4.32984e-11	ITGA7
ENSG00000134954	395.766	2.03926	0.32019	62.7901	1.4892e-13	4.8215e-11	ETS1
ENSG00000145861	133.919	2.87898	0.505385	62.1551	2.03557e-13	6.46373e-11	C1QTNF2
ENSG00000163359	41243.4	2.12033	0.338903	61.9196	2.28582e-13	7.12142e-11	COL6A3
ENSG00000156535	1550.08	-2.18216	0.296988	61.8474	2.3685e-13	7.18722e-11	CD109
ENSG00000227317	207.362	2.33289	0.433251	61.6088	2.66355e-13	7.85368e-11	DDAH2
ENSG00000196218	4185.03	2.09012	0.675034	61.2718	3.14411e-13	9.10799e-11	RYR1
ENSG00000104213	345.154	3.77265	0.692209	60.9257	3.72789e-13	1.06129e-10	PDGFRL
ENSG00000188157	3101.96	3.99859	0.674001	59.7283	6.71893e-13	1.8578e-10	AGRN
ENSG00000163661	445.037	4.62445	0.713796	59.7187	6.75072e-13	1.8578e-10	PTX3
ENSG00000136040	643.172	-2.20902	0.571128	58.8653	1.02716e-12	2.73555e-10	PLXNC1
ENSG00000187550	22.5811	5.19087	0.88888	58.8983	1.01061e-12	2.73555e-10	SBK2
ENSG00000153956	618.967	-2.27717	0.377454	58.6996	1.11435e-12	2.87501e-10	CACNA2D1
ENSG00000089685	335.152	3.64835	0.693146	58.7136	1.10668e-12	2.87501e-10	BIRC5
ENSG00000130720	154.217	4.90702	0.667232	58.1391	1.46797e-12	3.7291e-10	FIBCD1
ENSG00000100234	4777.4	4.60085	0.597954	57.3766	2.13559e-12	5.34286e-10	TIMP3
ENSG00000160097	3719.84	3.01108	0.620392	56.1701	3.8641e-12	9.52299e-10	FNDC5
ENSG00000080573	1702.72	7.87208	1.14207	55.5358	5.27703e-12	1.28139e-09	COL5A3
ENSG00000133216	107.962	-3.56778	0.654408	54.9638	6.98921e-12	1.67255e-09	EPHB2
ENSG00000142303	146.574	3.64017	0.499398	54.6713	8.06945e-12	1.90347e-09	ADAMTS10
ENSG00000163430	6072.07	2.99287	0.439002	53.3306	1.55872e-11	3.57364e-09	FSTL1
ENSG00000197467	215.479	-5.70176	0.768772	52.9019	1.92377e-11	4.2926e-09	COL13A1
ENSG00000138615	50.4544	4.72254	0.867145	52.8501	1.97332e-11	4.34447e-09	CILP
ENSG00000141756	2732.11	2.34878	0.338003	52.6245	2.20445e-11	4.78946e-09	FKBP10
ENSG00000180447	1012.06	2.82785	0.428862	52.2161	2.69366e-11	5.75796e-09	GAS1
ENSG00000088325	262.294	3.60095	0.562785	52.1963	2.71997e-11	5.75796e-09	TPX2
ENSG00000129467	102.794	-5.18726	0.712859	51.7825	3.33248e-11	6.9653e-09	ADCY4
ENSG00000250264	203.847	2.30537	0.474694	50.9823	4.93476e-11	9.70033e-09	XXbac-BPG246D15.9
ENSG00000120093	307.808	-3.07373	0.739601	50.8646	5.22817e-11	1.01562e-08	HOXB3
ENSG00000180209	2928.31	4.82103	0.938973	50.3385	6.76708e-11	1.26975e-08	MYLPF
ENSG00000154734	408.793	2.76451	0.486834	50.257	7.04323e-11	1.2922e-08	ADAMTS1
ENSG00000140682	1198.1	2.63952	0.446061	50.1597	7.3873e-11	1.32586e-08	TGFB1I1
ENSG00000204197	82.1133	5.86579	0.943687	50.1783	7.32045e-11	1.32586e-08	KIFC1
ENSG00000164032	248.688	2.82602	0.472368	50.0315	7.86677e-11	1.39673e-08	H2AFZ
ENSG00000171848	446.448	3.95089	0.666157	49.6062	9.69086e-11	1.66683e-08	RRM2
ENSG00000120837	59.8803	2.05934	0.42163	49.5714	9.85783e-11	1.67807e-08	NFYB
ENSG00000276482	770.078	2.79166	0.507706	49.5349	1.00354e-10	1.69087e-08	SLC12A7
ENSG00000124243	241.677	-3.28701	0.496482	49.4913	1.02524e-10	1.70998e-08	BCAS4
ENSG00000187741	90.1976	2.75	0.524037	49.4557	1.0433e-10	1.7227e-08	FANCA
ENSG00000175040	77.6315	3.80996	0.583884	49.1934	1.18646e-10	1.93969e-08	CHST2
ENSG00000187498	1102.49	5.63445	0.777902	47.6078	2.58059e-10	4.13697e-08	COL4A1
ENSG00000182533	684.046	2.74681	0.531069	47.1886	3.16886e-10	4.89012e-08	CAV3
ENSG00000125871	221.182	2.01586	0.366541	47.1177	3.28089e-10	5.01611e-08	MGME1
ENSG00000152402	39.094	4.40448	1.03235	46.6992	4.02724e-10	6.04526e-08	GUCY1A2
ENSG00000174564	82.1098	4.3249	0.778761	46.4227	4.61114e-10	6.85938e-08	IL20RB
ENSG00000120068	69.3471	-6.61739	1.40696	46.2246	5.08082e-10	7.44281e-08	HOXB8
ENSG00000177374	314.222	3.01142	0.473875	46.2195	5.09349e-10	7.44281e-08	HIC1
ENSG00000138100	76.2854	2.05537	0.860049	45.655	6.71483e-10	9.7259e-08	TRIM54
ENSG00000160991	369.761	3.56814	0.547634	45.4402	7.45956e-10	1.07106e-07	ORAI2
ENSG00000160013	128.592	5.60197	1.05568	45.1462	8.61376e-10	1.22612e-07	PTGIR
ENSG00000166508	642.695	2.02791	0.452798	44.912	9.65996e-10	1.35174e-07	MCM7
ENSG00000105520	2634.11	-2.10487	0.347067	44.7832	1.02884e-09	1.42757e-07	PLPPR2
ENSG00000164761	303.819	-2.80238	0.493847	44.6302	1.10878e-09	1.52568e-07	TNFRSF11B
ENSG00000119681	3900.91	4.34712	0.668995	44.4902	1.18742e-09	1.60711e-07	LTBP2
ENSG00000196611	540.008	-2.00193	1.08876	44.3787	1.25396e-09	1.68336e-07	MMP1
ENSG00000225511	103.025	-2.52213	0.580413	43.7563	1.70018e-09	2.21051e-07	LINC00475
ENSG00000105251	6006.17	3.61666	0.865329	43.5208	1.90777e-09	2.44195e-07	SHD
ENSG00000130303	302.893	3.14105	0.765362	43.5049	1.92262e-09	2.44202e-07	BST2
ENSG00000154096	7536.14	2.42466	0.474875	43.3791	2.04463e-09	2.55765e-07	THY1
ENSG00000274070	353.136	-3.53105	0.587218	43.1573	2.2788e-09	2.80802e-07	GATSL2
ENSG00000100228	45.1111	3.62401	0.703474	42.9	2.58435e-09	3.13771e-07	RAB36
ENSG00000206190	339.401	4.01389	0.61973	42.7743	2.74802e-09	3.31207e-07	ATP10A
ENSG00000142192	11169.7	2.11067	0.329918	42.6874	2.86726e-09	3.43074e-07	APP
ENSG00000137809	2632.42	2.85	0.674504	41.9955	4.02087e-09	4.7087e-07	ITGA11
ENSG00000101255	345.909	3.41612	0.631751	41.827	4.36602e-09	5.0526e-07	TRIB3
ENSG00000117399	174.527	2.79236	0.627361	41.6901	4.66808e-09	5.35273e-07	CDC20
ENSG00000115183	411.677	-2.63112	0.495295	41.413	5.34469e-09	5.88343e-07	TANC1
ENSG00000119938	723.209	-2.15744	0.339101	41.4133	5.34388e-09	5.88343e-07	PPP1R3C
ENSG00000146670	133.84	2.36435	0.706355	41.4236	5.31711e-09	5.88343e-07	CDCA5
ENSG00000102981	32.318	2.38088	0.617193	41.4268	5.30876e-09	5.88343e-07	PARD6A
ENSG00000106823	57.6773	3.36614	0.590598	41.4394	5.27627e-09	5.88343e-07	ECM2
ENSG00000142945	112.865	3.05986	0.570978	41.1591	6.05028e-09	6.61604e-07	KIF2C
ENSG00000174807	9553.75	-3.23174	0.547453	41.0962	6.23905e-09	6.76766e-07	CD248
ENSG00000118194	8080.98	4.04917	0.696845	40.9136	6.82113e-09	7.26649e-07	TNNT2
ENSG00000109089	260.194	2.05777	0.337338	40.5705	8.06518e-09	8.39007e-07	CDR2L
ENSG00000123485	115.939	3.92912	0.755461	40.4331	8.62443e-09	8.90042e-07	HJURP
ENSG00000117152	32.1849	4.78446	0.974691	40.4033	8.75122e-09	8.93729e-07	RGS4
ENSG00000026950	412.366	2.69107	0.480304	40.3653	8.915e-09	9.03095e-07	BTN3A1
ENSG00000243056	464.171	-2.46387	0.526625	39.7671	1.19377e-08	1.18744e-06	EIF4EBP3
ENSG00000185361	85.7331	2.94421	0.594332	39.4009	1.42734e-08	1.37024e-06	TNFAIP8L1
ENSG00000105011	169.464	4.46375	0.773879	39.2942	1.5036e-08	1.43511e-06	ASF1B
ENSG00000099960	239.603	3.41019	0.68722	39.1268	1.63154e-08	1.54827e-06	SLC7A4
ENSG00000244274	150.893	2.66009	0.572861	38.7744	1.93755e-08	1.79735e-06	DBNDD2
ENSG00000274205	85.6279	3.67717	0.754098	38.7493	1.96147e-08	1.80938e-06	MAPK15
ENSG00000079393	440.929	2.58047	0.501625	38.6831	2.02577e-08	1.85831e-06	DUSP13
ENSG00000168646	254.33	-3.00238	0.541875	38.1946	2.57061e-08	2.28203e-06	AXIN2
ENSG00000135111	282.244	-2.20511	0.35759	38.1569	2.61834e-08	2.30924e-06	TBX3
ENSG00000120875	1913.62	2.81129	0.527148	38.0917	2.7029e-08	2.33666e-06	DUSP4
ENSG00000010319	103.21	8.77891	1.38016	38.1054	2.68486e-08	2.33666e-06	SEMA3G
ENSG00000177283	444.255	2.909	0.502947	38.0015	2.82445e-08	2.42903e-06	FZD8
ENSG00000122176	356.59	3.19971	0.553836	37.9717	2.86569e-08	2.45172e-06	FMOD
ENSG00000127585	92.4524	-7.08341	1.61015	37.9179	2.94191e-08	2.50396e-06	FBXL16
ENSG00000118971	1629.16	3.32717	0.655637	37.8212	3.08393e-08	2.59805e-06	CCND2
ENSG00000186193	36.4016	3.84441	0.774866	37.7555	3.18421e-08	2.65544e-06	SAPCD2
ENSG00000141449	84.4222	-4.0639	0.700491	37.6472	3.35681e-08	2.78531e-06	GREB1L
ENSG00000171357	29.9112	5.57541	1.08001	37.046	4.49932e-08	3.67786e-06	LURAP1
ENSG00000166741	3816.68	3.57195	0.702098	36.9904	4.62298e-08	3.76033e-06	NNMT
ENSG00000167074	1381.06	-2.62116	0.429858	36.882	4.87372e-08	3.9256e-06	TEF
ENSG00000186919	314.059	3.1711	1.1111	36.8026	5.06583e-08	4.04092e-06	ZACN
ENSG00000110400	222.834	2.41776	0.444806	36.6965	5.33442e-08	4.19438e-06	NECTIN1
ENSG00000175084	4768.02	3.46607	0.873684	36.6533	5.44781e-08	4.26323e-06	DES
ENSG00000135074	526.483	3.76984	0.725236	36.5305	5.78361e-08	4.42125e-06	ADAM19
ENSG00000186806	90.8202	2.61925	0.51288	35.9742	7.58315e-08	5.61493e-06	VSIG10L
ENSG00000158792	46.3079	3.83577	0.701439	35.911	7.81989e-08	5.76438e-06	SPATA2L
ENSG00000113721	9274.58	2.54772	0.631324	35.8959	7.87761e-08	5.76469e-06	PDGFRB
ENSG00000196123	203.5	2.81599	0.523496	35.8889	7.90453e-08	5.76469e-06	KIAA0895L
ENSG00000064547	96.4829	-2.62804	0.487085	35.8421	8.08652e-08	5.85634e-06	LPAR2
ENSG00000152049	292.515	2.11758	0.494711	35.8236	8.15964e-08	5.85791e-06	KCNE4
ENSG00000139211	129.428	-2.22721	0.517815	35.7323	8.53072e-08	6.0978e-06	AMIGO2
ENSG00000117069	147.135	-4.3271	0.822758	35.514	9.48704e-08	6.6097e-06	ST6GALNAC5
ENSG00000113368	166.64	2.39942	0.597391	35.4912	9.59293e-08	6.6554e-06	LMNB1
ENSG00000103175	438.822	-3.11958	0.731468	35.3908	1.0073e-07	6.95922e-06	WFDC1
ENSG00000002745	92.2428	-6.21836	0.99751	35.3798	1.01269e-07	6.96734e-06	WNT16
ENSG00000243749	220.892	2.52864	0.432992	35.1969	1.10697e-07	7.54604e-06	TMEM35B
ENSG00000074181	2821.54	4.7442	0.886728	35.1774	1.11754e-07	7.54604e-06	NOTCH3
ENSG00000138829	525.811	-7.83856	1.33406	35.0348	1.19781e-07	7.97508e-06	FBN2
ENSG00000106366	1846.41	3.6994	0.724274	35.0258	1.20303e-07	7.97767e-06	SERPINE1
ENSG00000230985	141.698	3.16434	1.14489	34.7861	1.35182e-07	8.82263e-06	VARS2
ENSG00000170681	99.196	2.95166	0.747136	34.7269	1.39132e-07	9.0092e-06	MURC
ENSG00000090924	705.605	4.78692	0.887367	34.7314	1.38831e-07	9.0092e-06	PLEKHG2
ENSG00000173334	161.633	-2.52039	0.497616	34.5552	1.51252e-07	9.68011e-06	TRIB1
ENSG00000108821	214434	3.11227	0.725583	34.5152	1.54221e-07	9.83203e-06	COL1A1
ENSG00000179431	932.933	2.4807	0.58537	34.2541	1.75095e-07	1.11199e-05	FJX1
ENSG00000124249	176.708	-4.31418	0.758504	34.1502	1.84165e-07	1.16066e-05	KCNK15
ENSG00000007237	356.457	3.21335	0.547036	34.1125	1.87575e-07	1.17766e-05	GAS7
ENSG00000101447	45.3958	4.01862	0.759959	34.0828	1.90299e-07	1.18633e-05	FAM83D
ENSG00000112210	194.297	2.21659	0.447471	34.0147	1.9671e-07	1.21197e-05	RAB23
ENSG00000128283	896.073	2.46763	0.4292	33.719	2.27108e-07	1.38889e-05	CDC42EP1
ENSG00000100196	174.826	2.95445	0.552752	33.64	2.36001e-07	1.43266e-05	KDELR3
ENSG00000103490	236.464	3.07776	0.595832	33.6425	2.35711e-07	1.43266e-05	PYCARD
ENSG00000171766	304.246	2.36354	0.554706	33.5196	2.50216e-07	1.51339e-05	GATM
ENSG00000227656	35.5626	-5.88949	1.59466	33.4502	2.58802e-07	1.54831e-05	RPL3P2
ENSG00000148677	88.1499	3.25952	0.871818	33.4518	2.58596e-07	1.54831e-05	ANKRD1
ENSG00000038427	2700.31	2.85648	0.562319	33.4263	2.61826e-07	1.56075e-05	VCAN
ENSG00000117122	602.29	2.42863	0.519538	33.3374	2.73384e-07	1.61796e-05	MFAP2
ENSG00000187840	2425.96	-2.10838	0.40734	33.2446	2.85987e-07	1.68651e-05	EIF4EBP1
ENSG00000163520	11254.3	2.82396	0.587378	33.2161	2.89975e-07	1.69789e-05	FBLN2
ENSG00000178773	120.395	-3.93226	1.0215	33.0981	3.07082e-07	1.7854e-05	CPNE7
ENSG00000134986	534.753	2.06195	0.595126	33.1012	3.06622e-07	1.7854e-05	NREP
ENSG00000160200	253.225	2.94278	0.572166	33.0695	3.11378e-07	1.80403e-05	CBS
ENSG00000167513	85.1446	3.33712	0.777311	32.8583	3.45018e-07	1.985e-05	CDT1
ENSG00000169258	162.073	2.05142	0.45556	32.7325	3.66754e-07	2.08822e-05	GPRIN1
ENSG00000137752	54.6717	4.42387	0.932136	32.7335	3.66565e-07	2.08822e-05	CASP1
ENSG00000125968	239.282	2.20072	0.472059	32.7099	3.70788e-07	2.10394e-05	ID1
ENSG00000206450	1328.1	-2.30622	0.676637	32.3109	4.50038e-07	2.49364e-05	HLA-B
ENSG00000181035	550.97	-2.03553	0.384183	32.3124	4.49724e-07	2.49364e-05	SLC25A42
ENSG00000101057	151.317	2.05301	0.613589	32.2563	4.62127e-07	2.55205e-05	MYBL2
ENSG00000213892	241.97	2.62235	0.593735	32.2113	4.72338e-07	2.59111e-05	CEACAM16
ENSG00000155792	118.647	-2.97241	0.797698	31.9274	5.42107e-07	2.91346e-05	DEPTOR
ENSG00000180776	604.863	-2.17423	0.55168	31.6751	6.127e-07	3.23224e-05	ZDHHC20
ENSG00000184185	87.7038	3.63374	0.749101	31.5353	6.55701e-07	3.43712e-05	KCNJ12
ENSG00000166851	213.785	2.32722	0.619841	31.4983	6.67577e-07	3.4883e-05	PLK1
ENSG00000130707	10317.4	-2.45458	0.539246	31.4852	6.71844e-07	3.49952e-05	ASS1
ENSG00000118596	252.067	-3.67526	0.697653	31.4437	6.85493e-07	3.55939e-05	SLC16A7
ENSG00000162458	506.384	-4.70131	0.908022	31.3524	7.16531e-07	3.68578e-05	FBLIM1
ENSG00000259316	24.4332	7.33137	1.43625	31.3125	7.30523e-07	3.72296e-05	CTD-2116N17.1
ENSG00000131747	236.505	4.45041	0.964056	31.1817	7.78355e-07	3.95452e-05	TOP2A
ENSG00000188290	147.114	5.0771	1.17415	30.8385	9.1927e-07	4.5858e-05	HES4
ENSG00000176170	525.462	2.72112	0.519622	30.7536	9.57908e-07	4.76415e-05	SPHK1
ENSG00000139734	30.459	4.50466	0.911879	30.7082	9.79194e-07	4.8264e-05	DIAPH3
ENSG00000186340	5999.13	2.05218	0.376953	30.5682	1.04796e-06	5.10442e-05	THBS2
ENSG00000174137	29.1573	3.02728	0.581638	30.5473	1.05861e-06	5.14109e-05	FAM53A
ENSG00000130222	172.332	2.62864	0.675414	30.5169	1.07431e-06	5.20205e-05	GADD45G
ENSG00000167880	7.60507	-8.74675	1.63732	30.293	1.19742e-06	5.69794e-05	EVPL
ENSG00000183010	320.731	3.16939	0.59975	30.263	1.21498e-06	5.7549e-05	PYCR1
ENSG00000140105	1745.89	3.41622	0.754088	30.1942	1.25615e-06	5.89247e-05	WARS
ENSG00000168062	94.6436	2.34162	0.911373	30.1836	1.26264e-06	5.9007e-05	BATF2
ENSG00000146409	43.8244	4.24776	0.7965	30.1656	1.27371e-06	5.92435e-05	SLC18B1
ENSG00000162552	160.337	-5.27039	1.03964	30.1481	1.28455e-06	5.95802e-05	WNT4
ENSG00000123810	39.5302	2.45342	0.502808	30.0545	1.3441e-06	6.20849e-05	B9D2
ENSG00000071539	181.638	-2.52125	1.15734	30.0397	1.35378e-06	6.22666e-05	TRIP13
ENSG00000225614	190.021	2.69721	0.665191	30.0302	1.36001e-06	6.2379e-05	ZNF469
ENSG00000186185	134.498	4.4275	0.999303	30.0024	1.37843e-06	6.28745e-05	KIF18B
ENSG00000178531	26.9402	3.74051	0.828061	29.7267	1.57537e-06	7.10725e-05	CTXN1
ENSG00000135451	164.389	4.02372	0.884601	29.6432	1.64038e-06	7.38038e-05	TROAP
ENSG00000172935	518.846	2.17783	0.508608	29.6319	1.64938e-06	7.40069e-05	MRGPRF
ENSG00000145819	496.326	-3.59763	0.716511	29.6232	1.65634e-06	7.41179e-05	ARHGAP26
ENSG00000204314	36.9527	-3.10826	0.815939	29.6078	1.66872e-06	7.42695e-05	PRRT1
ENSG00000186318	1331.78	-2.03313	0.433965	29.5736	1.69655e-06	7.4902e-05	BACE1
ENSG00000170162	10.3843	3.72792	1.4913	29.5303	1.73254e-06	7.6165e-05	VGLL2
ENSG00000177096	191.467	2.2711	0.449657	29.4349	1.81436e-06	7.88388e-05	FAM109B
ENSG00000119862	152.82	-2.9812	0.592587	29.4121	1.8345e-06	7.95045e-05	LGALSL
ENSG00000188153	57.8353	4.03929	0.815984	29.3411	1.89862e-06	8.14288e-05	COL4A5
ENSG00000132122	102.67	2.65901	0.553918	29.1843	2.04835e-06	8.62815e-05	SPATA6
ENSG00000090554	140.289	2.29629	0.466676	29.1228	2.11027e-06	8.84384e-05	FLT3LG
ENSG00000250479	846.441	-2.7895	0.595755	28.7962	2.47143e-06	0.000101393	CHCHD10
ENSG00000273607	846.468	-2.7895	0.595803	28.7884	2.48078e-06	0.000101393	CHCHD10
ENSG00000153904	539.372	-2.29766	0.482749	28.7693	2.50389e-06	0.000101833	DDAH1
ENSG00000169891	162.549	-3.08665	0.695138	28.7412	2.53816e-06	0.000102721	REPS2
ENSG00000186951	497.58	-2.05208	0.482146	28.7146	2.57094e-06	0.000103793	PPARA
ENSG00000126950	284.756	-5.36146	0.983789	28.6878	2.60454e-06	0.000104638	TMEM35A
ENSG00000215252	1550.09	2.3436	0.544762	28.6062	2.70941e-06	0.000108324	GOLGA8B
ENSG00000101670	156.646	4.30514	0.906275	28.5203	2.8243e-06	0.000112103	LIPG
ENSG00000196517	110.468	3.86271	0.773841	28.4392	2.93724e-06	0.000115476	SLC6A9
ENSG00000213445	116.541	2.53453	0.548088	28.3663	3.04262e-06	0.000116027	SIPA1
ENSG00000099284	81.3081	2.76155	0.695826	28.3826	3.01873e-06	0.000116027	H2AFY2
ENSG00000134222	113.064	2.56758	0.685008	28.3013	3.13973e-06	0.000118364	PSRC1
ENSG00000137804	110.283	4.86064	0.968806	28.2256	3.25685e-06	0.000122499	NUSAP1
ENSG00000115163	39.5415	3.63202	0.827944	28.2097	3.2819e-06	0.000123161	CENPA
ENSG00000102468	14.5593	9.68286	1.92218	28.171	3.34397e-06	0.00012482	HTR2A
ENSG00000099256	52.476	2.11778	0.534249	27.899	3.81363e-06	0.000140874	PRTFDC1
ENSG00000213949	158.577	4.47477	1.13689	27.8807	3.84756e-06	0.00014181	ITGA1
ENSG00000107731	738.361	2.28845	0.50343	27.7781	4.04318e-06	0.000147051	UNC5B
ENSG00000145386	148.115	3.63555	0.704714	27.7866	4.02652e-06	0.000147051	CCNA2
ENSG00000013810	534.852	2.24984	0.595821	27.7594	4.07982e-06	0.000148057	TACC3
ENSG00000115363	150.819	4.04412	0.804462	27.6487	4.30393e-06	0.000154829	EVA1A
ENSG00000176641	51.0097	-3.81193	1.67562	27.6085	4.38834e-06	0.000156729	RNF152
ENSG00000117724	156.625	2.88958	0.715255	27.6172	4.36997e-06	0.000156729	CENPF
ENSG00000071575	342.525	2.96637	0.709341	27.6055	4.39471e-06	0.000156729	TRIB2
ENSG00000109805	66.9661	3.73567	0.863452	27.5953	4.41654e-06	0.000157168	NCAPG
ENSG00000050628	35.4354	-7.20811	1.76984	27.5587	4.49523e-06	0.000159604	PTGER3
ENSG00000146858	246.677	-2.12657	0.481506	27.5456	4.52367e-06	0.000159604	ZC3HAV1L
ENSG00000007968	30.5267	3.9617	0.836309	27.5488	4.51669e-06	0.000159604	E2F2
ENSG00000282899	30.5267	3.9617	0.836309	27.5488	4.51669e-06	0.000159604	E2F2
ENSG00000161249	1521.98	-2.32921	0.631469	27.4273	4.78987e-06	0.000168277	DMKN
ENSG00000126787	30.8893	5.14671	1.09274	27.4112	4.82711e-06	0.000169225	DLGAP5
ENSG00000196155	204.036	2.02117	0.654411	27.3582	4.95232e-06	0.000172007	PLEKHG4
ENSG00000110492	950.192	2.18131	0.483118	27.2884	5.1222e-06	0.000176915	MDK
ENSG00000224472	40.8254	3.42916	0.838193	27.1956	5.35685e-06	0.000183178	TCF19
ENSG00000224941	40.8254	3.42916	0.838193	27.1956	5.35685e-06	0.000183178	TCF19
ENSG00000075643	142.737	2.50453	0.533406	27.1348	5.51641e-06	0.000187485	MOCOS
ENSG00000139629	271.836	-5.12889	1.5218	27.0812	5.66102e-06	0.000191155	GALNT6
ENSG00000128606	345.104	3.51714	0.766567	26.7383	6.68007e-06	0.000218418	LRRC17
ENSG00000123643	3488.15	-2.4565	0.473946	26.6624	6.92905e-06	0.000224367	SLC36A1
ENSG00000104490	486.137	-2.21722	0.530341	26.6622	6.92995e-06	0.000224367	NCALD
ENSG00000160867	481.828	3.37343	0.696851	26.506	7.47228e-06	0.000239113	FGFR4
ENSG00000161981	194.987	2.39092	0.514981	26.4029	7.85325e-06	0.000249371	SNRNP25
ENSG00000164087	84.0823	2.28189	0.538146	26.3668	7.99105e-06	0.000252774	POC1A
ENSG00000176903	672.101	2.66896	0.53402	26.2833	8.31944e-06	0.000261161	PNMA1
ENSG00000247746	42.2962	-3.06018	0.588175	26.2438	8.47949e-06	0.000265258	USP51
ENSG00000174791	808.576	-2.14312	0.592995	26.2153	8.59683e-06	0.000267832	RIN1
ENSG00000164002	50.4724	2.17005	0.468295	26.1833	8.73054e-06	0.000269606	EXO5
ENSG00000171951	129.799	2.93917	0.924828	26.0825	9.16571e-06	0.000279749	SCG2
ENSG00000170549	78.675	-2.93854	1.34251	26.0755	9.19651e-06	0.000280171	IRX1
ENSG00000178999	124.906	3.04309	0.733554	26.0348	9.3789e-06	0.000284677	AURKB
ENSG00000277150	182.179	-5.89427	1.32719	25.989	9.58789e-06	0.000290087	F8A3
ENSG00000115221	51.9732	4.72401	1.42716	25.983	9.61593e-06	0.000290271	ITGB6
ENSG00000105514	99.1961	2.89125	0.623867	25.9105	9.95806e-06	0.000298416	RAB3D
ENSG00000276043	125.81	3.69059	0.746763	25.7947	1.05296e-05	0.000313835	UHRF1
ENSG00000169085	115.02	2.16144	0.758659	25.6953	1.1046e-05	0.000327454	C8orf46
ENSG00000114854	590.995	2.89874	0.942149	25.668	1.11926e-05	0.000329432	TNNC1
ENSG00000174371	34.0888	4.53288	1.10812	25.592	1.16099e-05	0.000339248	EXO1
ENSG00000143819	3081.84	-2.43744	0.48197	25.5013	1.21285e-05	0.000352289	EPHX1
ENSG00000126878	180.389	5.23134	1.14539	25.4685	1.23215e-05	0.000356935	AIF1L
ENSG00000243742	132.203	4.30776	0.893132	25.4548	1.24034e-05	0.000358676	RPLP0P2
ENSG00000130517	5223.54	-2.03735	0.646987	25.4187	1.2621e-05	0.000363697	PGPEP1
ENSG00000123975	105.597	2.59588	0.637047	25.4105	1.26707e-05	0.000363858	CKS2
ENSG00000161835	157.1	3.1013	0.634671	25.4128	1.26567e-05	0.000363858	GRASP
ENSG00000142102	188.053	2.86467	0.789359	25.3502	1.30446e-05	0.000373297	PGGHG
ENSG00000122707	1227.59	-2.1096	0.455734	25.1479	1.43793e-05	0.000404481	RECK
ENSG00000105664	375.1	2.91132	0.909698	25.0894	1.47903e-05	0.000409638	COMP
ENSG00000106976	1018.74	-3.79847	0.924084	25.0319	1.52054e-05	0.000417756	DNM1
ENSG00000170312	31.108	5.40842	1.20302	25.0328	1.51987e-05	0.000417756	CDK1
ENSG00000132563	1250.2	-2.94143	0.613414	24.9985	1.54516e-05	0.000423113	REEP2
ENSG00000181104	427.503	2.35637	0.661118	24.9464	1.58441e-05	0.000431713	F2R
ENSG00000039560	328.275	2.93122	0.73322	24.8377	1.66954e-05	0.000447523	RAI14
ENSG00000139567	1293.84	2.0488	0.495866	24.75	1.74151e-05	0.000463057	ACVRL1
ENSG00000181085	83.1749	3.00173	0.773495	24.7406	1.74939e-05	0.000464163	MAPK15
ENSG00000117600	80.7844	6.09485	1.29786	24.7383	1.75129e-05	0.000464163	PLPPR4
ENSG00000154358	852.014	-3.07815	0.784233	24.6394	1.8367e-05	0.000481161	OBSCN
ENSG00000234062	25.0369	3.55134	0.825468	24.6371	1.83874e-05	0.000481161	RP11-308D16.2
ENSG00000244414	92.1047	3.2662	0.812269	24.5721	1.89715e-05	0.000488701	CFHR1
ENSG00000197859	332.947	2.61616	0.693365	24.5267	1.93908e-05	0.000496404	ADAMTSL2
ENSG00000121900	148.074	2.26158	0.547215	24.3844	2.07647e-05	0.000525064	TMEM54
ENSG00000162636	142.221	2.49536	0.504341	24.2726	2.19108e-05	0.000546512	FAM102B
ENSG00000105088	252.627	5.83808	1.30338	24.1906	2.27927e-05	0.000564248	OLFM2
ENSG00000130270	68.5122	3.59328	0.816923	24.1572	2.31616e-05	0.000571666	ATP8B3
ENSG00000187098	289.472	-2.45933	0.714101	24.1514	2.32264e-05	0.00057241	MITF
ENSG00000103021	69.0132	3.85695	0.931039	24.1259	2.35133e-05	0.000578616	CCDC113
ENSG00000143341	386.28	3.24297	1.45636	24.1138	2.36505e-05	0.000579403	HMCN1
ENSG00000139200	11.6563	-5.28507	1.43953	24.0711	2.41411e-05	0.00058879	PIANP
ENSG00000074855	121.817	2.4114	0.524296	24.0432	2.44661e-05	0.000591484	ANO8
ENSG00000135414	930.124	-2.3979	0.507017	24.021	2.47285e-05	0.000596083	GDF11
ENSG00000143333	148.121	-3.55856	0.927409	23.9917	2.50795e-05	0.000601034	RGS16
ENSG00000176046	5012.77	2.33104	0.534704	23.9926	2.50684e-05	0.000601034	NUPR1
ENSG00000179627	40.4201	2.48319	0.611563	23.9557	2.5517e-05	0.00060799	ZBTB42
ENSG00000171241	51.1249	4.12456	0.938859	23.9417	2.56899e-05	0.000611226	SHCBP1
ENSG00000165244	57.7548	2.88658	0.786778	23.8527	2.68131e-05	0.000634295	ZNF367
ENSG00000106624	7749.83	2.23644	0.647452	23.8149	2.73046e-05	0.000641327	AEBP1
ENSG00000100344	160.911	3.52547	0.916729	23.7554	2.80966e-05	0.000656196	PNPLA3
ENSG00000109107	759.274	-3.02022	0.691744	23.7306	2.84329e-05	0.000660315	ALDOC
ENSG00000123700	198.303	-2.47848	0.533796	23.7317	2.84175e-05	0.000660315	KCNJ2
ENSG00000156017	173.137	-2.43738	0.589399	23.7344	2.83817e-05	0.000660315	CARNMT1
ENSG00000102760	200.27	-2.14454	1.02466	23.7246	2.85154e-05	0.000660373	RGCC
ENSG00000156970	54.3094	3.70886	0.788426	23.6036	3.02215e-05	0.000692237	BUB1B
ENSG00000157456	116.742	2.0826	0.699755	23.586	3.04791e-05	0.000694167	CCNB2
ENSG00000051180	16.3621	5.58507	1.26836	23.5283	3.13359e-05	0.000710739	RAD51
ENSG00000232326	150.975	2.05803	0.680596	23.4912	3.18981e-05	0.000719539	TAP2
ENSG00000140931	458.341	2.1298	0.463169	23.493	3.18711e-05	0.000719539	CMTM3
ENSG00000270885	39.7932	-5.19481	1.79695	23.4495	3.25433e-05	0.000732092	RASL10B
ENSG00000197977	9.65384	7.0541	1.58026	23.4339	3.27882e-05	0.000736597	ELOVL2
ENSG00000275861	6.95293	-10.4076	2.13392	23.3014	3.49435e-05	0.000777611	TBC1D3I
ENSG00000136244	13.5823	-2.95979	1.15849	23.232	3.61269e-05	0.000796431	IL6
ENSG00000254726	51.2597	3.85161	1.10381	23.1771	3.70927e-05	0.000813379	MEX3A
ENSG00000073282	54.9386	3.72988	1.31978	23.1526	3.75304e-05	0.000821887	TP63
ENSG00000206579	17.1381	-8.94322	2.27074	23.1347	3.78552e-05	0.000825713	XKR4
ENSG00000162994	28.7507	2.09498	1.29713	22.9776	4.0819e-05	0.000882203	CLHC1
ENSG00000168398	120.759	-2.63841	1.29614	22.9088	4.21899e-05	0.000904728	BDKRB2
ENSG00000067606	168.723	-2.6362	0.638627	22.858	4.32315e-05	0.000919856	PRKCZ
ENSG00000151617	102.914	4.04899	1.19899	22.8587	4.32169e-05	0.000919856	EDNRA
ENSG00000121274	94.7017	-2.10808	0.447738	22.8525	4.33443e-05	0.000919916	PAPD5
ENSG00000162975	87.7748	2.63374	1.38162	22.8179	4.40703e-05	0.000930548	KCNF1
ENSG00000184058	43.1031	-5.78297	1.70511	22.8103	4.42314e-05	0.000930725	TBX1
ENSG00000065911	341.272	2.44224	0.536182	22.7726	4.50399e-05	0.000942584	MTHFD2
ENSG00000197380	186.557	-2.3486	0.52023	22.7298	4.59742e-05	0.00096092	DACT3
ENSG00000242419	110.096	-6.97474	1.37868	22.6953	4.67412e-05	0.000973254	PCDHGC4
ENSG00000116678	91.9381	-3.63054	0.87247	22.5977	4.89797e-05	0.00100466	LEPR
ENSG00000145495	1078.75	-2.06371	0.5753	22.53	5.05971e-05	0.00102636	2018-03-06
ENSG00000124875	145.23	3.16582	1.06607	22.4847	5.17093e-05	0.00104252	CXCL6
ENSG00000102524	108.189	3.59597	1.03031	22.4718	5.20285e-05	0.00104768	TNFSF13B
ENSG00000169515	133.791	3.72503	0.957042	22.4581	5.23714e-05	0.00105202	CCDC8
ENSG00000228960	41.0142	-3.59506	0.808119	22.399	5.38783e-05	0.00107198	OR2A9P
ENSG00000273772	120.15	-3.46218	1.01445	22.4044	5.3737e-05	0.00107198	SMN2
ENSG00000117228	218.969	2.4864	0.663152	22.3987	5.38849e-05	0.00107198	GBP1
ENSG00000109625	395.839	-6.38737	1.53618	22.3956	5.39655e-05	0.00107218	CPZ
ENSG00000139163	184.083	-2.12685	0.546931	22.3644	5.47778e-05	0.00108452	ETNK1
ENSG00000187942	1342.82	2.92246	1.47764	22.322	5.59034e-05	0.0011031	LDLRAD2
ENSG00000099958	12.4261	5.96051	1.7678	22.2915	5.67268e-05	0.00111642	DERL3
ENSG00000274437	12.4261	5.96051	1.7678	22.2915	5.67268e-05	0.00111642	DERL3
ENSG00000018625	88.0473	2.59188	0.863402	22.1673	6.02052e-05	0.00116816	ATP1A2
ENSG00000112559	63.4353	5.36743	1.16404	22.152	6.06501e-05	0.00117404	MDFI
ENSG00000206331	25.9998	-2.66818	0.718856	22.1096	6.18948e-05	0.00118616	PRRT1
ENSG00000225141	25.6629	-2.86796	0.741703	22.0671	6.31673e-05	0.00120163	PRRT1
ENSG00000227122	25.6629	-2.86796	0.741703	22.0671	6.31673e-05	0.00120163	PRRT1
ENSG00000213221	55.1425	2.20833	0.777418	22.0524	6.3613e-05	0.00120594	DNLZ
ENSG00000159164	847.772	-2.53886	0.584305	22.0283	6.43529e-05	0.00121522	SV2A
ENSG00000068615	160.229	-5.95076	1.49334	21.9965	6.53397e-05	0.0012302	REEP1
ENSG00000145526	13.4985	-8.87998	2.16507	21.9877	6.5616e-05	0.001234	CDH18
ENSG00000151090	166.072	-2.95913	0.651759	21.9316	6.74027e-05	0.00125474	THRB
ENSG00000152583	49.0748	5.17119	1.50519	21.9071	6.82013e-05	0.00126533	SPARCL1
ENSG00000134690	67.7508	2.60241	0.882728	21.8111	7.14096e-05	0.00131071	CDCA8
ENSG00000175426	22.3482	6.27748	1.67711	21.8102	7.14413e-05	0.00131071	PCSK1
ENSG00000140451	149.027	2.59447	0.617876	21.7681	7.28936e-05	0.00132703	PIF1
ENSG00000071242	856.142	-2.15098	0.529578	21.7596	7.31929e-05	0.00132973	RPS6KA2
ENSG00000163704	350.892	-2.33165	0.535153	21.743	7.37769e-05	0.00133869	PRRT3
ENSG00000135052	829.416	2.47393	0.649492	21.7129	7.48476e-05	0.00135662	GOLM1
ENSG00000160447	117.911	2.03224	0.591763	21.682	7.59638e-05	0.00137535	PKN3
ENSG00000170153	123.984	-3.0818	1.01164	21.6509	7.71031e-05	0.00138836	RNF150
ENSG00000131153	79.8353	3.22153	0.862513	21.6395	7.75263e-05	0.00139446	GINS2
ENSG00000119326	81.7875	-2.21678	0.47463	21.6341	7.77244e-05	0.0013965	CTNNAL1
ENSG00000144063	60.0696	-3.9133	0.893202	21.6281	7.7948e-05	0.001399	MALL
ENSG00000137872	119.823	-3.75865	0.872726	21.5562	8.06803e-05	0.00143865	SEMA6D
ENSG00000108691	393.749	4.03003	0.978405	21.5513	8.08684e-05	0.00144045	CCL2
ENSG00000233198	330.816	-2.3531	0.654695	21.5271	8.18098e-05	0.00145408	RNF224
ENSG00000113805	37.9274	-4.4647	1.17174	21.4681	8.41539e-05	0.00148933	CNTN3
ENSG00000140511	117.474	2.56366	0.616313	21.4425	8.51894e-05	0.00150605	HAPLN3
ENSG00000124491	237.56	8.72523	2.34672	21.326	9.00764e-05	0.00157724	F13A1
ENSG00000164929	483.051	-3.78767	0.960457	21.2589	9.3014e-05	0.00161668	BAALC
ENSG00000135046	765.796	2.10918	0.557681	21.1988	9.57277e-05	0.00165168	ANXA1
ENSG00000171016	39.7172	3.22694	0.799987	21.1766	9.67513e-05	0.00166412	PYGO1
ENSG00000142279	234.583	2.06907	0.613966	21.1465	9.8153e-05	0.00167948	WTIP
ENSG00000138160	49.3148	2.454	0.783144	21.1025	0.000100242	0.00171168	KIF11
ENSG00000127418	288.325	-2.25943	0.564116	21.0877	0.000100952	0.00171848	FGFRL1
ENSG00000106484	277.909	3.4406	0.940208	21.0773	0.000101457	0.00172215	MEST
ENSG00000167670	121.069	2.0566	0.685287	21.0441	0.000103077	0.00174253	CHAF1A
ENSG00000000971	383.055	2.44902	0.528321	21.0372	0.000103422	0.00174433	CFH
ENSG00000160318	12.6149	3.84203	0.952563	21.0306	0.000103747	0.00174803	CLDND2
ENSG00000160326	224.786	-2.19159	0.480901	21.0188	0.000104333	0.00175433	SLC2A6
ENSG00000281165	224.786	-2.19159	0.480901	21.0188	0.000104333	0.00175433	SLC2A6
ENSG00000183018	15.1174	3.26884	0.953215	20.9796	0.000106307	0.00178122	SPNS2
ENSG00000179750	37.5494	5.15623	1.09871	20.9055	0.000110144	0.001826	APOBEC3B
ENSG00000065328	28.4702	5.46399	1.28145	20.8932	0.000110791	0.00183305	MCM10
ENSG00000283228	13.3301	3.28356	1.56013	20.8685	0.000112109	0.00184929	CTD-2021K4.1
ENSG00000119922	372.183	3.91831	1.12926	20.8465	0.000113293	0.00186356	IFIT2
ENSG00000213402	7.32612	-5.57782	1.83031	20.834	0.000113974	0.00187072	PTPRCAP
ENSG00000120549	410.816	-2.06487	0.485285	20.8289	0.000114251	0.00187181	KIAA1217
ENSG00000166578	7.98005	5.01798	1.39598	20.7908	0.000116351	0.00189653	IQCD
ENSG00000119969	63.9428	3.28731	0.891831	20.7808	0.000116907	0.00189997	HELLS
ENSG00000229488	26.2135	-2.6689	0.680496	20.7343	0.000119537	0.00193509	PRRT1
ENSG00000092068	1065.65	-2.75528	0.617632	20.7071	0.000121102	0.00195248	SLC7A8
ENSG00000160352	79.6591	2.23278	0.494884	20.7053	0.000121203	0.00195248	ZNF714
ENSG00000159251	67114.2	2.61625	0.711761	20.6599	0.000123862	0.00198757	ACTC1
ENSG00000197766	143.913	-2.72885	0.958518	20.5735	0.000129083	0.00206333	CFD
ENSG00000274619	143.913	-2.72885	0.958518	20.5735	0.000129083	0.00206333	CFD
ENSG00000136842	833.509	-2.71363	0.655021	20.4943	0.000134057	0.002118	TMOD1
ENSG00000122952	70.3692	2.81733	0.761372	20.3659	0.000142539	0.00222527	ZWINT
ENSG00000172594	105.707	-2.02114	0.55651	20.2827	0.000148313	0.0022866	SMPDL3A
ENSG00000100280	3377.25	-2.13554	0.481586	20.246	0.00015094	0.00231535	AP1B1
ENSG00000131981	1781.88	-2.50343	0.610967	20.2338	0.000151819	0.00232114	LGALS3
ENSG00000151806	350.781	-2.22606	0.526577	20.2243	0.000152507	0.00232736	GUF1
ENSG00000101230	57.905	-4.18545	0.91952	20.2013	0.000154195	0.00234014	ISM1
ENSG00000112182	45.8025	3.29819	1.11755	20.2013	0.000154193	0.00234014	BACH2
ENSG00000167157	126.211	2.71605	0.840454	20.1808	0.000155707	0.00235659	PRRX2
ENSG00000198695	6971.55	-3.44827	0.747397	20.1488	0.000158108	0.00238624	MT-ND6
ENSG00000148926	3446	-3.12632	0.716408	20.147	0.000158244	0.00238624	ADM
ENSG00000068137	242.946	2.47625	0.609727	20.0205	0.00016809	0.00251632	PLEKHH3
ENSG00000168952	196.917	-2.63462	0.621817	19.981	0.000171291	0.0025412	STXBP6
ENSG00000175928	32.0066	5.10642	1.53783	19.9409	0.000174594	0.00257861	LRRN1
ENSG00000162849	42.1789	4.33737	1.32107	19.8209	0.000184883	0.00270397	KIF26B
ENSG00000065361	2120.7	2.72727	0.743823	19.8088	0.000185958	0.00271729	ERBB3
ENSG00000148600	37.6451	-4.04471	1.34815	19.8042	0.000186359	0.00271834	CDHR1
ENSG00000140534	28.6299	2.66792	0.680212	19.7781	0.000188701	0.00274615	TICRR
ENSG00000137507	1465.69	2.14411	0.615165	19.7645	0.000189921	0.00275428	LRRC32
ENSG00000183671	26.3969	5.70945	1.52081	19.7378	0.000192355	0.0027788	GPR1
ENSG00000283448	26.3969	5.70945	1.52081	19.7378	0.000192355	0.0027788	GPR1
ENSG00000164294	695.198	2.49479	0.603418	19.7299	0.000193083	0.00278444	GPX8
ENSG00000180828	27.8244	-5.44812	1.32762	19.6973	0.00019611	0.00281756	BHLHE22
ENSG00000143515	1237.59	2.03942	0.485287	19.6717	0.000198523	0.0028455	ATP8B2
ENSG00000164932	475.588	3.11092	0.728032	19.5734	0.000208049	0.00294442	CTHRC1
ENSG00000189057	25.1586	4.80143	1.26898	19.5157	0.000213846	0.00300959	FAM111B
ENSG00000142173	32228.8	2.29118	0.533513	19.511	0.000214325	0.00301185	COL6A2
ENSG00000196666	128.918	2.67091	0.678056	19.4937	0.000216103	0.00303426	FAM180B
ENSG00000141526	249.685	-4.05711	1.27389	19.444	0.000221277	0.00309376	SLC16A3
ENSG00000169129	28.0933	5.3758	1.70334	19.412	0.000224679	0.00313003	AFAP1L2
ENSG00000147145	10.1048	7.70806	1.93864	19.4071	0.000225212	0.0031323	LPAR4
ENSG00000113739	740.19	2.27744	0.596124	19.399	0.000226079	0.00313963	STC2
ENSG00000119915	15.7268	2.92916	1.17535	19.3306	0.000233571	0.00321826	ELOVL3
ENSG00000168078	42.7705	5.67951	1.43132	19.3295	0.00023369	0.00321826	PBK
ENSG00000154134	292.766	2.38868	0.640466	19.2952	0.000237542	0.00326043	ROBO3
ENSG00000060718	76.9823	4.30786	1.51495	19.2915	0.000237965	0.00326352	COL11A1
ENSG00000135476	109.974	3.19586	0.752308	19.2726	0.000240109	0.00328283	ESPL1
ENSG00000169607	24.1833	3.72859	1.06936	19.2641	0.000241084	0.00329262	CKAP2L
ENSG00000124216	112.419	-2.84871	0.69565	19.2283	0.000245229	0.00333543	SNAI1
ENSG00000198786	12737	-3.27872	0.742995	19.1376	0.000256061	0.00344306	MT-ND5
ENSG00000110203	23.2074	4.1659	1.91432	19.0994	0.000260766	0.0034921	FOLR3
ENSG00000172006	38.6887	2.29424	0.527456	19.0859	0.000262444	0.00350605	ZNF554
ENSG00000183665	78.9658	2.22092	0.553665	19.0823	0.000262889	0.00350632	TRMT12
ENSG00000111012	28.3035	5.04967	1.69021	19.0353	0.000268848	0.00355422	CYP27B1
ENSG00000095752	54.1152	-5.64521	1.50379	18.9906	0.000274621	0.00361318	IL11
ENSG00000153823	269.157	-2.15405	0.502976	18.9921	0.000274423	0.00361318	PID1
ENSG00000127329	47.7709	2.44168	0.931082	18.9557	0.000279231	0.00364806	PTPRB
ENSG00000164220	29.3955	4.84217	1.49357	18.9464	0.000280462	0.00365797	F2RL2
ENSG00000102109	42.7675	-7.4555	1.88085	18.9188	0.000284176	0.00369765	PCSK1N
ENSG00000163092	22.599	6.45688	1.73559	18.8877	0.000288416	0.00373516	XIRP2
ENSG00000151725	74.8325	2.39487	0.769742	18.8851	0.000288765	0.00373567	CENPU
ENSG00000259086	5.72302	5.3017	2.40215	18.8841	0.000288908	0.00373567	RP11-134E15.2
ENSG00000104549	394.86	2.16461	0.56382	18.8224	0.000297518	0.00383159	SQLE
ENSG00000201185	27.9362	-2.75495	1.56048	18.7715	0.000304808	0.00391468	RNA5SP202
ENSG00000138759	461.386	2.1101	0.817907	18.7204	0.000312318	0.0039889	FRAS1
ENSG00000121211	11.4048	6.67823	1.82524	18.6095	0.000329231	0.00417853	MND1
ENSG00000099860	327.907	4.49092	1.14427	18.575	0.000334676	0.0042249	GADD45B
ENSG00000132530	652.029	2.67743	0.665993	18.5431	0.000339796	0.00427646	XAF1
ENSG00000143171	1883.72	2.45702	0.866127	18.5057	0.000345884	0.00432997	RXRG
ENSG00000144857	1659.11	-2.04556	0.585048	18.4991	0.000346982	0.00434036	BOC
ENSG00000136010	238.3	2.99593	0.896273	18.4975	0.00034724	0.00434036	ALDH1L2
ENSG00000080854	157.819	-6.84764	1.69003	18.4844	0.000349419	0.004361	IGSF9B
ENSG00000235505	19.1824	6.95621	1.65799	18.4605	0.000353397	0.00440732	RP11-693N9.2
ENSG00000167103	34.0115	-2.17674	0.582135	18.3923	0.00036505	0.00450838	PIP5KL1
ENSG00000241218	5.29951	5.77092	1.89693	18.3835	0.000366588	0.00452399	RP11-446H18.1
ENSG00000106003	149.711	3.85574	1.11045	18.371	0.000368761	0.00453917	LFNG
ENSG00000235241	60.6225	-2.75718	0.973481	18.3599	0.00037072	0.00455795	RP11-108M9.5
ENSG00000233890	20.7961	3.08676	1.22934	18.3565	0.000371319	0.00456191	TCF19
ENSG00000132170	55.2178	-2.27535	0.915021	18.3267	0.000376612	0.00461321	PPARG
ENSG00000112742	12.4687	7.5742	2.04809	18.2878	0.000383632	0.00466804	TTK
ENSG00000159173	7674	2.68656	0.900935	18.1776	0.000404272	0.00486541	TNNI1
ENSG00000135069	772.975	3.04293	0.855376	18.1751	0.00040474	0.00486749	PSAT1
ENSG00000174600	191.171	4.7199	1.40466	18.142	0.000411161	0.00492408	CMKLR1
ENSG00000212747	874.032	-2.01044	0.468649	18.1155	0.000416379	0.00496408	FAM127C
ENSG00000156076	66.0887	-8.781	2.42104	18.104	0.000418646	0.00497674	WIF1
ENSG00000125898	47.4597	2.32123	0.599215	18.1054	0.000418366	0.00497674	FAM110A
ENSG00000145020	80.8518	2.28612	0.565646	18.0881	0.000421823	0.00501089	AMT
ENSG00000127863	339.656	2.12577	0.621507	18.0201	0.000435664	0.00513102	TNFRSF19
ENSG00000234585	135.926	-3.29868	1.11102	18.0158	0.000436561	0.00513791	CCT6P3
ENSG00000125170	622.574	-2.06172	0.614917	18.0139	0.000436961	0.00513896	DOK4
ENSG00000122512	128.984	5.07227	1.31256	17.999	0.000440054	0.00516797	PMS2
ENSG00000143603	1229.93	2.34437	0.59551	17.9922	0.000441473	0.00517727	KCNN3
ENSG00000168404	71.7376	3.91987	0.969165	17.9546	0.000449433	0.00525183	MLKL
ENSG00000175279	151.134	2.03868	0.565996	17.9328	0.000454118	0.00528056	APITD1
ENSG00000162692	23.0551	5.8752	1.77047	17.8677	0.000468356	0.00539323	VCAM1
ENSG00000111424	583.205	-2.27041	0.699022	17.8642	0.000469154	0.00539462	VDR
ENSG00000204767	42.5844	-6.33354	1.77386	17.7736	0.000489757	0.00559644	FAM196B
ENSG00000010932	19.2723	-3.62434	1.19946	17.769	0.000490833	0.00560205	FMO1
ENSG00000065609	55.5761	-7.10233	1.8859	17.7644	0.000491911	0.00560942	SNAP91
ENSG00000137135	63.4722	2.20105	0.89452	17.7452	0.000496411	0.00563737	ARHGEF39
ENSG00000076344	120.753	2.88974	0.793243	17.6598	0.000516925	0.00581435	RGS11
ENSG00000117472	13.361	4.41752	1.28875	17.6363	0.000522734	0.00587569	TSPAN1
ENSG00000132334	40.3043	3.24318	1.21426	17.5924	0.000533726	0.00597607	PTPRE
ENSG00000185885	876.36	2.77602	1.04117	17.5648	0.000540774	0.00602921	IFITM1
ENSG00000143614	524.614	-2.86367	0.815845	17.562	0.000541476	0.00603296	GATAD2B
ENSG00000073150	11.3115	5.45489	1.57799	17.5425	0.000546503	0.00607258	PANX2
ENSG00000228594	252.204	2.2001	0.542596	17.5115	0.000554618	0.00612934	FNDC10
ENSG00000152256	76.4374	-2.47919	0.818521	17.4336	0.000575492	0.00630659	PDK1
ENSG00000046889	108.055	-2.38495	0.681965	17.4163	0.000580213	0.00634049	PREX2
ENSG00000226287	26.0012	-2.55632	0.747705	17.4102	0.00058191	0.00635483	TMEM191A
ENSG00000149380	27.3943	2.1359	0.891134	17.3848	0.000588937	0.0064146	P4HA3
ENSG00000123500	38.855	-5.52563	2.04897	17.3781	0.00059081	0.00642102	COL10A1
ENSG00000117650	16.2143	3.60432	1.0002	17.3795	0.000590418	0.00642102	NEK2
ENSG00000166428	235.413	-25.324	2.65833	17.3636	0.000594885	0.00643345	PLD4
ENSG00000143632	21240.3	-2.51729	1.11857	17.3674	0.000593831	0.00643345	ACTA1
ENSG00000100911	365.501	2.42003	0.70089	17.362	0.000595344	0.00643345	PSME2
ENSG00000164099	285.35	-2.19124	0.985015	17.36	0.000595924	0.00643551	PRSS12
ENSG00000182013	286.254	2.74395	0.687517	17.342	0.000601019	0.00647053	PNMAL1
ENSG00000163131	158.716	3.02	0.937375	17.3327	0.000603663	0.00648919	CTSS
ENSG00000145632	464.001	2.48612	0.661275	17.3194	0.000607499	0.00652212	PLK2
ENSG00000235956	26.8037	-2.57794	0.816749	17.2353	0.000632202	0.00673044	PRRT1
ENSG00000238056	26.8037	-2.57794	0.816749	17.2353	0.000632202	0.00673044	PRRT1
ENSG00000107859	588.188	2.21788	0.628946	17.236	0.000631978	0.00673044	PITX3
ENSG00000214357	290.454	2.71236	0.768666	17.2355	0.00063214	0.00673044	NEURL1B
ENSG00000090889	63.3586	2.89511	0.845651	17.1654	0.000653494	0.00689929	KIF4A
ENSG00000179388	28.0447	-5.01858	1.39701	17.1518	0.000657697	0.00693037	EGR3
ENSG00000136928	145.17	-4.65095	2.55893	17.1171	0.000668608	0.00700067	GABBR2
ENSG00000189283	105.321	-3.63081	1.10739	17.0451	0.000691813	0.00716103	FHIT
ENSG00000250510	285.336	-2.34345	0.642672	17.0159	0.00070143	0.00723875	GPR162
ENSG00000103066	1397.74	-2.50112	0.5963	17.0112	0.000703018	0.00724157	PLA2G15
ENSG00000196468	6.58745	4.3792	1.28061	17.006	0.000704731	0.00725017	FGF16
ENSG00000117115	941.305	-4.26523	1.45863	16.9963	0.00070799	0.00725669	PADI2
ENSG00000203623	8.34615	5.60756	2.00768	16.9712	0.000716449	0.00731602	C6orf47
ENSG00000226103	8.34615	5.60756	2.00768	16.9712	0.000716449	0.00731602	C6orf47
ENSG00000226531	8.34615	5.60756	2.00768	16.9712	0.000716449	0.00731602	C6orf47
ENSG00000105419	305.784	2.38593	0.589407	16.9672	0.000717806	0.00732064	MEIS3
ENSG00000147378	35.2678	2.8659	0.88344	16.9404	0.000726972	0.00737581	FATE1
ENSG00000148773	342.141	3.97453	0.978332	16.8898	0.000744604	0.00752903	MKI67
ENSG00000160678	526.714	-3.01511	0.953964	16.8162	0.000771006	0.00773441	S100A1
ENSG00000099840	283.795	-2.87716	0.909064	16.7998	0.00077699	0.00778499	IZUMO4
ENSG00000100167	31.4314	-6.1932	1.41573	16.732	0.000802333	0.00794728	2018-09-03
ENSG00000167617	34.5276	7.3332	2.19716	16.7267	0.000804342	0.00795496	CDC42EP5
ENSG00000278444	34.5276	7.3332	2.19716	16.7267	0.000804342	0.00795496	CDC42EP5
ENSG00000162687	5.49437	3.41857	1.66264	16.7124	0.000809821	0.00798791	KCNT2
ENSG00000164362	646.28	-2.64693	0.736913	16.7044	0.000812895	0.00800866	TERT
ENSG00000199480	44.8226	-3.25057	1.75527	16.6815	0.000821722	0.00807155	RNA5SP389
ENSG00000111728	56.1228	3.40882	0.883047	16.6789	0.000822743	0.00807587	ST8SIA1
ENSG00000163739	111.788	3.8438	1.01021	16.6474	0.000835086	0.00815914	CXCL1
ENSG00000229071	27.3706	-3.35024	0.893528	16.607	0.000851216	0.008302	PRRT1
ENSG00000171658	41.0635	3.49607	1.30236	16.5882	0.000858816	0.00835638	NMRAL1P1
ENSG00000197177	196.463	2.96742	1.21602	16.5794	0.000862416	0.00836675	ADGRA1
ENSG00000136492	34.277	6.33095	1.58008	16.5621	0.000869481	0.00841551	BRIP1
ENSG00000125384	18.3959	2.9762	1.42152	16.5524	0.000873485	0.00843943	PTGER2
ENSG00000154310	193.4	-2.26922	0.673805	16.5082	0.000891915	0.00857735	TNIK
ENSG00000198826	115.598	2.42411	0.903059	16.5003	0.000895262	0.00860452	ARHGAP11A
ENSG00000153814	163.471	-2.31677	0.688413	16.4285	0.000926186	0.00882979	JAZF1
ENSG00000275746	372.416	20.5284	1.96757	16.4209	0.000929519	0.00884624	KLF13
ENSG00000163171	873.552	-2.16884	0.549699	16.4171	0.000931197	0.008852	CDC42EP3
ENSG00000166707	17.9438	4.17081	1.62564	16.3765	0.000949237	0.00896929	ZCCHC18
ENSG00000082269	61.3084	-2.64957	0.671376	16.3712	0.00095159	0.00898379	FAM135A
ENSG00000149257	6225.87	2.13087	0.605497	16.3592	0.000957026	0.00901264	SERPINH1
ENSG00000255419	6.14539	3.20093	1.21716	16.3402	0.000965645	0.00907497	MSH5-SAPCD1
ENSG00000075340	14.4243	-5.22869	2.05748	16.3322	0.000969322	0.00909917	ADD2
ENSG00000173762	13.4152	2.08392	0.936547	16.3197	0.000975055	0.00914259	CD7
ENSG00000268750	34.677	2.48935	0.661531	16.3138	0.000977792	0.00915786	CTD-2583A14.10
ENSG00000168778	130.949	2.75977	0.681356	16.2859	0.000990752	0.00924254	TCTN2
ENSG00000121898	536.502	-3.1625	0.942204	16.2686	0.000998887	0.00930028	CPXM2
ENSG00000111247	15.6281	2.9025	0.990458	16.1999	0.00103184	0.00954492	RAD51AP1
ENSG00000157168	46.3899	3.115	1.25368	16.1876	0.00103783	0.00958959	NRG1
ENSG00000185201	2549.75	2.13347	0.836627	16.1854	0.00103892	0.00959429	IFITM2
ENSG00000115041	302.291	-3.474	0.865315	16.1602	0.00105138	0.00968233	KCNIP3
ENSG00000172399	134.733	2.04593	0.690166	16.1213	0.00107087	0.00983989	MYOZ2
ENSG00000170558	298.106	-2.83848	0.862936	16.106	0.00107864	0.00989472	CDH2
ENSG00000185760	36.6327	4.19633	1.70906	16.0973	0.00108306	0.00991327	KCNQ5
ENSG00000188269	22.5688	8.57759	2.20613	16.0749	0.00109457	0.00998541	OR7A5
ENSG00000185668	31.5208	-2.40135	1.91305	16.0608	0.00110192	0.0100358	POU3F1
ENSG00000137203	34.6764	-2.11646	1.56121	16.0381	0.00111377	0.010127	TFAP2A
ENSG00000278488	107.32	2.19944	0.58889	16.0309	0.00111756	0.0101429	NAPRT
ENSG00000114270	343.539	-2.19147	0.839872	15.9927	0.00113787	0.0102758	COL7A1
ENSG00000171408	100.632	-2.0875	0.543156	15.9796	0.00114494	0.0102969	PDE7B
ENSG00000229183	43.2671	-5.77229	1.58395	15.9733	0.00114839	0.0103224	PGA4
ENSG00000136999	240.247	-2.33621	0.861	15.9637	0.00115357	0.0103577	NOV
ENSG00000129214	32.158	-5.80548	1.39594	15.9457	0.00116345	0.0104237	SHBG
ENSG00000066279	45.7365	3.66327	1.03246	15.9075	0.00118457	0.0105671	ASPM
ENSG00000100979	2283.43	-2.11455	0.617954	15.9028	0.00118721	0.0105735	PLTP
ENSG00000163909	1571.77	2.90429	0.795037	15.8917	0.00119347	0.0105949	HEYL
ENSG00000206291	5.51615	7.40156	2.2263	15.8721	0.00120454	0.0106702	HLA-DPA1
ENSG00000166689	137.412	-2.75263	0.749026	15.8515	0.00121628	0.0107455	PLEKHA7
ENSG00000170571	76.313	3.66137	0.95543	15.8294	0.00122907	0.0108237	EMB
ENSG00000070182	711.985	-3.81717	0.989058	15.8188	0.00123521	0.0108546	SPTB
ENSG00000266265	28.8388	-2.05683	0.687213	15.7987	0.00124699	0.010929	KLF14
ENSG00000270533	10.0577	-4.10961	1.5478	15.7888	0.00125283	0.0109686	bP-21201H5.1
ENSG00000169679	53.4477	3.62092	0.98912	15.7484	0.00127695	0.0111384	BUB1
ENSG00000105866	92.3246	-3.41193	1.24309	15.6972	0.00130813	0.0113654	SP4
ENSG00000183486	682.103	2.54674	0.862953	15.6812	0.00131807	0.0114307	MX2
ENSG00000172183	181.933	2.70028	0.989461	15.6622	0.00132991	0.0115273	ISG20
ENSG00000128512	261.465	-2.59497	0.687839	15.6443	0.00134116	0.0116126	DOCK4
ENSG00000205362	10.982	-2.3903	1.20047	15.6324	0.00134875	0.0116599	MT1A
ENSG00000183114	51.2327	-3.50777	0.94107	15.6189	0.00135734	0.0117219	FAM43B
ENSG00000164161	11.778	-3.95523	1.90966	15.6151	0.00135981	0.0117371	HHIP
ENSG00000129521	181.272	4.43125	1.43288	15.5881	0.00137719	0.0118551	EGLN3
ENSG00000255439	336.407	3.74175	1.63142	15.585	0.00137919	0.011861	RP11-196G11.1
ENSG00000187479	269.514	2.55892	0.708979	15.5105	0.00142849	0.01221	C11orf96
ENSG00000198756	60.6622	2.83681	0.738502	15.5102	0.00142872	0.01221	COLGALT2
ENSG00000163453	767.857	3.11181	1.09601	15.5129	0.00142686	0.01221	IGFBP7
ENSG00000101470	666.593	2.26232	1.10149	15.4677	0.00145763	0.0123808	TNNC2
ENSG00000117594	22.4959	5.38727	1.52525	15.4578	0.00146439	0.0124128	HSD11B1
ENSG00000188763	18.6098	2.34799	0.934792	15.4541	0.00146694	0.012428	FZD9
ENSG00000103888	1653.16	-2.06586	0.762338	15.4126	0.00149594	0.0126283	CEMIP
ENSG00000135744	2972.2	-3.31619	0.872657	15.3669	0.00152853	0.012846	AGT
ENSG00000234965	46.4311	-3.09053	2.03766	15.2944	0.00158159	0.0131563	SHISA8
ENSG00000184661	25.6398	2.68527	0.987574	15.2743	0.0015966	0.0132345	CDCA2
ENSG00000108688	7.89393	6.89948	2.08647	15.2418	0.00162126	0.0133851	CCL7
ENSG00000234289	21.6976	2.3165	0.611405	15.1868	0.00166374	0.0136539	H2BFS
ENSG00000274559	21.6976	2.3165	0.611405	15.1868	0.00166374	0.0136539	CH507-42P11.1
ENSG00000282183	17.8577	-3.26434	1.34651	15.1413	0.00169978	0.0138681	GOLGA2P10
ENSG00000164743	19.4338	3.0559	0.892772	15.1025	0.00173112	0.0140072	C8orf48
ENSG00000198774	9.20743	3.23676	0.975769	15.0949	0.00173733	0.0140415	RASSF9
ENSG00000185519	5.52907	-3.59286	1.32573	15.0837	0.00174653	0.0140951	FAM131C
ENSG00000103253	150.888	-2.14916	0.787594	15.085	0.00174541	0.0140951	HAGHL
ENSG00000147408	55.4065	2.94757	0.948832	15.0772	0.00175182	0.0141253	CSGALNACT1
ENSG00000112782	23.4382	-8.61145	2.27495	15.0117	0.00180671	0.0144888	CLIC5
ENSG00000134324	2244.67	-2.01158	0.630493	14.9871	0.00182773	0.0146006	LPIN1
ENSG00000228582	16.4247	2.84321	1.31849	14.9678	0.00184433	0.0147038	TAP2
ENSG00000102383	8.83286	3.83255	1.24627	14.8528	0.00194687	0.0153153	ZDHHC15
ENSG00000129810	17.5716	2.72353	0.955959	14.8429	0.00195592	0.0153666	SGO1
ENSG00000112984	97.1979	3.30217	0.861061	14.8392	0.00195937	0.0153843	KIF20A
ENSG00000196503	12.2947	5.02494	1.38487	14.8169	0.00198	0.0155352	ARL9
ENSG00000223573	28.0937	5.74494	1.70583	14.8164	0.00198047	0.0155352	TINCR
ENSG00000134259	37.6165	2.74096	0.759721	14.8061	0.00199007	0.0155956	NGF
ENSG00000162391	35.8384	3.35125	1.21789	14.7709	0.00202327	0.0157778	FAM151A
ENSG00000188613	24.6975	-2.77473	0.901417	14.7576	0.00203596	0.0158499	NANOS1
ENSG00000130635	6124.67	2.22519	0.732517	14.7509	0.00204235	0.0158698	COL5A1
ENSG00000143476	34.4964	4.37097	1.15702	14.7257	0.00206668	0.0159911	DTL
ENSG00000152217	78.9971	2.06473	0.787393	14.7124	0.00207966	0.016069	SETBP1
ENSG00000096696	148.977	3.28186	0.937639	14.7088	0.00208315	0.0160809	DSP
ENSG00000198886	32154.2	-2.75194	0.737306	14.7069	0.00208503	0.0160879	MT-ND4
ENSG00000101134	370.929	-2.46275	0.63457	14.6816	0.00210996	0.0162096	DOK5
ENSG00000163808	6.43571	3.23566	1.28292	14.6734	0.00211812	0.0162401	KIF15
ENSG00000280610	6.43571	3.23566	1.28292	14.6734	0.00211812	0.0162401	KIF15
ENSG00000019991	8.33078	-3.41386	1.81174	14.6654	0.00212609	0.0162754	HGF
ENSG00000196460	174.193	2.82571	0.803708	14.6518	0.00213977	0.0163498	RFX8
ENSG00000144331	20.0455	2.40271	1.61522	14.6311	0.00216068	0.016458	ZNF385B
ENSG00000135525	24.9826	-4.06406	1.073	14.6248	0.00216705	0.0164852	MAP7
ENSG00000204941	41.8825	-3.89473	1.07908	14.6249	0.00216693	0.0164852	PSG5
ENSG00000123908	1123.84	-2.10064	0.618835	14.6043	0.002188	0.0165954	AGO2
ENSG00000163815	556.942	-2.5944	1.10995	14.5772	0.00221608	0.0167311	CLEC3B
ENSG00000186868	44.7269	-4.59509	1.46771	14.5535	0.00224089	0.0168725	MAPT
ENSG00000132329	14.648	3.80943	1.08353	14.5229	0.00227328	0.017031	RAMP1
ENSG00000182836	8.9187	-6.55266	1.72675	14.5095	0.00228764	0.0170873	PLCXD3
ENSG00000077264	37.1791	3.97904	1.58389	14.5026	0.00229507	0.0171012	PAK3
ENSG00000116183	70.8487	4.19989	1.36078	14.4999	0.00229799	0.0171152	PAPPA2
ENSG00000135870	338.21	-2.17944	0.759616	14.4941	0.00230425	0.0171541	RC3H1
ENSG00000254806	97.0381	3.46756	0.952503	14.4715	0.00232875	0.0172975	SYS1-DBNDD2
ENSG00000230916	12.2441	-3.05826	1.0017	14.4305	0.00237406	0.0175784	MTCO1P53
ENSG00000253304	73.7656	2.15817	0.59624	14.4079	0.00239935	0.0177183	TMEM200B
ENSG00000182326	6685.76	2.00514	0.661971	14.3906	0.00241892	0.0178388	C1S
ENSG00000274229	102.183	-2.25918	0.735552	14.383	0.00242754	0.0178705	SOCS7
ENSG00000092929	39.984	2.58144	1.2069	14.3791	0.00243204	0.0178812	UNC13D
ENSG00000165887	150.171	-2.15389	0.778369	14.3616	0.00245213	0.0179568	ANKRD2
ENSG00000167105	6.30612	6.30208	1.9783	14.3619	0.00245167	0.0179568	TMEM92
ENSG00000262165	5.32368	-5.60129	1.90061	14.3189	0.00250174	0.0182621	RP11-81A22.5
ENSG00000165186	10.0547	-3.32767	1.8174	14.3119	0.00250991	0.0182893	PTCHD1
ENSG00000112964	109.748	-2.15543	0.724249	14.2785	0.00254958	0.0185212	GHR
ENSG00000119636	24.2933	2.1105	0.889018	14.2735	0.00255557	0.0185564	BBOF1
ENSG00000138356	401.857	2.47395	0.802062	14.2609	0.00257072	0.0186369	AOX1
ENSG00000197299	19.2544	2.59268	1.11454	14.2464	0.00258828	0.0187248	BLM
ENSG00000106565	157.939	-8.60735	2.34821	14.2342	0.00260306	0.0188104	TMEM176B
ENSG00000178752	40.5184	3.63989	1.16701	14.2265	0.00261248	0.0188537	ERFE
ENSG00000116711	25.4844	3.25631	0.996859	14.1981	0.0026475	0.0190648	PLA2G4A
ENSG00000128284	315.851	2.44456	0.822643	14.1776	0.00267311	0.019199	APOL3
ENSG00000138376	75.2844	3.91078	1.2525	14.1492	0.00270898	0.019426	BARD1
ENSG00000148344	283.654	-2.18649	0.775521	14.1037	0.00276729	0.0197586	PTGES
ENSG00000080986	39.834	3.94423	1.0605	14.096	0.00277737	0.0197963	NDC80
ENSG00000088827	128.704	2.09307	0.652687	14.0877	0.00278823	0.0197973	SIGLEC1
ENSG00000130751	14.569	2.95364	0.984313	14.0901	0.002785	0.0197973	NPAS1
ENSG00000176697	33.9747	2.78792	0.897417	14.0688	0.00281297	0.019909	BDNF
ENSG00000123689	39.8388	2.37219	0.772299	14.0596	0.00282515	0.0199695	G0S2
ENSG00000187783	37.3704	5.08311	1.48242	14.0195	0.00287867	0.0202266	TMEM72
ENSG00000137965	203.174	2.31314	0.752809	14.0111	0.00289014	0.0202815	IFI44
ENSG00000275544	60.9105	-2.1737	0.837332	14.0047	0.00289881	0.0203249	BDH1
ENSG00000185567	20862.6	-2.21811	0.614074	13.982	0.00292972	0.0204556	AHNAK2
ENSG00000171812	83.7496	2.13422	0.739377	13.9198	0.00301637	0.020927	COL8A2
ENSG00000149294	1850.3	2.41781	0.844172	13.9083	0.00303268	0.0210137	NCAM1
ENSG00000158008	83.031	-3.7063	1.11653	13.8903	0.00305836	0.0211384	EXTL1
ENSG00000025423	11.145	7.44383	2.05061	13.8668	0.00309224	0.0213012	HSD17B6
ENSG00000236552	6.93317	-3.53437	1.60025	13.8339	0.00314021	0.0215687	RPL13AP5
ENSG00000143156	107.623	2.22848	0.837553	13.8241	0.00315456	0.0216492	NME7
ENSG00000234231	71.5333	2.44156	0.808133	13.7917	0.0032029	0.021881	AC093616.4
ENSG00000147894	106.121	-2.1285	0.640278	13.7857	0.0032119	0.0219334	C9orf72
ENSG00000005108	66.928	-5.89858	1.69604	13.7698	0.00323582	0.0220571	THSD7A
ENSG00000144596	98.7067	2.68846	1.18355	13.7409	0.00327989	0.0222413	GRIP2
ENSG00000264619	5.9313	2.89653	1.25897	13.7301	0.00329652	0.0223357	MSH5-SAPCD1
ENSG00000213025	17.8813	7.99992	2.27734	13.7192	0.00331342	0.0224318	COX20P1
ENSG00000182580	640.831	-2.00829	0.589264	13.6817	0.00337204	0.0227354	EPHB3
ENSG00000127241	327.64	-3.44048	0.997964	13.6465	0.00342811	0.0230195	MASP1
ENSG00000143228	7.58203	3.76844	1.25021	13.6449	0.00343055	0.0230265	NUF2
ENSG00000161653	11.2174	-2.74781	0.900089	13.6221	0.00346739	0.0232131	NAGS
ENSG00000137807	67.4756	2.93131	0.918076	13.6109	0.00348557	0.0233011	KIF23
ENSG00000162755	11.175	2.79053	1.03287	13.5987	0.00350559	0.0233687	KLHDC9
ENSG00000135747	8.84622	-5.46606	1.50098	13.5899	0.00352002	0.0234165	ZNF670-ZNF695
ENSG00000140678	12.8446	-2.8718	1.66864	13.5897	0.00352038	0.0234165	ITGAX
ENSG00000145390	409.618	-2.02989	0.545052	13.5876	0.00352377	0.0234237	USP53
ENSG00000129194	14.6102	2.65248	1.27254	13.5867	0.00352524	0.0234241	SOX15
ENSG00000118515	649.167	-2.16192	0.671678	13.5713	0.00355068	0.0235604	SGK1
ENSG00000184916	110.872	2.05876	0.789476	13.57	0.00355284	0.0235604	JAG2
ENSG00000139044	62.5509	-2.81623	0.823882	13.5533	0.00358069	0.0237067	B4GALNT3
ENSG00000145908	35.0308	2.13745	0.595866	13.5355	0.00361073	0.0238196	ZNF300
ENSG00000124155	938.426	-3.18882	0.88092	13.5104	0.00365328	0.0239757	PIGT
ENSG00000182450	12.1157	-2.34067	1.04323	13.501	0.00366941	0.0240587	KCNK4
ENSG00000138435	11447.5	2.357	0.864821	13.4824	0.00370153	0.0241866	CHRNA1
ENSG00000164976	742.964	-2.55164	0.70034	13.4766	0.00371159	0.0242236	KIAA1161
ENSG00000143001	21.0379	2.3336	0.906731	13.4771	0.00371059	0.0242236	TMEM61
ENSG00000118785	19.8798	6.3725	1.77882	13.4635	0.00373437	0.0243229	SPP1
ENSG00000171219	30.0887	-4.66271	1.71715	13.4552	0.00374889	0.0243707	CDC42BPG
ENSG00000115461	29394.8	3.40704	0.99744	13.4534	0.00375198	0.0243716	IGFBP5
ENSG00000153976	86.3631	-2.8598	0.83546	13.4474	0.0037625	0.0244208	HS3ST3A1
ENSG00000139618	56.2517	4.15373	1.1119	13.4434	0.00376948	0.0244372	BRCA2
ENSG00000134917	81.1427	-3.10473	0.877957	13.439	0.00377725	0.0244588	ADAMTS8
ENSG00000125868	4707.13	-2.01769	0.601182	13.4297	0.00379376	0.0245369	DSTN
ENSG00000170425	27.4204	3.02709	0.986673	13.4287	0.00379549	0.0245384	ADORA2B
ENSG00000129465	20.9809	-2.60808	1.12384	13.3789	0.00388483	0.0249986	RIPK3
ENSG00000198727	15946.9	-2.74456	0.762682	13.3757	0.00389081	0.0250186	MT-CYB
ENSG00000162438	50.5478	3.35002	1.4556	13.3751	0.00389185	0.0250186	CTRC
ENSG00000244731	42.2298	2.18326	0.909889	13.3557	0.00392729	0.0251545	C4A
ENSG00000163492	29.8257	3.23024	1.07676	13.3567	0.00392547	0.0251545	CCDC141
ENSG00000251595	22.8831	2.04039	0.668583	13.3408	0.00395469	0.0252415	ABCA11P
ENSG00000212907	16420.5	-2.10423	0.574394	13.3375	0.00396083	0.0252494	MT-ND4L
ENSG00000138587	5.86489	6.40961	1.8161	13.3315	0.00397194	0.0252832	MNS1
ENSG00000089250	30.7602	4.46795	1.6577	13.2535	0.00411918	0.0259005	NOS1
ENSG00000138182	108.435	2.21543	0.796982	13.2417	0.00414207	0.0259954	KIF20B
ENSG00000118407	358.505	2.28061	0.762938	13.2262	0.00417216	0.026095	FILIP1
ENSG00000172936	581.874	-2.71599	0.947893	13.2105	0.00420272	0.0262364	MYD88
ENSG00000164061	23.9979	4.28608	1.35708	13.1765	0.00427012	0.0265768	BSN
ENSG00000166341	244.763	-3.16516	0.9929	13.1446	0.00433408	0.0268132	DCHS1
ENSG00000112541	10.3797	2.95661	1.96051	13.1399	0.00434371	0.0268526	PDE10A
ENSG00000171462	34.8992	2.34779	0.673306	13.109	0.00440662	0.0271298	DLK2
ENSG00000069812	40.1142	-3.42051	1.11989	13.0478	0.00453446	0.0277303	HES2
ENSG00000114315	120.288	2.04848	0.912839	13.0449	0.00454057	0.0277373	HES1
ENSG00000137563	151.038	2.07409	0.645749	13.0406	0.00454953	0.0277818	GGH
ENSG00000265303	7.22365	3.40638	2.1669	13.0385	0.00455414	0.0277996	CTD-2510F5.6
ENSG00000135114	216.548	3.6132	1.30666	13.0095	0.00461618	0.0280435	OASL
ENSG00000162630	32.1663	-3.81949	1.59447	12.9883	0.00466206	0.0282703	B3GALT2
ENSG00000171160	100.295	2.37799	0.659465	12.9835	0.00467244	0.0283207	MORN4
ENSG00000251046	56.9384	-2.01191	0.723287	12.9454	0.00475617	0.0286516	ZNF969P
ENSG00000224389	34.3013	2.38507	0.925176	12.9457	0.00475542	0.0286516	C4B
ENSG00000159167	22.9262	-5.82747	1.70915	12.9399	0.00476834	0.0287144	STC1
ENSG00000111859	25.0541	-2.16007	1.25973	12.9053	0.00484587	0.0290015	NEDD9
ENSG00000121858	67.7854	3.34857	1.1597	12.9033	0.00485049	0.0290186	TNFSF10
ENSG00000080845	4023.92	-2.18144	0.655981	12.8789	0.00490604	0.0292537	DLGAP4
ENSG00000070731	20.8754	2.2974	1.34379	12.8605	0.00494822	0.0294433	ST6GALNAC2
ENSG00000216588	5.97457	5.4716	2.80818	12.8507	0.00497091	0.0295272	IGSF23
ENSG00000166448	9.83348	-3.013	1.35372	12.8336	0.00501061	0.0297009	TMEM130
ENSG00000244270	14.8584	2.59195	1.0438	12.7911	0.00511093	0.0301399	RPL32P29
ENSG00000117226	119.442	2.56382	0.715427	12.7683	0.00516543	0.0304001	GBP3
ENSG00000206262	24.7461	-5.5703	1.58532	12.7616	0.00518149	0.0304697	FOXL2NB
ENSG00000103540	89.1178	2.46921	0.703943	12.7616	0.00518162	0.0304697	CCP110
ENSG00000253144	10.2034	5.4747	1.62804	12.7535	0.00520113	0.0305409	RP11-281O15.7
ENSG00000087076	234.13	2.40541	0.777533	12.738	0.00523876	0.0306873	HSD17B14
ENSG00000253649	25.2733	-4.08769	1.34244	12.7187	0.00528626	0.0309089	PRSS51
ENSG00000166923	2500.91	3.4263	1.00706	12.703	0.00532489	0.0310797	GREM1
ENSG00000282046	2500.88	3.42632	1.00707	12.7031	0.00532483	0.0310797	GREM1
ENSG00000072657	6.71732	-9.45428	2.61113	12.681	0.00537978	0.0312602	TRHDE
ENSG00000278562	7.11031	4.58434	3.15623	12.6704	0.0054065	0.0313345	CH17-39B16.5
ENSG00000176973	1720.09	-2.83197	0.866667	12.6256	0.00552043	0.0319053	FAM89B
ENSG00000183625	18.3688	2.18277	1.32584	12.5841	0.00562794	0.0322445	CCR3
ENSG00000157540	133.118	-2.07453	0.6313	12.5807	0.00563688	0.0322845	DYRK1A
ENSG00000186871	9.91924	3.57959	1.09935	12.57	0.00566507	0.0324122	ERCC6L
ENSG00000110195	142.236	3.88371	1.49478	12.56	0.00569144	0.0325293	FOLR1
ENSG00000236428	149.17	12.61	3.0053	12.5581	0.00569666	0.0325478	PPP1R18
ENSG00000145335	94.6613	-4.46545	1.69304	12.5531	0.00570977	0.0326002	SNCA
ENSG00000240583	326.519	5.89701	1.60956	12.549	0.00572075	0.0326403	AQP1
ENSG00000185745	1957.02	2.47805	1.08666	12.5278	0.00577757	0.0328397	IFIT1
ENSG00000105376	12.5078	4.05596	1.42943	12.5185	0.00580238	0.032958	ICAM5
ENSG00000168702	11.6946	-3.6015	1.76011	12.5124	0.00581911	0.0329849	LRP1B
ENSG00000230092	6.33835	6.2638	2.40893	12.504	0.00584183	0.0330593	RP11-206L10.8
ENSG00000203668	48.6624	-3.35168	1.44577	12.4867	0.00588889	0.0332436	CHML
ENSG00000214100	12.824	-3.89131	1.71522	12.4387	0.006022	0.0337985	AC079776.2
ENSG00000075275	39.9746	3.1351	1.24787	12.4111	0.00609988	0.0341081	CELSR1
ENSG00000180530	105.919	-2.15176	0.873836	12.4084	0.00610732	0.0341381	NRIP1
ENSG00000232938	7.80376	-3.14643	1.91231	12.3934	0.00615004	0.034342	RPL23AP87
ENSG00000131203	23.8667	2.27966	2.09778	12.3567	0.00625605	0.0346877	IDO1
ENSG00000174059	263.68	3.55435	1.09994	12.3382	0.00631016	0.0349291	CD34
ENSG00000180155	200.117	-2.01811	0.728181	12.3288	0.00633772	0.0350346	LYNX1
ENSG00000224608	316.761	-3.45986	1.22393	12.3062	0.00640445	0.0353207	HLA-B
ENSG00000259205	5.86863	-3.04022	1.5107	12.2928	0.0064445	0.0354823	PRKXP1
ENSG00000154447	242.114	-2.158	0.618028	12.2565	0.00655427	0.0359072	SH3RF1
ENSG00000150471	35.4363	2.656	1.87098	12.2512	0.00657028	0.0359591	ADGRL3
ENSG00000225492	13.195	3.18509	1.95556	12.1984	0.0067334	0.0366816	GBP1P1
ENSG00000134198	10.6424	5.79825	1.9546	12.1733	0.00681248	0.0369296	TSPAN2
ENSG00000095002	76.4822	2.21375	0.753669	12.161	0.00685141	0.037092	MSH2
ENSG00000117859	246.86	-2.01975	0.626215	12.1403	0.00691769	0.0373057	OSBPL9
ENSG00000189409	12.5854	2.08507	1.3364	12.1369	0.00692862	0.0373264	MMP23B
ENSG00000198804	80535.3	-2.01931	0.612553	12.1252	0.00696651	0.0375182	MT-CO1
ENSG00000229859	20.7393	-4.50729	1.37028	12.1033	0.0070374	0.0377843	PGA3
ENSG00000198768	54.7273	2.69525	1.20252	12.0994	0.00705032	0.0378089	APCDD1L
ENSG00000050438	85.5535	3.42795	1.28702	12.0957	0.00706242	0.0378496	SLC4A8
ENSG00000276495	430.904	-2.13512	1.49294	12.0772	0.00712326	0.0381015	APBA2
ENSG00000173262	38.6863	-6.76429	1.77277	12.0749	0.00713099	0.0381181	SLC2A14
ENSG00000182575	37.0563	2.64278	0.87829	12.0712	0.00714306	0.038158	NXPH3
ENSG00000114841	3001.55	-2.77151	0.959845	12.0565	0.00719218	0.0383211	DNAH1
ENSG00000184544	8.54255	-2.02019	2.00797	12.0529	0.00720403	0.0383432	DHRS7C
ENSG00000241484	26.9656	-4.98876	1.72226	12.02	0.00731512	0.0386891	ARHGAP8
ENSG00000185507	72.1262	2.89568	1.65568	12.0129	0.00733917	0.0387542	IRF7
ENSG00000163995	109.621	3.08467	1.11744	12.0039	0.00736997	0.0388384	ABLIM2
ENSG00000186493	82.4552	-4.70731	1.82602	11.9574	0.00753069	0.039425	C5orf38
ENSG00000088726	12.2702	-2.99491	1.00409	11.9549	0.00753941	0.0394406	TMEM40
ENSG00000111206	436.545	2.4446	0.708413	11.9545	0.00754083	0.0394406	FOXM1
ENSG00000142765	40.4133	-3.19684	1.10042	11.9198	0.00766314	0.039916	SYTL1
ENSG00000170290	142.126	4.98963	1.65272	11.9146	0.00768154	0.0399993	SLN
ENSG00000243696	129.678	-2.76703	0.840077	11.8962	0.00774721	0.0401891	RP5-966M1.6
ENSG00000135480	30.2393	4.50317	1.76085	11.8949	0.00775191	0.0402009	KRT7
ENSG00000185924	24.4812	-4.00321	1.50198	11.8745	0.00782583	0.0404952	RTN4RL1
ENSG00000143502	47.6452	2.80827	0.903041	11.8584	0.00788433	0.0407069	SUSD4
ENSG00000282254	78.2747	-2.05882	0.914339	11.8347	0.00797124	0.0410162	AC004980.7
ENSG00000197594	94.0037	2.59871	0.950964	11.828	0.00799624	0.0410948	ENPP1
ENSG00000164619	11.9908	3.66075	1.7723	11.8202	0.0080252	0.0411656	BMPER
ENSG00000243829	13.606	2.976	0.939354	11.8115	0.00805757	0.0412548	CTB-33G10.1
ENSG00000182185	51.1514	2.71232	0.819807	11.7796	0.00817766	0.0416887	RAD51B
ENSG00000260075	25.6509	-2.65467	1.68056	11.762	0.00824448	0.0419304	NSFP1
ENSG00000227939	5.88562	9.97344	3.19475	11.7614	0.0082468	0.0419304	RPL3P2
ENSG00000282147	18.6254	-6.00564	1.79192	11.7328	0.00835696	0.0423672	FAM20C
ENSG00000138669	11.5668	-3.15051	1.10174	11.7282	0.0083747	0.0424441	PRKG2
ENSG00000158220	248.075	-2.14544	0.671464	11.7179	0.0084146	0.042568	ESYT3
ENSG00000114251	329.094	3.43415	1.43628	11.7054	0.0084636	0.0427738	WNT5A
ENSG00000261192	34.4175	3.38985	1.12256	11.7015	0.00847875	0.0428138	RNF126P1
ENSG00000034053	72.7751	-5.35861	2.36313	11.6854	0.00854236	0.043056	APBA2
ENSG00000181408	135.283	3.37579	1.16972	11.684	0.00854802	0.0430582	UTS2R
ENSG00000185028	42.797	2.69052	1.15543	11.6779	0.00857197	0.0431394	LRRC14B
ENSG00000167642	5.1706	9.97307	2.73897	11.624	0.0087885	0.043908	SPINT2
ENSG00000082074	18.5137	2.09168	1.32834	11.6054	0.0088645	0.0441807	FYB
ENSG00000142552	2495.96	2.17588	1.37964	11.5951	0.00890703	0.0443258	RCN3
ENSG00000173641	2295.93	-3.94298	1.15114	11.5866	0.00894223	0.0444473	HSPB7
ENSG00000011332	32.1336	2.04297	0.777742	11.5233	0.00920819	0.0454003	DPF1
ENSG00000158825	7.98808	-4.8747	1.50526	11.4856	0.00937017	0.045993	CDA
ENSG00000184408	64.5312	4.33451	1.53669	11.4547	0.00950472	0.0465565	KCND2
ENSG00000008735	21.4605	3.05761	1.02007	11.441	0.00956535	0.0467702	MAPK8IP2
ENSG00000255974	7.96155	-2.59487	1.58688	11.405	0.00972579	0.0473444	CYP2A6
ENSG00000132561	59.3552	3.46376	1.01417	11.3971	0.00976145	0.04749	MATN2
ENSG00000276886	4444.94	2.06677	0.822652	11.3748	0.00986256	0.0478269	GREM1
ENSG00000179403	48.3139	3.48507	1.01946	11.3706	0.00988161	0.0478912	VWA1
ENSG00000235487	10.3541	-3.97623	1.70848	11.3671	0.0098977	0.0479269	PSORS1C1
ENSG00000160886	49.0361	-2.03017	1.16335	11.3563	0.00994718	0.0480678	LY6K
ENSG00000204262	238.515	2.27747	0.992112	11.3467	0.00999159	0.0482218	COL5A2
ENSG00000169994	18.1605	6.27158	2.07494	11.3462	0.00999364	0.0482218	MYO7B
ENSG00000121552	11.4947	2.11636	1.37027	11.3399	0.010023	0.0483353	CSTA
ENSG00000107282	169.12	-2.10892	0.740452	11.3343	0.010049	0.0484325	APBA1
ENSG00000251038	5.75152	-4.42765	1.44267	11.3083	0.0101703	0.048761	AC090958.5
ENSG00000266695	5.75152	-4.42765	1.44267	11.3083	0.0101703	0.048761	AC090958.5
ENSG00000165837	7.33753	2.45499	1.79124	11.3071	0.010176	0.048774	ERICH6B
ENSG00000173320	15.0613	-6.43151	2.33837	11.2753	0.0103267	0.0493246	STOX2
ENSG00000157542	121.603	2.25884	0.775487	11.2759	0.010324	0.0493246	KCNJ6
ENSG00000248643	105.274	2.68101	1.07669	11.2607	0.0103968	0.0496016	RBM14-RBM4
ENSG00000277758	40.7066	-3.71724	1.26092	11.2547	0.0104256	0.0496694	ABC7-42404400C24.1
ENSG00000240429	7.18875	-3.59753	1.1409	11.2556	0.010421	0.0496694	LRRFIP1P1
ENSG00000172771	24.2811	-2.67042	0.82354	11.2539	0.0104291	0.0496694	EFCAB12
ENSG00000126218	291.197	-2.04804	0.666868	11.2534	0.0104315	0.0496694	F10
ENSG00000167178	32.1369	3.93926	1.26822	11.2564	0.0104173	0.0496694	ISLR2
ENSG00000154451	12.7638	3.2288	1.36026	11.2514	0.0104413	0.0496885	GBP5
ENSG00000183214	39.9431	-2.07357	0.79958	11.2464	0.0104657	0.0497723	MICA
ENSG00000237984	9.14094	9.05539	2.62829	11.2427	0.0104832	0.0498126	PTENP1
